# Supplementary material for: Real-time detection of 20 amino acids and discrimination of pathologically relevant peptides with functionalized nanopore
Source: Nat Methods. 2024 Mar 5;21(4):609–18. doi: 10.1038/s41592-024-02208-7 (PMC11009107; doi:10.1038/s41592-024-02208-7)
Supplement: Supplementary file 3 — Statistical source data. [file 41592_2024_2208_MOESM3_ESM.xlsx]

## Sheet: Fig. 1d
Time (ms)	Current (pA)
0	112.915
0.01	113.22
0.02	113.22
0.03	113.525
0.04	113.22
0.05	113.22
0.06	113.22
0.07	113.22
0.08	112.305
0.09	112.305
0.1	112.61
0.11	112
0.12	112.61
0.13	112.305
0.14	112
0.15	112.61
0.16	112.61
0.17	113.22
0.18	112.915
0.19	113.22
0.2	113.22
0.21	113.22
0.22	113.525
0.23	113.22
0.24	113.22
0.25	113.831
0.26	112.61
0.27	113.525
0.28	112.61
0.29	112.61
0.3	112.61
0.31	112.61
0.32	112
0.33	112
0.34	111.694
0.35	112
0.36	112
0.37	111.694
0.38	111.389
0.39	111.694
0.4	111.084
0.41	111.084
0.42	111.084
0.43	110.779
0.44	111.084
0.45	110.474
0.46	111.084
0.47	110.168
0.48	110.779
0.49	110.168
0.5	110.779
0.51	110.474
0.52	111.084
0.53	110.779
0.54	111.084
0.55	111.389
0.56	111.084
0.57	111.694
0.58	111.389
0.59	112
0.6	111.694
0.61	112.305
0.62	112
0.63	112
0.64	112.305
0.65	112.305
0.66	112.305
0.67	112
0.68	111.694
0.69	111.694
0.7	111.694
0.71	111.389
0.72	111.389
0.73	111.389
0.74	111.389
0.75	110.779
0.76	111.389
0.77	111.084
0.78	111.084
0.79	110.779
0.8	111.084
0.81	110.779
0.82	111.084
0.83	110.779
0.84	111.389
0.85	111.084
0.86	110.779
0.87	111.389
0.88	111.084
0.89	112
0.9	111.389
0.91	112.305
0.92	112
0.93	112.61
0.94	112.61
0.95	112.915
0.96	113.22
0.97	113.22
0.98	113.22
0.99	113.22
1	113.525
1.01	113.22
1.02	113.22
1.03	113.22
1.04	112.915
1.05	113.22
1.06	113.22
1.07	112.915
1.08	113.22
1.09	112.61
1.1	112.915
1.11	112.61
1.12	112
1.13	112
1.14	112
1.15	111.389
1.16	110.779
1.17	111.084
1.18	111.389
1.19	111.084
1.2	110.779
1.21	111.084
1.22	110.779
1.23	111.389
1.24	110.474
1.25	111.694
1.26	111.389
1.27	111.084
1.28	111.084
1.29	111.694
1.3	111.389
1.31	111.694
1.32	111.389
1.33	111.694
1.34	111.084
1.35	111.084
1.36	110.779
1.37	110.474
1.38	110.474
1.39	109.863
1.4	110.168
1.41	109.863
1.42	109.863
1.43	110.168
1.44	110.168
1.45	110.168
1.46	109.863
1.47	110.168
1.48	110.168
1.49	110.474
1.5	110.779
1.51	111.084
1.52	110.779
1.53	111.694
1.54	111.389
1.55	112
1.56	112
1.57	112.61
1.58	111.694
1.59	112.61
1.6	112.305
1.61	112.305
1.62	112
1.63	112
1.64	112
1.65	112.305
1.66	111.694
1.67	112
1.68	111.389
1.69	111.389
1.7	111.389
1.71	111.084
1.72	111.694
1.73	111.084
1.74	111.694
1.75	111.389
1.76	111.694
1.77	111.084
1.78	111.694
1.79	111.694
1.8	112
1.81	111.694
1.82	112.305
1.83	112
1.84	112.305
1.85	112.61
1.86	112.305
1.87	112
1.88	112
1.89	112.305
1.9	111.084
1.91	112
1.92	112
1.93	111.389
1.94	111.389
1.95	111.389
1.96	110.779
1.97	111.694
1.98	111.084
1.99	111.084
2	111.389
2.01	111.389
2.02	111.389
2.03	111.084
2.04	111.389
2.05	111.084
2.06	111.694
2.07	111.084
2.08	112
2.09	111.694
2.1	112
2.11	112.305
2.12	112.305
2.13	112.61
2.14	112.61
2.15	112.305
2.16	112.61
2.17	112.61
2.18	112.61
2.19	113.22
2.2	112.305
2.21	112.915
2.22	113.22
2.23	113.22
2.24	113.22
2.25	113.831
2.26	113.22
2.27	113.525
2.28	113.525
2.29	113.22
2.3	113.22
2.31	113.22
2.32	112.305
2.33	112.915
2.34	113.22
2.35	112.305
2.36	112.61
2.37	112.61
2.38	112.61
2.39	112
2.4	112.61
2.41	111.694
2.42	112
2.43	112
2.44	112
2.45	112
2.46	111.694
2.47	111.694
2.48	112
2.49	112
2.5	112
2.51	111.694
2.52	112
2.53	112
2.54	111.389
2.55	111.389
2.56	110.779
2.57	111.084
2.58	109.863
2.59	110.168
2.6	109.863
2.61	109.253
2.62	109.253
2.63	109.253
2.64	109.558
2.65	109.253
2.66	108.948
2.67	109.253
2.68	109.253
2.69	109.253
2.7	108.948
2.71	109.558
2.72	108.948
2.73	108.643
2.74	109.558
2.75	108.643
2.76	108.948
2.77	108.643
2.78	108.948
2.79	109.253
2.8	109.253
2.81	109.253
2.82	109.558
2.83	109.558
2.84	109.558
2.85	110.168
2.86	110.779
2.87	111.084
2.88	110.474
2.89	111.389
2.9	111.694
2.91	112
2.92	111.389
2.93	112.61
2.94	112.61
2.95	112.61
2.96	112.915
2.97	112.915
2.98	113.22
2.99	112.61
3	113.22
3.01	114.136
3.02	113.831
3.03	113.831
3.04	114.441
3.05	114.746
3.06	115.051
3.07	114.441
3.08	115.662
3.09	115.051
3.1	115.356
3.11	115.356
3.12	115.662
3.13	115.051
3.14	115.051
3.15	114.441
3.16	115.662
3.17	114.746
3.18	114.441
3.19	114.441
3.2	114.746
3.21	114.136
3.22	114.136
3.23	114.136
3.24	113.22
3.25	113.22
3.26	112.915
3.27	112.915
3.28	112.61
3.29	112.305
3.3	112
3.31	112
3.32	111.694
3.33	112
3.34	112
3.35	112.305
3.36	112.305
3.37	112
3.38	112.61
3.39	112.305
3.4	112.61
3.41	112.305
3.42	112.915
3.43	112.61
3.44	112.915
3.45	112.915
3.46	113.525
3.47	113.525
3.48	114.136
3.49	113.831
3.5	114.136
3.51	113.831
3.52	114.136
3.53	114.136
3.54	114.746
3.55	114.441
3.56	114.441
3.57	115.051
3.58	113.831
3.59	113.525
3.6	113.525
3.61	113.22
3.62	112.61
3.63	112.61
3.64	112
3.65	112
3.66	111.694
3.67	111.694
3.68	111.694
3.69	111.694
3.7	111.389
3.71	111.694
3.72	111.694
3.73	111.694
3.74	111.389
3.75	111.389
3.76	111.694
3.77	111.694
3.78	111.694
3.79	111.389
3.8	112
3.81	111.389
3.82	111.694
3.83	111.389
3.84	111.694
3.85	111.694
3.86	111.389
3.87	111.694
3.88	111.694
3.89	111.389
3.9	111.694
3.91	112
3.92	111.694
3.93	112
3.94	111.694
3.95	112
3.96	111.084
3.97	112
3.98	111.694
3.99	111.694
4	111.084
4.01	111.389
4.02	111.084
4.03	111.389
4.04	111.084
4.05	111.389
4.06	111.389
4.07	111.084
4.08	111.084
4.09	111.389
4.1	111.084
4.11	111.389
4.12	111.084
4.13	111.084
4.14	111.389
4.15	110.779
4.16	111.694
4.17	110.779
4.18	111.389
4.19	111.389
4.2	111.694
4.21	111.389
4.22	112
4.23	111.389
4.24	112.305
4.25	112
4.26	112
4.27	112.305
4.28	112.305
4.29	112.305
4.3	112.305
4.31	112.915
4.32	112.305
4.33	112.305
4.34	112
4.35	112.305
4.36	112
4.37	112.61
4.38	112
4.39	112.61
4.4	112.61
4.41	112.915
4.42	112.915
4.43	113.525
4.44	113.525
4.45	113.831
4.46	114.136
4.47	113.831
4.48	114.136
4.49	113.831
4.5	113.525
4.51	114.136
4.52	113.525
4.53	113.22
4.54	113.22
4.55	112.61
4.56	112.61
4.57	112.305
4.58	112.915
4.59	112.61
4.6	112
4.61	112
4.62	112
4.63	111.389
4.64	111.694
4.65	111.694
4.66	111.694
4.67	112
4.68	112
4.69	112.305
4.7	112
4.71	112.305
4.72	112.305
4.73	112.61
4.74	112.305
4.75	112.61
4.76	112.305
4.77	112.915
4.78	112.61
4.79	113.22
4.8	113.22
4.81	113.22
4.82	112.61
4.83	112.61
4.84	112.915
4.85	112.61
4.86	112.61
4.87	112.61
4.88	112.61
4.89	112.61
4.9	112.61
4.91	112.61
4.92	113.22
4.93	112.915
4.94	113.22
4.95	113.22
4.96	112.915
4.97	112.61
4.98	112.61
4.99	112.61
5	112.305
5.01	112
5.02	112
5.03	111.694
5.04	111.084
5.05	112.305
5.06	111.694
5.07	112.61
5.08	112.305
5.09	113.22
5.1	113.525
5.11	114.136
5.12	113.22
5.13	113.525
5.14	113.831
5.15	114.136
5.16	113.831
5.17	113.831
5.18	113.831
5.19	113.525
5.2	114.136
5.21	113.22
5.22	113.831
5.23	113.525
5.24	113.831
5.25	113.525
5.26	114.136
5.27	113.525
5.28	113.831
5.29	114.136
5.3	113.831
5.31	113.831
5.32	113.831
5.33	113.22
5.34	113.22
5.35	113.525
5.36	112.915
5.37	113.525
5.38	112.915
5.39	113.22
5.4	113.22
5.41	113.22
5.42	112.305
5.43	112.61
5.44	111.694
5.45	111.694
5.46	111.084
5.47	111.389
5.48	110.779
5.49	110.779
5.5	110.168
5.51	110.474
5.52	109.863
5.53	109.558
5.54	110.474
5.55	110.168
5.56	110.474
5.57	110.474
5.58	111.084
5.59	111.084
5.6	111.084
5.61	111.694
5.62	111.694
5.63	112.305
5.64	112
5.65	112.305
5.66	112.915
5.67	112.915
5.68	112.61
5.69	113.22
5.7	112.915
5.71	112.61
5.72	112.915
5.73	113.22
5.74	112.61
5.75	112.61
5.76	112.61
5.77	112.61
5.78	112.61
5.79	112.305
5.8	112.305
5.81	112.61
5.82	112.61
5.83	112.305
5.84	112.305
5.85	112.305
5.86	112.305
5.87	112
5.88	112.61
5.89	112.305
5.9	112.61
5.91	112.61
5.92	112.61
5.93	112.915
5.94	112.915
5.95	113.22
5.96	113.525
5.97	114.136
5.98	112.915
5.99	113.525
6	113.22
6.01	113.525
6.02	113.22
6.03	112.915
6.04	113.22
6.05	112.61
6.06	112.61
6.07	112.305
6.08	112.61
6.09	112.305
6.1	112.305
6.11	112.305
6.12	112.61
6.13	112.305
6.14	112.915
6.15	112.61
6.16	112.915
6.17	113.525
6.18	113.525
6.19	114.136
6.2	113.831
6.21	113.831
6.22	114.746
6.23	114.136
6.24	114.746
6.25	115.051
6.26	114.441
6.27	115.051
6.28	114.746
6.29	114.746
6.3	114.441
6.31	114.746
6.32	114.136
6.33	114.441
6.34	114.441
6.35	113.525
6.36	113.525
6.37	113.831
6.38	113.22
6.39	112.305
6.4	112.61
6.41	112
6.42	112
6.43	111.694
6.44	112
6.45	111.694
6.46	111.694
6.47	111.694
6.48	111.694
6.49	112
6.5	111.389
6.51	111.694
6.52	111.694
6.53	111.694
6.54	111.694
6.55	111.694
6.56	111.389
6.57	111.694
6.58	111.389
6.59	111.694
6.6	111.389
6.61	111.389
6.62	111.084
6.63	110.779
6.64	110.779
6.65	110.168
6.66	110.474
6.67	110.779
6.68	110.779
6.69	110.474
6.7	111.389
6.71	111.389
6.72	112
6.73	112
6.74	112.61
6.75	112.305
6.76	112.61
6.77	112.61
6.78	112.61
6.79	113.22
6.8	112.61
6.81	113.22
6.82	112.915
6.83	113.831
6.84	113.831
6.85	114.136
6.86	113.831
6.87	114.441
6.88	114.441
6.89	114.746
6.9	114.441
6.91	114.136
6.92	114.136
6.93	113.831
6.94	113.831
6.95	112.915
6.96	112.915
6.97	112.61
6.98	112.305
6.99	111.389
7	111.694
7.01	111.084
7.02	110.779
7.03	110.474
7.04	111.084
7.05	111.084
7.06	110.474
7.07	110.779
7.08	111.389
7.09	111.389
7.1	111.389
7.11	111.694
7.12	111.389
7.13	111.389
7.14	111.389
7.15	111.389
7.16	111.389
7.17	111.389
7.18	111.389
7.19	111.389
7.2	112.305
7.21	112
7.22	112.61
7.23	112.61
7.24	113.22
7.25	112.305
7.26	112.915
7.27	112.305
7.28	112.915
7.29	112.61
7.3	112.305
7.31	112.305
7.32	112.305
7.33	112
7.34	112
7.35	112.61
7.36	111.694
7.37	112.305
7.38	112
7.39	112
7.4	111.694
7.41	112.305
7.42	111.694
7.43	112
7.44	112
7.45	112.305
7.46	112
7.47	112
7.48	111.694
7.49	111.389
7.5	112.305
7.51	112
7.52	112.305
7.53	112
7.54	112.305
7.55	111.694
7.56	112
7.57	112
7.58	112.305
7.59	111.694
7.6	112.305
7.61	112
7.62	111.694
7.63	112.305
7.64	111.084
7.65	111.389
7.66	111.389
7.67	112
7.68	111.694
7.69	112
7.7	111.389
7.71	112.305
7.72	112
7.73	112
7.74	112.915
7.75	112.61
7.76	112.915
7.77	112.305
7.78	113.525
7.79	112.915
7.8	113.22
7.81	112.305
7.82	112.61
7.83	112.305
7.84	112.305
7.85	112
7.86	112
7.87	112
7.88	111.694
7.89	111.389
7.9	111.084
7.91	111.389
7.92	110.474
7.93	110.779
7.94	111.084
7.95	110.474
7.96	110.474
7.97	110.779
7.98	111.084
7.99	110.779
8	110.779
8.01	110.779
8.02	111.084
8.03	110.779
8.04	111.389
8.05	111.084
8.06	111.694
8.07	111.389
8.08	111.694
8.09	111.389
8.1	111.694
8.11	111.694
8.12	111.694
8.13	112
8.14	111.084
8.15	111.694
8.16	111.694
8.17	112
8.18	112
8.19	112.61
8.2	112
8.21	112.61
8.22	112.305
8.23	112.61
8.24	112.61
8.25	112.915
8.26	112.61
8.27	112.61
8.28	113.22
8.29	112.305
8.3	112.915
8.31	112.305
8.32	112.915
8.33	112.305
8.34	112.915
8.35	112.61
8.36	112.61
8.37	112
8.38	112.61
8.39	112
8.4	111.694
8.41	111.389
8.42	111.084
8.43	110.779
8.44	110.474
8.45	110.168
8.46	110.474
8.47	110.474
8.48	110.168
8.49	110.779
8.5	111.084
8.51	111.389
8.52	111.389
8.53	112
8.54	112
8.55	112
8.56	112
8.57	112.305
8.58	112.915
8.59	112.305
8.6	112.915
8.61	112.915
8.62	113.22
8.63	112.61
8.64	113.525
8.65	113.831
8.66	113.525
8.67	113.525
8.68	113.831
8.69	113.831
8.7	113.22
8.71	112.915
8.72	112.61
8.73	113.22
8.74	112.305
8.75	112.61
8.76	111.694
8.77	112.305
8.78	111.694
8.79	112
8.8	112
8.81	112
8.82	111.694
8.83	111.389
8.84	112
8.85	111.389
8.86	112
8.87	112
8.88	112.305
8.89	112
8.9	112
8.91	112
8.92	112.305
8.93	111.694
8.94	112.305
8.95	111.389
8.96	112
8.97	111.694
8.98	111.694
8.99	112
9	111.694
9.01	112.305
9.02	112
9.03	111.694
9.04	111.694
9.05	111.694
9.06	111.694
9.07	112
9.08	112
9.09	112.61
9.1	112
9.11	112.305
9.12	112.61
9.13	112.305
9.14	112.61
9.15	112
9.16	112.915
9.17	112.305
9.18	112.61
9.19	112
9.2	112.61
9.21	112
9.22	112.305
9.23	112.305
9.24	112.305
9.25	112.305
9.26	111.694
9.27	111.694
9.28	112.305
9.29	112.305
9.3	112
9.31	112.305
9.32	112.305
9.33	112.305
9.34	112
9.35	112.61
9.36	112.61
9.37	112.915
9.38	112.915
9.39	113.22
9.4	112.915
9.41	112.61
9.42	112.915
9.43	112.61
9.44	112.915
9.45	112.305
9.46	112.915
9.47	112.305
9.48	112.305
9.49	112
9.5	112.305
9.51	112
9.52	112.305
9.53	112.305
9.54	112.61
9.55	112.305
9.56	112
9.57	112
9.58	111.694
9.59	111.389
9.6	111.084
9.61	111.084
9.62	110.779
9.63	111.084
9.64	110.779
9.65	111.389
9.66	111.389
9.67	111.084
9.68	111.084
9.69	111.389
9.7	110.779
9.71	110.474
9.72	110.779
9.73	110.779
9.74	110.168
9.75	109.863
9.76	109.863
9.77	109.558
9.78	109.863
9.79	110.168
9.8	110.168
9.81	110.168
9.82	109.863
9.83	110.168
9.84	110.779
9.85	110.779
9.86	110.779
9.87	111.389
9.88	111.389
9.89	111.084
9.9	111.084
9.91	111.694
9.92	111.084
9.93	111.389
9.94	111.389
9.95	111.694
9.96	111.694
9.97	112
9.98	112
9.99	112
10	112
10.01	111.694
10.02	112
10.03	112.61
10.04	112
10.05	111.694
10.06	112
10.07	112
10.08	112
10.09	111.084
10.1	112
10.11	112.305
10.12	112
10.13	112
10.14	112.305
10.15	112
10.16	112
10.17	112.61
10.18	112.61
10.19	112.305
10.2	112.305
10.21	112.305
10.22	111.694
10.23	112
10.24	111.694
10.25	111.694
10.26	111.389
10.27	111.389
10.28	110.474
10.29	111.084
10.3	110.779
10.31	111.084
10.32	110.779
10.33	110.779
10.34	111.084
10.35	110.779
10.36	111.084
10.37	110.474
10.38	111.084
10.39	110.168
10.4	110.779
10.41	110.779
10.42	110.779
10.43	110.474
10.44	111.084
10.45	110.474
10.46	110.779
10.47	110.779
10.48	111.084
10.49	111.084
10.5	111.084
10.51	111.084
10.52	111.084
10.53	111.084
10.54	111.084
10.55	111.389
10.56	111.084
10.57	111.389
10.58	111.389
10.59	112
10.6	111.694
10.61	112
10.62	112.305
10.63	112
10.64	112.305
10.65	112
10.66	112
10.67	111.389
10.68	112
10.69	111.389
10.7	112.305
10.71	112
10.72	112.305
10.73	112.305
10.74	112.305
10.75	112.305
10.76	112.305
10.77	112.305
10.78	112
10.79	111.694
10.8	112
10.81	111.694
10.82	111.389
10.83	111.694
10.84	111.389
10.85	111.389
10.86	111.389
10.87	111.084
10.88	111.084
10.89	111.694
10.9	110.779
10.91	111.389
10.92	111.084
10.93	111.084
10.94	111.084
10.95	111.389
10.96	111.084
10.97	111.389
10.98	111.694
10.99	111.389
11	112
11.01	112
11.02	112.305
11.03	112
11.04	112.305
11.05	112.305
11.06	112.305
11.07	112.61
11.08	112.305
11.09	112
11.1	112.61
11.11	112.305
11.12	112
11.13	112.61
11.14	112.305
11.15	112.305
11.16	112
11.17	112
11.18	111.694
11.19	112
11.2	111.694
11.21	112
11.22	111.694
11.23	111.694
11.24	111.389
11.25	112
11.26	112.305
11.27	112.305
11.28	111.694
11.29	111.694
11.3	112.305
11.31	111.694
11.32	112.305
11.33	111.694
11.34	112.305
11.35	112
11.36	112
11.37	112
11.38	112.305
11.39	111.694
11.4	112.305
11.41	112.61
11.42	112.305
11.43	112
11.44	111.694
11.45	112
11.46	111.694
11.47	111.389
11.48	111.694
11.49	111.694
11.5	111.694
11.51	112
11.52	111.694
11.53	112
11.54	111.389
11.55	112
11.56	111.694
11.57	111.694
11.58	111.694
11.59	112
11.6	111.694
11.61	112
11.62	112
11.63	111.389
11.64	111.694
11.65	110.779
11.66	111.389
11.67	110.779
11.68	111.084
11.69	110.779
11.7	110.779
11.71	110.779
11.72	111.084
11.73	110.779
11.74	111.389
11.75	111.694
11.76	112
11.77	112
11.78	112.305
11.79	112.61
11.8	112.915
11.81	112.915
11.82	112.915
11.83	113.22
11.84	112.915
11.85	113.831
11.86	113.831
11.87	113.831
11.88	114.441
11.89	113.831
11.9	113.831
11.91	113.831
11.92	113.525
11.93	113.525
11.94	112.915
11.95	112.305
11.96	112.305
11.97	112.305
11.98	112
11.99	111.694
12	112.305
12.01	112
12.02	112
12.03	112
12.04	112.305
12.05	112
12.06	112
12.07	112
12.08	112.61
12.09	112.61
12.1	112.305
12.11	112.305
12.12	112.915
12.13	112.915
12.14	112.61
12.15	113.22
12.16	112.61
12.17	113.22
12.18	112.61
12.19	113.22
12.2	112.915
12.21	113.525
12.22	112.915
12.23	113.22
12.24	113.22
12.25	112.61
12.26	112.915
12.27	112.61
12.28	112.305
12.29	112
12.3	112
12.31	111.389
12.32	111.694
12.33	111.389
12.34	111.694
12.35	111.084
12.36	111.084
12.37	110.779
12.38	111.084
12.39	111.084
12.4	111.084
12.41	111.084
12.42	111.084
12.43	110.779
12.44	110.779
12.45	110.779
12.46	111.084
12.47	111.389
12.48	111.389
12.49	112.305
12.5	112.305
12.51	112.915
12.52	112.915
12.53	113.22
12.54	112.915
12.55	113.22
12.56	112.915
12.57	113.22
12.58	112.915
12.59	113.22
12.6	112.915
12.61	112.61
12.62	112.305
12.63	112
12.64	112.305
12.65	111.389
12.66	111.694
12.67	111.389
12.68	111.389
12.69	110.474
12.7	111.084
12.71	110.779
12.72	111.084
12.73	110.474
12.74	110.474
12.75	110.474
12.76	110.779
12.77	110.779
12.78	111.084
12.79	111.389
12.8	111.389
12.81	111.084
12.82	111.694
12.83	112
12.84	111.694
12.85	112
12.86	112
12.87	112.61
12.88	112
12.89	112
12.9	112.305
12.91	112
12.92	112.305
12.93	112.305
12.94	112
12.95	112.305
12.96	112.305
12.97	112
12.98	112.305
12.99	112
13	112
13.01	111.694
13.02	112.305
13.03	112
13.04	112.305
13.05	112.305
13.06	112.915
13.07	112.915
13.08	112.61
13.09	113.22
13.1	113.525
13.11	113.525
13.12	113.525
13.13	113.831
13.14	113.22
13.15	113.525
13.16	113.831
13.17	113.22
13.18	112.915
13.19	113.525
13.2	113.22
13.21	113.525
13.22	113.525
13.23	113.525
13.24	113.22
13.25	113.22
13.26	112.915
13.27	112.915
13.28	112.915
13.29	112.305
13.3	112
13.31	112.305
13.32	112
13.33	111.694
13.34	112
13.35	111.694
13.36	111.694
13.37	111.694
13.38	112.305
13.39	111.694
13.4	112.305
13.41	112
13.42	112.305
13.43	112.915
13.44	112.305
13.45	112.61
13.46	112.915
13.47	112.305
13.48	112.305
13.49	112.61
13.5	112.305
13.51	112.305
13.52	112
13.53	112.61
13.54	112
13.55	112.305
13.56	111.694
13.57	112.305
13.58	112.305
13.59	112.305
13.6	111.389
13.61	112.305
13.62	111.694
13.63	112.305
13.64	112
13.65	112
13.66	111.694
13.67	111.694
13.68	111.694
13.69	111.389
13.7	111.389
13.71	110.779
13.72	111.389
13.73	110.779
13.74	111.389
13.75	111.084
13.76	111.694
13.77	111.694
13.78	112
13.79	112
13.8	112
13.81	112.305
13.82	112
13.83	112
13.84	112.61
13.85	112.305
13.86	113.22
13.87	112.915
13.88	112
13.89	112.305
13.9	112.305
13.91	112.61
13.92	112
13.93	112.305
13.94	112
13.95	112.61
13.96	112
13.97	112.305
13.98	112
13.99	112.305
14	112.305
14.01	112.305
14.02	111.694
14.03	111.694
14.04	111.389
14.05	111.389
14.06	111.389
14.07	111.084
14.08	111.694
14.09	111.389
14.1	111.694
14.11	111.389
14.12	112
14.13	111.694
14.14	112
14.15	111.389
14.16	111.694
14.17	111.389
14.18	112
14.19	111.389
14.2	111.389
14.21	112
14.22	111.084
14.23	111.084
14.24	111.389
14.25	111.084
14.26	111.084
14.27	111.389
14.28	111.694
14.29	112.305
14.3	111.694
14.31	112.305
14.32	112.305
14.33	112.915
14.34	112.305
14.35	113.22
14.36	113.22
14.37	113.22
14.38	113.22
14.39	113.22
14.4	113.22
14.41	112.61
14.42	112.61
14.43	112.915
14.44	112.61
14.45	112.61
14.46	112.305
14.47	112
14.48	112.61
14.49	111.389
14.5	112.61
14.51	112.305
14.52	112.61
14.53	112.305
14.54	112.915
14.55	112.61
14.56	112.915
14.57	112.915
14.58	113.22
14.59	112.915
14.6	112.915
14.61	113.22
14.62	112.61
14.63	112.915
14.64	112.61
14.65	112.61
14.66	112.61
14.67	112.305
14.68	111.084
14.69	112
14.7	111.389
14.71	110.779
14.72	111.084
14.73	110.474
14.74	109.863
14.75	109.863
14.76	109.863
14.77	109.863
14.78	109.863
14.79	109.863
14.8	110.474
14.81	110.168
14.82	111.084
14.83	110.168
14.84	111.389
14.85	110.779
14.86	111.389
14.87	110.779
14.88	111.389
14.89	110.779
14.9	111.389
14.91	110.779
14.92	111.084
14.93	111.084
14.94	111.084
14.95	111.084
14.96	111.694
14.97	111.084
14.98	111.389
14.99	111.694
15	111.694
15.01	111.694
15.02	111.389
15.03	111.389
15.04	111.389
15.05	111.084
15.06	111.084
15.07	111.694
15.08	111.084
15.09	110.779
15.1	111.084
15.11	111.084
15.12	110.779
15.13	111.084
15.14	110.779
15.15	110.474
15.16	110.474
15.17	110.168
15.18	111.084
15.19	110.779
15.2	111.084
15.21	111.084
15.22	111.694
15.23	111.084
15.24	111.389
15.25	111.389
15.26	112.305
15.27	112
15.28	112.915
15.29	112.61
15.3	112.915
15.31	112.915
15.32	113.22
15.33	113.525
15.34	112.915
15.35	113.22
15.36	112.61
15.37	113.22
15.38	113.22
15.39	112.915
15.4	113.525
15.41	113.22
15.42	112.915
15.43	113.22
15.44	112.61
15.45	112.61
15.46	112.305
15.47	112.305
15.48	112.305
15.49	112.305
15.5	112.61
15.51	111.694
15.52	112.61
15.53	112
15.54	112.305
15.55	112.61
15.56	112.915
15.57	112.305
15.58	112.915
15.59	112.61
15.6	112.61
15.61	112.61
15.62	112.915
15.63	112.61
15.64	113.22
15.65	112.915
15.66	113.22
15.67	112.915
15.68	112.305
15.69	112.61
15.7	112.305
15.71	112.305
15.72	112
15.73	112
15.74	111.694
15.75	111.694
15.76	111.389
15.77	111.389
15.78	112
15.79	111.694
15.8	111.694
15.81	111.694
15.82	112
15.83	111.389
15.84	112.305
15.85	112.305
15.86	112
15.87	112
15.88	111.389
15.89	111.389
15.9	111.694
15.91	111.389
15.92	110.779
15.93	111.389
15.94	110.779
15.95	111.389
15.96	111.084
15.97	111.389
15.98	111.389
15.99	112
16	111.694
16.01	112.61
16.02	112
16.03	112
16.04	112.305
16.05	112.61
16.06	112
16.07	112.305
16.08	112.61
16.09	112
16.1	112.305
16.11	112.305
16.12	112.305
16.13	112.305
16.14	112.61
16.15	112.915
16.16	112.915
16.17	112.61
16.18	113.22
16.19	113.525
16.2	113.22
16.21	113.831
16.22	113.525
16.23	113.831
16.24	113.22
16.25	113.831
16.26	112.915
16.27	113.525
16.28	113.22
16.29	112.915
16.3	112.61
16.31	112.61
16.32	112.305
16.33	111.694
16.34	112
16.35	111.694
16.36	112.305
16.37	111.694
16.38	112.305
16.39	111.694
16.4	112
16.41	111.694
16.42	112
16.43	111.694
16.44	111.694
16.45	111.694
16.46	111.084
16.47	111.084
16.48	110.779
16.49	111.389
16.5	110.779
16.51	111.389
16.52	111.389
16.53	111.389
16.54	111.084
16.55	112
16.56	111.389
16.57	112
16.58	111.389
16.59	111.694
16.6	111.694
16.61	111.389
16.62	111.389
16.63	111.084
16.64	111.694
16.65	111.084
16.66	111.084
16.67	111.389
16.68	111.389
16.69	110.779
16.7	111.389
16.71	111.084
16.72	111.694
16.73	111.694
16.74	111.084
16.75	111.694
16.76	112
16.77	111.694
16.78	111.694
16.79	112.915
16.8	112.61
16.81	112.305
16.82	112.305
16.83	112.305
16.84	111.694
16.85	112
16.86	112
16.87	111.389
16.88	111.694
16.89	110.779
16.9	111.694
16.91	111.389
16.92	111.389
16.93	111.389
16.94	111.389
16.95	111.389
16.96	111.389
16.97	111.694
16.98	111.389
16.99	111.084
17	110.779
17.01	111.084
17.02	110.474
17.03	110.779
17.04	110.168
17.05	111.084
17.06	110.168
17.07	111.084
17.08	111.389
17.09	111.389
17.1	111.389
17.11	111.694
17.12	112
17.13	112
17.14	111.694
17.15	111.694
17.16	112
17.17	111.389
17.18	111.389
17.19	111.084
17.2	111.389
17.21	111.084
17.22	111.694
17.23	111.389
17.24	111.694
17.25	111.389
17.26	111.084
17.27	112
17.28	111.694
17.29	112.305
17.3	111.389
17.31	112.305
17.32	112
17.33	112
17.34	111.694
17.35	111.389
17.36	110.779
17.37	110.779
17.38	110.474
17.39	110.779
17.4	110.474
17.41	109.863
17.42	109.558
17.43	109.558
17.44	110.168
17.45	110.168
17.46	110.779
17.47	111.084
17.48	110.779
17.49	111.084
17.5	111.084
17.51	111.084
17.52	110.779
17.53	111.389
17.54	110.779
17.55	111.084
17.56	110.779
17.57	110.779
17.58	110.168
17.59	110.779
17.6	109.863
17.61	110.779
17.62	110.168
17.63	109.558
17.64	109.863
17.65	109.863
17.66	109.558
17.67	109.253
17.68	109.863
17.69	109.558
17.7	110.168
17.71	109.558
17.72	109.863
17.73	110.168
17.74	110.168
17.75	110.779
17.76	111.084
17.77	110.779
17.78	111.084
17.79	111.389
17.8	111.389
17.81	111.694
17.82	111.389
17.83	112.305
17.84	112
17.85	112.915
17.86	112.61
17.87	113.22
17.88	113.22
17.89	112.915
17.9	112.915
17.91	113.22
17.92	112.305
17.93	112.915
17.94	112.61
17.95	112.305
17.96	111.694
17.97	111.694
17.98	112
17.99	111.694
18	111.694
18.01	111.389
18.02	112
18.03	112
18.04	112.305
18.05	112.61
18.06	112.61
18.07	112.61
18.08	112.305
18.09	112.305
18.1	112.61
18.11	112.61
18.12	112.305
18.13	112.915
18.14	112
18.15	112.61
18.16	112
18.17	112.305
18.18	112.61
18.19	112
18.2	112.305
18.21	112.61
18.22	112.305
18.23	112.305
18.24	112.305
18.25	112.305
18.26	112.305
18.27	112.61
18.28	112.305
18.29	112.305
18.3	112.61
18.31	112.61
18.32	112.915
18.33	112.61
18.34	112.61
18.35	112.61
18.36	112.61
18.37	113.22
18.38	112.915
18.39	113.22
18.4	112.915
18.41	113.22
18.42	113.525
18.43	113.525
18.44	113.22
18.45	113.22
18.46	113.22
18.47	113.525
18.48	113.22
18.49	112.915
18.5	113.525
18.51	112.915
18.52	112.915
18.53	112.305
18.54	112.61
18.55	112.61
18.56	112.305
18.57	112.305
18.58	113.22
18.59	112.61
18.6	112.915
18.61	113.22
18.62	112.61
18.63	112.61
18.64	112.61
18.65	112.61
18.66	112.61
18.67	112.61
18.68	112
18.69	112.61
18.7	112.305
18.71	112.305
18.72	112.305
18.73	112.915
18.74	112.61
18.75	112.915
18.76	113.22
18.77	112.61
18.78	112.61
18.79	112.61
18.8	112.61
18.81	112.915
18.82	113.22
18.83	112.915
18.84	113.22
18.85	112.61
18.86	112.915
18.87	112.61
18.88	113.22
18.89	112.305
18.9	112.61
18.91	112.305
18.92	112.305
18.93	112.61
18.94	112
18.95	112.305
18.96	112
18.97	112
18.98	112
18.99	112
19	112
19.01	111.694
19.02	111.694
19.03	112
19.04	111.084
19.05	111.694
19.06	111.694
19.07	111.389
19.08	111.694
19.09	110.779
19.1	111.389
19.11	110.779
19.12	110.779
19.13	110.779
19.14	110.474
19.15	110.168
19.16	110.168
19.17	110.168
19.18	110.474
19.19	110.168
19.2	109.863
19.21	110.474
19.22	109.863
19.23	109.863
19.24	109.558
19.25	110.168
19.26	109.558
19.27	110.168
19.28	110.168
19.29	110.474
19.3	109.863
19.31	110.168
19.32	110.168
19.33	110.168
19.34	110.474
19.35	110.779
19.36	111.084
19.37	111.084
19.38	111.389
19.39	112
19.4	112
19.41	112.305
19.42	112.305
19.43	112
19.44	113.22
19.45	112.61
19.46	112.915
19.47	112.61
19.48	112.915
19.49	112.305
19.5	112.61
19.51	112.61
19.52	112.305
19.53	112.305
19.54	112
19.55	112.305
19.56	112.305
19.57	112.305
19.58	111.694
19.59	112.305
19.6	112
19.61	112.61
19.62	112.61
19.63	112.61
19.64	112.305
19.65	112.61
19.66	112.915
19.67	112.305
19.68	112.61
19.69	112.305
19.7	112.61
19.71	112.305
19.72	112
19.73	111.694
19.74	112
19.75	111.389
19.76	111.694
19.77	111.389
19.78	111.389
19.79	111.084
19.8	111.084
19.81	111.389
19.82	111.084
19.83	111.084
19.84	111.389
19.85	111.084
19.86	111.084
19.87	111.694
19.88	111.084
19.89	111.694
19.9	112
19.91	112.305
19.92	112
19.93	112
19.94	111.694
19.95	111.694
19.96	112.305
19.97	111.694
19.98	112.305
[truncated: 37,349 more rows]

## Sheet: Fig. 1e
Time (ms)	Current (pA)
0	112.61
0.0625	112.305
0.0625	112.915
0.0625	112.305
0.0625	113.22
0.0625	112.915
0.0625	113.525
0.125	113.22
0.125	113.525
0.125	113.22
0.125	113.525
0.125	113.22
0.125	113.22
0.125	114.136
0.1875	113.831
0.1875	113.525
0.1875	113.22
0.1875	113.525
0.1875	113.22
0.1875	112.915
0.25	112.915
0.25	112.915
0.25	113.22
0.25	113.22
0.25	113.525
0.25	113.22
0.3125	113.22
0.3125	113.831
0.3125	113.525
0.3125	113.22
0.3125	113.22
0.3125	112.915
0.375	112.61
0.375	112.305
0.375	112.61
0.375	112.61
0.375	112.915
0.375	112.61
0.375	112.61
0.4375	113.22
0.4375	112.915
0.4375	113.22
0.4375	113.22
0.4375	113.525
0.4375	113.22
0.5	113.525
0.5	113.22
0.5	113.22
0.5	112.915
0.5	113.525
0.5	112.915
0.5625	112.61
0.5625	112
0.5625	112.305
0.5625	112
0.5625	112
0.5625	111.694
0.625	112
0.625	111.694
0.625	112
0.625	112
0.625	112
0.625	112.305
0.625	112.305
0.6875	113.22
0.6875	113.22
0.6875	113.831
0.6875	113.525
0.6875	113.525
0.6875	113.525
0.75	113.525
0.75	113.22
0.75	113.525
0.75	113.22
0.75	113.22
0.75	113.22
0.8125	112.915
0.8125	112.61
0.8125	112.305
0.8125	112.61
0.8125	112.305
0.8125	112.915
0.875	112.305
0.875	113.22
0.875	113.22
0.875	113.525
0.875	113.525
0.875	113.525
0.875	114.136
0.9375	113.525
0.9375	113.525
0.9375	113.22
0.9375	113.525
0.9375	113.525
0.9375	113.22
1	113.525
1	113.525
1	113.22
1	113.525
1	113.525
1	114.136
1.0625	113.525
1.0625	113.831
1.0625	114.136
1.0625	113.525
1.0625	113.22
1.0625	113.525
1.125	113.22
1.125	113.22
1.125	112.915
1.125	112.915
1.125	112.305
1.125	112.305
1.125	112.61
1.1875	112
1.1875	112.61
1.1875	112.915
1.1875	112.915
1.1875	113.22
1.1875	113.831
1.25	113.22
1.25	113.525
1.25	113.22
1.25	113.22
1.25	112.61
1.25	112.915
1.3125	112.915
1.3125	112.61
1.3125	112.915
1.3125	113.22
1.3125	113.22
1.3125	113.22
1.375	113.831
1.375	113.525
1.375	114.136
1.375	113.831
1.375	114.746
1.375	114.441
1.375	114.441
1.4375	115.051
1.4375	115.051
1.4375	114.746
1.4375	114.746
1.4375	114.746
1.4375	114.441
1.5	114.441
1.5	114.136
1.5	114.441
1.5	113.525
1.5	113.525
1.5	113.525
1.5625	113.22
1.5625	112.61
1.5625	112.61
1.5625	112.61
1.5625	112.61
1.5625	112.61
1.625	112.305
1.625	112.61
1.625	112.61
1.625	112.305
1.625	112.61
1.625	112.61
1.625	112.61
1.6875	112.61
1.6875	112.305
1.6875	112.915
1.6875	112.61
1.6875	113.22
1.6875	113.22
1.75	113.525
1.75	114.136
1.75	114.441
1.75	114.441
1.75	114.746
1.75	114.746
1.8125	114.441
1.8125	114.441
1.8125	114.136
1.8125	113.831
1.8125	113.525
1.8125	113.831
1.875	113.22
1.875	113.22
1.875	113.22
1.875	113.22
1.875	112.305
1.875	112.915
1.875	112
1.9375	112
1.9375	112
1.9375	111.389
1.9375	111.694
1.9375	111.389
1.9375	110.779
2	110.779
2	111.694
2	110.779
2	111.389
2	111.389
2	111.389
2.0625	112
2.0625	112.61
2.0625	112.915
2.0625	113.525
2.0625	113.831
2.0625	114.441
2.125	114.746
2.125	115.051
2.125	115.356
2.125	115.356
2.125	115.967
2.125	115.662
2.125	115.662
2.1875	115.662
2.1875	115.662
2.1875	115.662
2.1875	115.662
2.1875	115.051
2.1875	115.356
2.25	115.051
2.25	114.746
2.25	114.746
2.25	114.441
2.25	113.525
2.25	113.525
2.3125	113.22
2.3125	112.305
2.3125	112.305
2.3125	112
2.3125	112.61
2.3125	111.694
2.375	112.305
2.375	112.305
2.375	112.61
2.375	112.305
2.375	112.61
2.375	112.61
2.375	112.915
2.4375	112.61
2.4375	113.22
2.4375	113.525
2.4375	113.22
2.4375	113.22
2.4375	113.22
2.5	113.831
2.5	113.22
2.5	113.22
2.5	113.525
2.5	113.22
2.5	112.305
2.5625	112.915
2.5625	112.61
2.5625	112
2.5625	112
2.5625	112
2.5625	112.305
2.625	112.305
2.625	112.305
2.625	112.305
2.625	113.525
2.625	113.22
2.625	113.831
2.625	114.136
2.6875	114.136
2.6875	113.525
2.6875	114.136
2.6875	113.831
2.6875	113.525
2.6875	113.22
2.75	112.61
2.75	112.915
2.75	112.915
2.75	112.915
2.75	113.22
2.75	113.525
2.8125	113.525
2.8125	113.831
2.8125	113.831
2.8125	114.441
2.8125	114.441
2.8125	114.746
2.875	114.746
2.875	114.441
2.875	114.746
2.875	114.136
2.875	114.746
2.875	114.136
2.875	114.441
2.9375	114.441
2.9375	114.441
2.9375	113.831
2.9375	113.525
2.9375	113.22
2.9375	113.22
3	112.305
3	112.305
3	112.305
3	111.694
3	112.305
3	112
3.0625	112.305
3.0625	111.694
3.0625	112
3.0625	111.694
3.0625	111.694
3.0625	110.779
3.125	111.084
3.125	111.389
3.125	110.779
3.125	111.084
3.125	111.389
3.125	112
3.125	112.305
3.1875	113.525
3.1875	113.525
3.1875	114.441
3.1875	114.136
3.1875	114.136
3.1875	114.746
3.25	115.051
3.25	114.746
3.25	115.356
3.25	115.662
3.25	115.356
3.25	116.272
3.3125	115.662
3.3125	115.967
3.3125	116.272
3.3125	115.356
3.3125	114.746
3.3125	115.356
3.375	114.441
3.375	114.136
3.375	113.831
3.375	112.61
3.375	112.305
3.375	112
3.375	112.305
3.4375	111.389
3.4375	112.305
3.4375	111.694
3.4375	111.694
3.4375	111.694
3.4375	111.389
3.5	111.084
3.5	110.779
3.5	110.168
3.5	109.863
3.5	109.863
3.5	109.558
3.5625	109.863
3.5625	109.863
3.5625	110.168
3.5625	109.558
3.5625	109.863
3.5625	109.558
3.625	110.168
3.625	110.168
3.625	110.474
3.625	111.084
3.625	110.779
3.625	111.084
3.625	111.389
3.6875	112
3.6875	112.305
3.6875	113.22
3.6875	113.525
3.6875	114.136
3.6875	114.136
3.75	114.441
3.75	114.746
3.75	114.441
3.75	114.136
3.75	114.746
3.75	115.051
3.8125	114.746
3.8125	114.746
3.8125	115.356
3.8125	115.356
3.8125	115.662
3.8125	115.356
3.875	115.356
3.875	115.051
3.875	115.356
3.875	114.746
3.875	114.441
3.875	114.136
3.875	113.831
3.9375	113.525
3.9375	113.831
3.9375	113.22
3.9375	113.22
3.9375	112.915
3.9375	113.525
4	113.525
4	113.22
4	112.915
4	113.22
4	113.525
4	112.915
4.0625	113.525
4.0625	113.525
4.0625	113.525
4.0625	112.915
4.0625	113.22
4.0625	112.305
4.125	112.305
4.125	112.305
4.125	111.694
4.125	112
4.125	111.084
4.125	111.084
4.125	110.779
4.1875	111.084
4.1875	110.474
4.1875	110.779
4.1875	110.779
4.1875	110.474
4.1875	111.084
4.25	111.389
4.25	111.389
4.25	111.389
4.25	112.305
4.25	112
4.25	112.61
4.3125	112.61
4.3125	112.61
4.3125	112
4.3125	112.305
4.3125	112.305
4.3125	113.22
4.375	113.22
4.375	112.915
4.375	113.525
4.375	113.831
4.375	113.831
4.375	113.831
4.375	113.831
4.4375	113.525
4.4375	112.915
4.4375	113.22
4.4375	112.915
4.4375	112.915
4.4375	112.915
4.5	112.915
4.5	113.22
4.5	113.22
4.5	112.915
4.5	113.525
4.5	113.831
4.5625	114.136
4.5625	113.831
4.5625	114.441
4.5625	114.136
4.5625	114.136
4.5625	113.22
4.625	113.831
4.625	113.831
4.625	113.525
4.625	113.831
4.625	113.525
4.625	113.525
4.625	113.22
4.6875	113.831
4.6875	113.525
4.6875	113.22
4.6875	112.61
4.6875	112.915
4.6875	112.915
4.75	112.915
4.75	112.61
4.75	112.305
4.75	112.61
4.75	111.389
4.75	112.305
4.8125	112
4.8125	111.389
4.8125	111.389
4.8125	111.694
4.8125	111.084
4.8125	111.389
4.875	111.084
4.875	111.084
4.875	111.084
4.875	111.084
4.875	111.389
4.875	110.779
4.875	111.084
4.9375	110.779
4.9375	111.084
4.9375	111.084
4.9375	110.779
4.9375	110.779
4.9375	111.084
5	111.389
5	111.389
5	111.389
5	111.389
5	111.694
5	112
5.0625	112.61
5.0625	112.915
5.0625	113.525
5.0625	113.22
5.0625	114.136
5.0625	114.136
5.125	114.136
5.125	114.136
5.125	114.136
5.125	114.441
5.125	113.831
5.125	113.831
5.125	113.831
5.1875	113.525
5.1875	112.915
5.1875	113.22
5.1875	112.915
5.1875	113.22
5.1875	113.22
5.25	113.22
5.25	113.22
5.25	113.525
5.25	113.525
5.25	113.525
5.25	114.136
5.3125	113.525
5.3125	113.831
5.3125	113.831
5.3125	113.831
5.3125	112.915
5.3125	113.525
5.375	113.22
5.375	113.22
5.375	113.22
5.375	112.915
5.375	112.915
5.375	112.305
5.375	112.61
5.4375	113.22
5.4375	113.22
5.4375	112.61
5.4375	112.915
5.4375	113.22
5.4375	113.831
5.5	113.831
5.5	114.136
5.5	114.136
5.5	114.441
5.5	114.441
5.5	113.831
5.5625	114.746
5.5625	114.136
5.5625	114.441
5.5625	114.136
5.5625	114.441
5.5625	113.831
5.625	114.136
5.625	114.441
5.625	114.136
5.625	113.525
5.625	113.831
5.625	113.525
5.625	113.525
5.6875	113.525
5.6875	112.915
5.6875	113.525
5.6875	113.22
5.6875	113.525
5.6875	113.22
5.75	113.22
5.75	112.915
5.75	113.22
5.75	113.22
5.75	113.22
5.75	112.61
5.8125	112.61
5.8125	112.61
5.8125	112.305
5.8125	112.61
5.8125	112.305
5.8125	112.915
5.875	112.61
5.875	112.61
5.875	112.915
5.875	113.525
5.875	113.22
5.875	114.136
5.875	114.136
5.9375	114.136
5.9375	114.441
5.9375	114.136
5.9375	114.746
5.9375	114.136
5.9375	114.441
6	113.831
6	113.831
6	113.22
6	112.915
6	112.61
6	112.61
6.0625	112.305
6.0625	112.61
6.0625	112.305
6.0625	112.305
6.0625	112.305
6.0625	112
6.125	112.305
6.125	112
6.125	112
6.125	112
6.125	112.61
6.125	112.305
6.125	112.61
6.1875	112.61
6.1875	112.305
6.1875	112.305
6.1875	112.305
6.1875	112.915
6.1875	112.61
6.25	112.915
6.25	112.61
6.25	113.22
6.25	112.61
6.25	113.22
6.25	112.915
6.3125	113.525
6.3125	113.22
6.3125	112.915
6.3125	113.831
6.3125	113.22
6.3125	113.525
6.375	112.915
6.375	113.525
6.375	112.61
6.375	112.61
6.375	112.915
6.375	112.61
6.375	112.305
6.4375	112.305
6.4375	111.694
6.4375	112
6.4375	111.084
6.4375	111.084
6.4375	111.389
6.5	111.389
6.5	111.084
6.5	110.779
6.5	111.694
6.5	111.389
6.5	111.389
6.5625	112.305
6.5625	112
6.5625	112
6.5625	112
6.5625	112
6.5625	112
6.625	112
6.625	111.694
6.625	112.61
6.625	112.305
6.625	112
6.625	112.305
6.625	112.61
6.6875	111.694
6.6875	112
6.6875	111.694
6.6875	111.694
6.6875	111.389
6.6875	111.389
6.75	111.389
6.75	112
6.75	112.305
6.75	112
6.75	112.915
6.75	112.915
6.8125	113.525
6.8125	113.831
6.8125	114.441
6.8125	114.136
6.8125	115.051
6.8125	114.746
6.875	115.356
6.875	115.051
6.875	114.746
6.875	114.746
6.875	114.746
6.875	114.136
6.875	113.525
6.9375	114.136
6.9375	113.525
6.9375	113.22
6.9375	112.61
6.9375	113.22
6.9375	112.61
7	112.61
7	112.61
7	112.61
7	112.61
7	112
7	112.915
7.0625	112.305
7.0625	112.915
7.0625	112.305
7.0625	113.525
7.0625	113.525
7.0625	113.525
7.125	113.22
7.125	114.441
7.125	113.525
7.125	113.831
7.125	113.525
7.125	113.831
7.125	113.525
7.1875	112.915
7.1875	112.915
7.1875	112
7.1875	112.305
7.1875	112
7.1875	112.305
7.25	112
7.25	112.305
7.25	112.915
7.25	113.22
7.25	113.525
7.25	113.525
7.3125	113.525
7.3125	113.22
7.3125	113.525
7.3125	113.22
7.3125	113.525
7.3125	112.915
7.375	113.22
7.375	113.22
7.375	113.22
7.375	113.22
7.375	112.61
7.375	112.61
7.375	112.61
7.4375	112.305
7.4375	112.305
7.4375	112
7.4375	111.694
7.4375	111.389
7.4375	110.779
7.5	111.084
7.5	110.474
7.5	110.779
7.5	110.779
7.5	111.389
7.5	111.389
7.5625	112
7.5625	112
7.5625	112.61
7.5625	112.305
7.5625	112.61
7.5625	112.915
7.625	112.61
7.625	112.61
7.625	112.915
7.625	113.525
7.625	113.22
7.625	113.831
7.625	113.525
7.6875	114.136
7.6875	114.441
7.6875	114.136
7.6875	114.746
7.6875	115.051
7.6875	114.136
7.75	114.441
7.75	114.746
7.75	114.746
7.75	114.746
7.75	115.051
7.75	114.746
7.8125	114.441
7.8125	114.441
7.8125	113.525
7.8125	114.136
7.8125	113.831
7.8125	113.22
7.875	112.61
7.875	112.915
7.875	112.305
7.875	112.305
7.875	112.61
7.875	112
7.875	112
7.9375	112.305
7.9375	112.305
7.9375	112
7.9375	112.305
7.9375	112
7.9375	112.61
8	112.61
8	112.61
8	112.61
8	112.61
8	112.305
8	112.305
8.0625	112.61
8.0625	112.915
8.0625	112.915
8.0625	112.915
8.0625	113.525
8.0625	113.22
8.125	113.525
8.125	113.525
8.125	114.136
8.125	114.136
8.125	114.136
8.125	114.746
8.125	114.746
8.1875	114.746
8.1875	115.051
8.1875	115.051
8.1875	114.441
8.1875	114.441
8.1875	113.831
8.25	114.136
8.25	113.525
8.25	112.915
8.25	112.61
8.25	112.61
8.25	112.61
8.3125	112.61
8.3125	112.305
8.3125	112
8.3125	112
8.3125	111.389
8.3125	111.389
8.375	111.084
8.375	111.389
8.375	110.779
8.375	112
8.375	112
8.375	112.305
8.375	112.61
8.4375	112.915
8.4375	113.525
8.4375	113.525
8.4375	114.136
8.4375	114.136
8.4375	113.831
8.5	114.136
8.5	114.746
8.5	114.136
8.5	114.136
8.5	113.525
8.5	113.525
8.5625	113.831
8.5625	113.22
8.5625	113.525
8.5625	113.831
8.5625	114.136
8.5625	114.136
8.625	114.136
8.625	113.831
8.625	113.525
8.625	113.831
8.625	113.831
8.625	113.525
8.625	113.831
8.6875	113.22
8.6875	113.831
8.6875	113.525
8.6875	113.22
8.6875	113.525
8.6875	113.525
8.75	113.22
8.75	113.22
8.75	113.22
8.75	113.22
8.75	112.915
8.75	112.915
8.8125	112.61
8.8125	112.61
8.8125	112
8.8125	112
8.8125	112.305
8.8125	111.694
8.875	112
8.875	112.61
8.875	112.915
8.875	112.915
8.875	112.915
8.875	113.22
8.875	113.22
8.9375	113.22
8.9375	113.22
8.9375	113.831
8.9375	113.525
8.9375	113.831
8.9375	113.831
9	114.136
9	113.831
9	113.831
9	114.136
9	114.136
9	113.525
9.0625	114.136
9.0625	113.831
9.0625	114.136
9.0625	113.525
9.0625	113.22
9.0625	112.915
9.125	112
9.125	112
9.125	111.389
9.125	111.694
9.125	111.084
9.125	111.084
9.125	111.084
9.1875	111.084
9.1875	110.474
9.1875	110.779
9.1875	111.389
9.1875	111.389
9.1875	111.084
9.25	111.389
9.25	111.694
9.25	111.694
9.25	111.694
9.25	112
9.25	112.61
9.3125	112
9.3125	112.61
9.3125	112.61
9.3125	113.22
9.3125	112.915
9.3125	113.831
9.375	113.831
9.375	114.441
9.375	114.441
9.375	114.441
9.375	114.746
9.375	114.746
9.375	114.746
9.4375	114.746
9.4375	115.051
9.4375	114.746
9.4375	115.051
9.4375	115.356
9.4375	115.051
9.5	114.746
9.5	114.746
9.5	114.746
9.5	114.136
9.5	113.831
9.5	113.22
9.5625	112.61
9.5625	112
9.5625	111.694
9.5625	111.084
9.5625	111.084
9.5625	110.168
9.625	110.779
9.625	110.474
9.625	111.084
9.625	110.779
9.625	110.779
9.625	111.084
9.625	110.779
9.6875	111.084
9.6875	111.694
9.6875	111.389
9.6875	111.084
9.6875	111.084
9.6875	111.084
9.75	111.694
9.75	111.084
9.75	112.305
9.75	112.61
9.75	112.61
9.75	112.305
9.8125	112.61
9.8125	113.22
9.8125	112.915
9.8125	112.305
9.8125	112.915
9.8125	112.61
9.875	112.305
9.875	112.61
9.875	112.305
9.875	112.305
9.875	112
9.875	112.305
9.875	112.305
9.9375	113.22
9.9375	112.61
9.9375	113.22
9.9375	113.22
9.9375	113.525
9.9375	112.915
10	113.525
10	113.22
10	113.22
10	112.915
10	112.305
10	112.915
10.0625	112.61
10.0625	113.22
10.0625	112.915
10.0625	113.22
10.0625	113.22
10.0625	113.831
10.125	113.831
10.125	114.136
10.125	114.136
10.125	114.746
10.125	114.746
10.125	114.441
10.125	115.051
10.1875	114.746
10.1875	114.441
10.1875	114.136
10.1875	114.441
10.1875	113.831
10.1875	113.831
10.25	113.22
10.25	112.915
10.25	112.305
10.25	112.305
10.25	111.389
10.25	111.389
10.3125	111.389
10.3125	110.779
10.3125	111.389
10.3125	111.389
10.3125	111.694
10.3125	112
10.375	112.305
10.375	112
10.375	112.61
10.375	112
10.375	112.61
10.375	112.61
10.375	112.61
10.4375	112.61
10.4375	112.305
10.4375	112.915
10.4375	112.305
10.4375	112.61
10.4375	112.61
10.5	112.61
10.5	112.61
10.5	112.61
10.5	112.61
10.5	112.305
10.5	111.389
10.5625	112.305
10.5625	111.694
10.5625	111.694
10.5625	111.084
10.5625	111.694
10.5625	111.694
10.625	112
10.625	111.694
10.625	112.305
10.625	112
10.625	111.694
10.625	111.694
10.625	112.305
10.6875	112.305
10.6875	112
10.6875	113.22
10.6875	112.915
10.6875	113.525
10.6875	113.831
10.75	114.136
10.75	114.441
10.75	114.441
10.75	114.441
10.75	114.746
10.75	115.051
10.8125	114.441
10.8125	114.441
10.8125	114.746
10.8125	114.441
10.8125	114.136
10.8125	114.136
10.875	113.831
10.875	113.831
10.875	113.831
10.875	114.136
10.875	113.525
10.875	114.136
10.875	114.136
10.9375	114.441
10.9375	113.831
10.9375	113.831
10.9375	113.831
10.9375	113.831
10.9375	113.831
11	112.915
11	113.525
11	113.22
11	113.525
11	112.915
11	113.22
11.0625	112.61
11.0625	112.61
11.0625	112.305
11.0625	112.61
11.0625	112
11.0625	112
11.125	111.694
11.125	112.61
11.125	112.305
11.125	112.61
11.125	113.22
11.125	113.525
11.125	113.22
11.1875	113.22
11.1875	114.136
11.1875	113.525
11.1875	113.831
11.1875	113.525
11.1875	113.831
11.25	113.525
11.25	113.525
11.25	113.831
11.25	114.441
11.25	113.831
11.25	113.525
11.3125	113.831
11.3125	113.525
11.3125	113.22
11.3125	112.61
11.3125	112.915
11.3125	112.305
11.375	112.305
11.375	111.694
11.375	112.305
11.375	112
11.375	111.694
11.375	111.084
11.375	111.389
11.4375	110.779
11.4375	110.779
11.4375	110.168
11.4375	110.779
11.4375	110.168
11.4375	110.474
11.5	110.474
11.5	110.779
11.5	111.084
11.5	111.389
11.5	112.305
11.5	112
11.5625	112.61
11.5625	112.915
11.5625	113.525
11.5625	113.525
11.5625	113.525
11.5625	113.525
11.625	113.22
11.625	112.61
11.625	112.61
11.625	112.61
11.625	112.61
11.625	112.61
11.625	112.305
11.6875	112.305
11.6875	112
11.6875	112.915
11.6875	112.305
11.6875	113.22
11.6875	112.61
11.75	113.22
11.75	113.22
11.75	113.831
11.75	113.525
11.75	113.831
11.75	113.831
11.8125	113.831
11.8125	114.136
11.8125	113.831
11.8125	114.136
11.8125	114.136
11.8125	114.441
11.875	113.831
11.875	114.441
11.875	114.136
11.875	114.136
11.875	114.136
11.875	114.441
11.875	113.525
11.9375	114.136
11.9375	114.136
11.9375	114.441
11.9375	114.441
11.9375	114.746
11.9375	114.746
12	115.051
12	114.746
12	115.051
12	115.051
12	114.746
12	114.746
12.0625	115.051
12.0625	114.441
12.0625	114.136
12.0625	114.441
12.0625	114.136
12.0625	113.831
12.125	113.525
12.125	113.831
12.125	113.22
12.125	112.305
12.125	112.305
12.125	111.084
12.125	110.779
12.1875	108.948
12.1875	108.337
12.1875	106.812
12.1875	105.286
12.1875	103.455
12.1875	102.234
12.25	101.013
12.25	98.8769
12.25	97.3511
12.25	96.4356
12.25	94.9097
12.25	93.689
12.3125	92.7734
12.3125	91.2476
12.3125	90.9424
12.3125	89.7217
12.3125	89.7217
12.3125	88.501
12.375	88.8062
12.375	87.5854
12.375	87.5854
12.375	87.2803
12.375	86.9751
12.375	86.9751
12.375	86.3648
12.4375	86.3648
12.4375	86.3648
12.4375	86.6699
12.4375	86.3648
12.4375	87.5854
12.4375	86.3648
12.5	86.9751
12.5	86.9751
12.5	86.6699
12.5	86.6699
12.5	86.9751
12.5	86.6699
12.5625	86.9751
12.5625	86.9751
12.5625	87.5854
12.5625	87.8906
12.5625	88.1958
12.5625	88.8062
12.625	89.1113
12.625	88.8062
12.625	89.1113
12.625	90.332
12.625	90.0269
12.625	90.332
12.625	90.332
12.6875	90.332
12.6875	90.6372
12.6875	90.6372
12.6875	90.6372
12.6875	90.0269
12.6875	89.7217
12.75	89.1113
12.75	89.4165
12.75	88.501
12.75	88.501
12.75	87.5854
12.75	87.5854
12.8125	86.9751
12.8125	86.9751
12.8125	86.6699
12.8125	87.2803
12.8125	86.9751
12.8125	87.2803
12.875	87.2803
12.875	87.2803
12.875	88.1958
12.875	87.8906
12.875	88.501
12.875	88.501
12.875	88.501
12.9375	88.501
12.9375	88.8062
12.9375	88.1958
12.9375	88.501
12.9375	88.1958
12.9375	87.8906
13	88.501
13	88.1958
13	88.1958
13	87.8906
13	88.1958
13	87.8906
13.0625	88.501
13.0625	88.1958
13.0625	88.501
13.0625	87.8906
13.0625	89.1113
13.0625	88.8062
13.125	88.8062
13.125	88.8062
13.125	88.8062
13.125	88.8062
13.125	88.501
13.125	89.4165
13.125	89.1113
13.1875	89.1113
13.1875	88.8062
13.1875	89.1113
13.1875	89.4165
13.1875	89.1113
13.1875	88.8062
13.25	88.8062
13.25	89.1113
13.25	88.8062
13.25	88.501
13.25	87.8906
13.25	88.8062
13.3125	87.8906
13.3125	88.1958
13.3125	88.501
13.3125	88.501
13.3125	87.5854
13.3125	87.8906
13.375	87.2803
13.375	86.6699
13.375	86.6699
13.375	85.7544
13.375	86.0596
13.375	86.0596
13.375	86.0596
13.4375	86.0596
13.4375	86.9751
13.4375	86.6699
13.4375	86.9751
13.4375	87.8906
13.4375	87.5854
13.5	88.1958
13.5	88.501
13.5	89.1113
13.5	88.501
13.5	89.4165
13.5	89.1113
13.5625	89.7217
13.5625	89.4165
13.5625	89.4165
13.5625	90.0269
13.5625	90.0269
13.5625	89.4165
13.625	90.0269
13.625	90.6372
13.625	90.0269
13.625	90.0269
13.625	90.332
13.625	89.4165
13.625	89.4165
13.6875	89.1113
13.6875	89.4165
13.6875	89.1113
13.6875	88.8062
13.6875	88.8062
13.6875	88.8062
13.75	89.1113
13.75	89.1113
13.75	88.8062
13.75	89.1113
13.75	88.501
13.75	88.8062
13.8125	88.8062
13.8125	88.8062
13.8125	88.501
13.8125	88.501
13.8125	88.1958
13.8125	87.8906
13.875	87.5854
13.875	86.9751
13.875	87.2803
13.875	86.3648
13.875	86.3648
13.875	85.7544
13.875	86.0596
13.9375	85.4492
13.9375	85.4492
13.9375	85.4492
13.9375	85.7544
13.9375	86.0596
13.9375	86.3648
14	86.3648
14	86.3648
14	87.2803
14	87.2803
14	87.8906
14	87.5854
14.0625	88.501
14.0625	87.8906
14.0625	88.501
14.0625	88.1958
14.0625	88.1958
14.0625	87.5854
14.125	87.8906
14.125	87.5854
14.125	87.5854
14.125	87.8906
14.125	87.5854
14.125	87.5854
14.125	87.8906
14.1875	87.8906
14.1875	87.8906
14.1875	87.5854
14.1875	87.8906
14.1875	88.1958
14.1875	87.8906
14.25	87.8906
14.25	87.8906
14.25	88.1958
14.25	88.501
14.25	87.8906
14.25	89.1113
14.3125	88.1958
14.3125	88.501
14.3125	88.1958
14.3125	88.501
14.3125	87.8906
14.3125	87.8906
14.375	87.8906
14.375	87.2803
14.375	87.8906
14.375	86.9751
14.375	86.9751
14.375	87.2803
14.375	87.2803
14.4375	86.9751
14.4375	87.5854
14.4375	87.2803
14.4375	87.2803
14.4375	87.2803
14.4375	87.5854
14.5	87.5854
14.5	87.2803
14.5	87.8906
14.5	87.2803
14.5	87.8906
14.5	87.2803
14.5625	87.8906
14.5625	87.5854
14.5625	88.1958
14.5625	87.5854
14.5625	87.8906
14.5625	87.8906
14.625	87.8906
14.625	87.2803
14.625	87.5854
14.625	87.8906
14.625	88.1958
14.625	88.501
14.625	88.8062
14.6875	88.8062
14.6875	89.1113
14.6875	89.7217
14.6875	90.0269
14.6875	89.7217
14.6875	90.332
14.75	90.6372
14.75	90.6372
14.75	90.6372
14.75	90.9424
14.75	90.6372
14.75	91.2476
14.8125	90.0269
14.8125	90.332
14.8125	90.332
14.8125	89.7217
14.8125	89.1113
14.8125	89.4165
14.875	88.501
14.875	87.5854
14.875	87.5854
14.875	86.9751
14.875	86.9751
14.875	86.3648
14.875	86.6699
14.9375	85.7544
14.9375	85.144
14.9375	84.8389
14.9375	85.144
14.9375	84.5337
14.9375	84.5337
15	84.5337
15	84.5337
15	84.5337
15	84.5337
15	85.4492
15	85.144
15.0625	86.0596
15.0625	86.0596
15.0625	86.9751
15.0625	87.5854
15.0625	87.8906
15.0625	88.1958
15.125	89.1113
15.125	89.1113
15.125	89.1113
15.125	89.7217
15.125	90.0269
15.125	90.0269
15.125	89.1113
15.1875	89.4165
15.1875	89.4165
15.1875	88.8062
15.1875	88.1958
15.1875	88.501
15.1875	87.5854
15.25	87.2803
15.25	86.9751
15.25	86.9751
15.25	87.2803
15.25	86.6699
15.25	86.9751
15.3125	86.6699
15.3125	86.9751
15.3125	86.6699
15.3125	87.2803
15.3125	87.2803
15.3125	88.1958
15.375	87.8906
15.375	89.1113
15.375	88.8062
15.375	89.1113
15.375	89.1113
15.375	88.8062
15.375	89.1113
15.4375	88.501
15.4375	88.8062
15.4375	88.501
15.4375	88.501
15.4375	88.1958
15.4375	87.5854
15.5	87.5854
15.5	87.8906
15.5	87.2803
15.5	87.5854
15.5	87.8906
15.5	87.2803
15.5625	87.8906
15.5625	87.5854
15.5625	87.5854
15.5625	87.2803
15.5625	87.5854
15.5625	87.8906
15.625	87.2803
15.625	86.9751
15.625	87.2803
15.625	86.9751
15.625	86.9751
15.625	86.6699
15.625	86.6699
15.6875	87.2803
15.6875	86.6699
15.6875	86.9751
15.6875	87.2803
15.6875	87.2803
15.6875	87.2803
15.75	87.2803
15.75	87.5854
15.75	86.9751
15.75	87.5854
15.75	87.5854
15.75	87.5854
15.8125	87.5854
15.8125	87.5854
15.8125	87.5854
15.8125	87.8906
15.8125	87.5854
15.8125	87.2803
15.875	87.2803
15.875	87.2803
15.875	87.2803
15.875	86.6699
15.875	86.9751
15.875	86.9751
15.875	86.3648
15.9375	86.0596
15.9375	86.3648
15.9375	86.3648
15.9375	86.6699
15.9375	86.6699
15.9375	86.9751
16	86.3648
16	86.9751
16	87.2803
16	87.2803
16	86.9751
16	87.2803
16.0625	87.5854
16.0625	86.9751
16.0625	87.5854
16.0625	87.2803
16.0625	87.8906
16.0625	87.5854
16.125	87.8906
16.125	87.5854
16.125	88.1958
16.125	87.5854
16.125	87.8906
16.125	87.8906
16.125	88.1958
16.1875	87.8906
16.1875	87.8906
16.1875	88.1958
16.1875	88.1958
16.1875	88.1958
16.1875	87.8906
16.25	88.501
16.25	88.501
16.25	88.8062
16.25	88.501
16.25	88.8062
16.25	88.8062
16.3125	88.8062
16.3125	89.1113
16.3125	88.8062
16.3125	88.501
16.3125	88.501
16.3125	88.501
16.375	87.8906
16.375	87.5854
16.375	86.9751
16.375	86.6699
16.375	86.0596
16.375	86.3648
16.375	86.3648
16.4375	86.6699
16.4375	86.6699
16.4375	87.2803
16.4375	87.8906
16.4375	87.5854
16.4375	88.501
16.5	89.1113
16.5	89.7217
16.5	89.4165
16.5	90.0269
16.5	90.332
16.5	90.9424
16.5625	90.332
16.5625	91.5527
16.5625	91.8579
16.5625	92.4683
16.5625	92.7734
16.5625	94.6045
16.625	96.1304
16.625	96.7407
16.625	98.8769
16.625	100.098
16.625	102.234
16.625	103.455
16.625	104.98
16.6875	105.896
16.6875	107.727
16.6875	108.643
16.6875	109.253
16.6875	109.863
16.6875	110.779
16.75	110.474
16.75	111.084
16.75	111.389
16.75	111.084
16.75	111.694
16.75	111.694
16.8125	112
16.8125	111.389
16.8125	111.694
16.8125	111.694
16.8125	112
16.8125	112
16.875	111.389
16.875	111.694
16.875	112.305
16.875	112.61
16.875	112.305
16.875	113.525
16.875	113.22
16.9375	113.831
16.9375	113.525
16.9375	113.831
16.9375	112.915
16.9375	113.22
16.9375	112.915
17	112.915
17	112.61
17	112.305
17	112.61
17	112.305
17	112.61
17.0625	112.305
17.0625	112.915
17.0625	112.61
17.0625	113.525
17.0625	113.831
17.0625	114.441
17.125	114.136
17.125	114.746
17.125	115.051
17.125	115.051
17.125	115.356
17.125	115.051
17.125	115.051
17.1875	114.746
17.1875	115.051
17.1875	114.441
17.1875	114.441
17.1875	113.525
17.1875	113.22
17.25	112.61
17.25	112.61
17.25	111.694
17.25	112
17.25	112.305
17.25	111.694
17.3125	111.694
17.3125	112
17.3125	112.305
17.3125	111.694
17.3125	112.305
17.3125	112.305
17.375	112.61
17.375	112.915
17.375	112.61
17.375	112.915
17.375	113.525
17.375	112.915
17.375	113.525
17.4375	113.525
17.4375	113.22
17.4375	113.22
17.4375	113.22
17.4375	113.525
17.4375	112.915
17.5	112.61
17.5	112.915
17.5	113.525
17.5	113.22
17.5	113.525
17.5	112.61
17.5625	112.61
17.5625	112.61
17.5625	112.305
17.5625	112.305
17.5625	111.694
17.5625	111.389
17.625	111.084
17.625	111.694
17.625	111.389
17.625	111.389
17.625	111.694
17.625	112
17.625	112.305
17.6875	112.305
17.6875	112.61
17.6875	112
17.6875	112.305
17.6875	112.305
17.6875	112.61
17.75	112.305
17.75	112.305
17.75	112
17.75	112.305
17.75	112
17.75	112.305
17.8125	112.305
17.8125	112
17.8125	111.694
17.8125	112.305
17.8125	112.61
17.8125	112.305
17.875	112
17.875	112.61
17.875	112.61
17.875	112.61
17.875	113.525
17.875	113.22
17.875	113.525
17.9375	113.22
17.9375	113.525
17.9375	113.22
17.9375	113.831
17.9375	112.61
17.9375	112.61
18	112.915
18	112.305
18	112.305
18	112
18	112
18	111.084
18.0625	111.694
18.0625	111.694
18.0625	112
18.0625	111.694
18.0625	112
18.0625	112.61
18.125	112.61
18.125	112.61
18.125	112.61
18.125	113.22
18.125	112.61
18.125	113.22
18.125	112.915
18.1875	113.525
18.1875	113.22
18.1875	114.441
18.1875	113.831
18.1875	114.441
18.1875	114.746
18.25	114.746
18.25	114.746
18.25	114.746
18.25	113.831
18.25	114.136
18.25	113.831
18.3125	113.525
18.3125	113.22
18.3125	113.22
18.3125	113.525
18.3125	112.61
18.3125	112.305
18.375	112.305
18.375	112.305
18.375	112
18.375	112.305
18.375	111.694
18.375	112.305
18.375	112.61
18.4375	112.915
18.4375	113.22
18.4375	113.22
18.4375	113.22
18.4375	113.525
18.4375	113.831
18.5	113.525
18.5	113.831
18.5	113.525
18.5	113.831
18.5	112.61
18.5	113.22
18.5625	112.915
18.5625	112.61
18.5625	112.61
18.5625	112.305
18.5625	112.305
18.5625	112
18.625	111.389
18.625	111.389
18.625	112
18.625	111.389
18.625	112.305
18.625	112
18.625	112.61
18.6875	112
18.6875	112.61
18.6875	112.61
18.6875	112.61
18.6875	112.61
18.6875	112.61
18.75	112.61
18.75	112.61
18.75	112.305
18.75	112.305
18.75	112.61
18.75	111.694
18.8125	112
18.8125	111.694
18.8125	112
18.8125	111.084
18.8125	112
18.8125	112
18.875	112.305
18.875	112
18.875	112.61
18.875	112.915
18.875	112.61
18.875	113.22
18.875	113.22
18.9375	113.525
18.9375	113.22
18.9375	112.915
18.9375	112.61
18.9375	112.915
18.9375	112
19	112.915
19	112.61
19	112.61
19	112.61
19	113.22
19	112.61
19.0625	112.61
19.0625	112.915
19.0625	112.61
19.0625	112.915
19.0625	112.305
19.0625	112.915
19.125	112.305
19.125	112.61
19.125	112.305
19.125	112.61
19.125	112.61
19.125	112.915
19.125	112.915
19.1875	112.915
19.1875	112.915
19.1875	112.61
19.1875	113.22
19.1875	113.22
19.1875	113.831
19.25	113.22
19.25	114.136
19.25	114.136
19.25	114.441
19.25	114.746
19.25	115.051
19.3125	115.051
19.3125	115.356
19.3125	115.356
19.3125	115.356
19.3125	115.356
19.3125	115.051
19.375	115.356
19.375	114.746
19.375	114.746
19.375	113.831
19.375	114.441
19.375	113.831
19.375	113.525
19.4375	113.525
19.4375	112.61
19.4375	112.61
19.4375	112.61
19.4375	112
19.4375	112
19.5	112
19.5	111.389
19.5	111.389
19.5	111.389
19.5	111.389
19.5	110.779
19.5625	111.694
19.5625	111.389
19.5625	111.694
19.5625	111.084
19.5625	111.694
19.5625	111.389
19.625	111.694
19.625	111.694
19.625	111.694
19.625	111.694
19.625	111.389
19.625	111.389
19.625	112
19.6875	112
19.6875	111.694
19.6875	112.305
19.6875	112.61
19.6875	112.915
19.6875	113.22
19.75	113.525
19.75	113.525
19.75	113.831
19.75	113.831
19.75	113.831
19.75	113.525
19.8125	113.525
19.8125	113.525
19.8125	113.525
19.8125	114.136
19.8125	113.22
19.8125	114.136
19.875	113.831
19.875	113.831
19.875	113.525
19.875	114.136
19.875	113.831
19.875	114.136
19.875	113.831
19.9375	113.525
19.9375	113.22
19.9375	113.22
19.9375	113.22
19.9375	113.22
19.9375	112.915
20	112.61
20	112.61
20	112.305
20	112.61
[truncated: 770 more rows]

## Sheet: Fig. 1f
AminoAcid	Time (ms)	Normalized current amplitude
Ala	0	0.984904
Ala	1e-05	0.979447
Ala	2e-05	0.976719
Ala	3e-05	0.971263
Ala	4e-05	0.982176
Ala	5e-05	0.976719
Ala	6e-05	0.982176
Ala	7e-05	0.993089
Ala	8e-05	0.984904
Ala	9e-05	0.993089
Ala	0.0001	0.99036
Ala	0.00011	0.993089
Ala	0.00012	0.984904
Ala	0.00013	0.998545
Ala	0.00014	0.99036
Ala	0.00015	0.998545
Ala	0.00016	1.004
Ala	0.00017	0.998545
Ala	0.00018	1.00946
Ala	0.00019	1.00127
Ala	0.0002	1.004
Ala	0.00021	0.995817
Ala	0.00022	0.995817
Ala	0.00023	0.993089
Ala	0.00024	1.004
Ala	0.00025	1.004
Ala	0.00026	1.00673
Ala	0.00027	1.00673
Ala	0.00028	0.998545
Ala	0.00029	1.00673
Ala	0.0003	0.998545
Ala	0.00031	0.998545
Ala	0.00032	0.984904
Ala	0.00033	0.998545
Ala	0.00034	0.987632
Ala	0.00035	0.995817
Ala	0.00036	0.995817
Ala	0.00037	0.99036
Ala	0.00038	0.995817
Ala	0.00039	0.99036
Ala	0.0004	0.995817
Ala	0.00041	0.982176
Ala	0.00042	0.99036
Ala	0.00043	0.984904
Ala	0.00044	0.99036
Ala	0.00045	0.998545
Ala	0.00046	0.995817
Ala	0.00047	1.00127
Ala	0.00048	0.995817
Ala	0.00049	1.004
Ala	0.0005	0.998545
Ala	0.00051	1.00127
Ala	0.00052	0.993089
Ala	0.00053	1.004
Ala	0.00054	0.995817
Ala	0.00055	1.004
Ala	0.00056	1.01491
Ala	0.00057	1.004
Ala	0.00058	1.00673
Ala	0.00059	1.004
Ala	0.0006	1.004
Ala	0.00061	0.995817
Ala	0.00062	1.00946
Ala	0.00063	0.998545
Ala	0.00064	1.004
Ala	0.00065	1.01219
Ala	0.00066	1.004
Ala	0.00067	1.00673
Ala	0.00068	0.998545
Ala	0.00069	0.998545
Ala	0.0007	0.995817
Ala	0.00071	0.995817
Ala	0.00072	0.987632
Ala	0.00073	0.993089
Ala	0.00074	0.984904
Ala	0.00075	0.984904
Ala	0.00076	0.99036
Ala	0.00077	0.979447
Ala	0.00078	0.976719
Ala	0.00079	0.963078
Ala	0.0008	0.963078
Ala	0.00081	0.938523
Ala	0.00082	0.946708
Ala	0.00083	0.935795
Ala	0.00084	0.933067
Ala	0.00085	0.933067
Ala	0.00086	0.922154
Ala	0.00087	0.924882
Ala	0.00088	0.911241
Ala	0.00089	0.908512
Ala	0.0009	0.903056
Ala	0.00091	0.900328
Ala	0.00092	0.886686
Ala	0.00093	0.894871
Ala	0.00094	0.886686
Ala	0.00095	0.883958
Ala	0.00096	0.886686
Ala	0.00097	0.875773
Ala	0.00098	0.875773
Ala	0.00099	0.86486
Ala	0.001	0.862132
Ala	0.00101	0.851219
Ala	0.00102	0.856675
Ala	0.00103	0.845762
Ala	0.00104	0.851219
Ala	0.00105	0.853947
Ala	0.00106	0.845762
Ala	0.00107	0.853947
Ala	0.00108	0.845762
Ala	0.00109	0.853947
Ala	0.0011	0.843034
Ala	0.00111	0.843034
Ala	0.00112	0.840306
Ala	0.00113	0.843034
Ala	0.00114	0.843034
Ala	0.00115	0.843034
Ala	0.00116	0.848491
Ala	0.00117	0.843034
Ala	0.00118	0.843034
Ala	0.00119	0.843034
Ala	0.0012	0.843034
Ala	0.00121	0.823936
Ala	0.00122	0.837578
Ala	0.00123	0.829393
Ala	0.00124	0.840306
Ala	0.00125	0.843034
Ala	0.00126	0.837578
Ala	0.00127	0.851219
Ala	0.00128	0.845762
Ala	0.00129	0.848491
Ala	0.0013	0.843034
Ala	0.00131	0.848491
Ala	0.00132	0.840306
Ala	0.00133	0.851219
Ala	0.00134	0.848491
Ala	0.00135	0.853947
Ala	0.00136	0.862132
Ala	0.00137	0.851219
Ala	0.00138	0.856675
Ala	0.00139	0.859404
Ala	0.0014	0.859404
Ala	0.00141	0.845762
Ala	0.00142	0.853947
Ala	0.00143	0.845762
Ala	0.00144	0.856675
Ala	0.00145	0.862132
Ala	0.00146	0.851219
Ala	0.00147	0.862132
Ala	0.00148	0.853947
Ala	0.00149	0.859404
Ala	0.0015	0.851219
Ala	0.00151	0.856675
Ala	0.00152	0.845762
Ala	0.00153	0.853947
Ala	0.00154	0.848491
Ala	0.00155	0.853947
Ala	0.00156	0.859404
Ala	0.00157	0.853947
Ala	0.00158	0.862132
Ala	0.00159	0.859404
Ala	0.0016	0.859404
Ala	0.00161	0.845762
Ala	0.00162	0.859404
Ala	0.00163	0.845762
Ala	0.00164	0.853947
Ala	0.00165	0.859404
Ala	0.00166	0.848491
Ala	0.00167	0.856675
Ala	0.00168	0.851219
Ala	0.00169	0.853947
Ala	0.0017	0.845762
Ala	0.00171	0.848491
Ala	0.00172	0.840306
Ala	0.00173	0.848491
Ala	0.00174	0.837578
Ala	0.00175	0.848491
Ala	0.00176	0.853947
Ala	0.00177	0.845762
Ala	0.00178	0.848491
Ala	0.00179	0.843034
Ala	0.0018	0.845762
Ala	0.00181	0.837578
Ala	0.00182	0.845762
Ala	0.00183	0.829393
Ala	0.00184	0.851219
Ala	0.00185	0.848491
Ala	0.00186	0.848491
Ala	0.00187	0.859404
Ala	0.00188	0.851219
Ala	0.00189	0.859404
Ala	0.0019	0.853947
Ala	0.00191	0.859404
Ala	0.00192	0.848491
Ala	0.00193	0.851219
Ala	0.00194	0.843034
Ala	0.00195	0.851219
Ala	0.00196	0.856675
Ala	0.00197	0.845762
Ala	0.00198	0.853947
Ala	0.00199	0.848491
Ala	0.002	0.848491
Ala	0.00201	0.843034
Ala	0.00202	0.845762
Ala	0.00203	0.832121
Ala	0.00204	0.845762
Ala	0.00205	0.837578
Ala	0.00206	0.837578
Ala	0.00207	0.848491
Ala	0.00208	0.840306
Ala	0.00209	0.845762
Ala	0.0021	0.840306
Ala	0.00211	0.840306
Ala	0.00212	0.832121
Ala	0.00213	0.843034
Ala	0.00214	0.837578
Ala	0.00215	0.840306
Ala	0.00216	0.843034
Ala	0.00217	0.843034
Ala	0.00218	0.851219
Ala	0.00219	0.843034
Ala	0.0022	0.843034
Ala	0.00221	0.843034
Ala	0.00222	0.848491
Ala	0.00223	0.840306
Ala	0.00224	0.845762
Ala	0.00225	0.843034
Ala	0.00226	0.845762
Ala	0.00227	0.853947
Ala	0.00228	0.848491
Ala	0.00229	0.856675
Ala	0.0023	0.843034
Ala	0.00231	0.851219
Ala	0.00232	0.848491
Ala	0.00233	0.851219
Ala	0.00234	0.840306
Ala	0.00235	0.848491
Ala	0.00236	0.843034
Ala	0.00237	0.845762
Ala	0.00238	0.853947
Ala	0.00239	0.843034
Ala	0.0024	0.848491
Ala	0.00241	0.843034
Ala	0.00242	0.845762
Ala	0.00243	0.843034
Ala	0.00244	0.845762
Ala	0.00245	0.826664
Ala	0.00246	0.845762
Ala	0.00247	0.840306
Ala	0.00248	0.845762
Ala	0.00249	0.859404
Ala	0.0025	0.848491
Ala	0.00251	0.856675
Ala	0.00252	0.851219
Ala	0.00253	0.853947
Ala	0.00254	0.843034
Ala	0.00255	0.851219
Ala	0.00256	0.845762
Ala	0.00257	0.848491
Ala	0.00258	0.862132
Ala	0.00259	0.853947
Ala	0.0026	0.856675
Ala	0.00261	0.859404
Ala	0.00262	0.859404
Ala	0.00263	0.851219
Ala	0.00264	0.859404
Ala	0.00265	0.848491
Ala	0.00266	0.853947
Ala	0.00267	0.848491
Ala	0.00268	0.853947
Ala	0.00269	0.859404
Ala	0.0027	0.853947
Ala	0.00271	0.853947
Ala	0.00272	0.845762
Ala	0.00273	0.848491
Ala	0.00274	0.843034
Ala	0.00275	0.843034
Ala	0.00276	0.829393
Ala	0.00277	0.843034
Ala	0.00278	0.840306
Ala	0.00279	0.845762
Ala	0.0028	0.851219
Ala	0.00281	0.848491
Ala	0.00282	0.856675
Ala	0.00283	0.848491
Ala	0.00284	0.853947
Ala	0.00285	0.851219
Ala	0.00286	0.853947
Ala	0.00287	0.845762
Ala	0.00288	0.862132
Ala	0.00289	0.859404
Ala	0.0029	0.86486
Ala	0.00291	0.870317
Ala	0.00292	0.86486
Ala	0.00293	0.870317
Ala	0.00294	0.86486
Ala	0.00295	0.875773
Ala	0.00296	0.86486
Ala	0.00297	0.886686
Ala	0.00298	0.88123
Ala	0.00299	0.892143
Ala	0.003	0.908512
Ala	0.00301	0.905784
Ala	0.00302	0.916697
Ala	0.00303	0.916697
Ala	0.00304	0.92761
Ala	0.00305	0.930339
Ala	0.00306	0.938523
Ala	0.00307	0.933067
Ala	0.00308	0.952165
Ala	0.00309	0.949436
Ala	0.0031	0.957621
Ala	0.00311	0.976719
Ala	0.00312	0.971263
Ala	0.00313	0.982176
Ala	0.00314	0.979447
Ala	0.00315	0.99036
Ala	0.00316	0.984904
Ala	0.00317	0.995817
Ala	0.00318	0.993089
Ala	0.00319	1.004
Ala	0.0032	0.995817
Ala	0.00321	1.01219
Ala	0.00322	1.01764
Ala	0.00323	1.01491
Ala	0.00324	1.02037
Ala	0.00325	1.01491
Ala	0.00326	1.0231
Ala	0.00327	1.02037
Ala	0.00328	1.01764
Ala	0.00329	1.01219
Ala	0.0033	1.02037
Ala	0.00331	1.01219
Ala	0.00332	1.01764
Ala	0.00333	1.0231
Ala	0.00334	1.01219
Ala	0.00335	1.01764
Ala	0.00336	1.01491
Ala	0.00337	1.01764
Ala	0.00338	1.00946
Ala	0.00339	1.01219
Ala	0.0034	0.998545
Ala	0.00341	1.00673
Ala	0.00342	1.004
Ala	0.00343	1.004
Ala	0.00344	1.00946
Ala	0.00345	1.00127
Ala	0.00346	1.00127
Ala	0.00347	0.995817
Ala	0.00348	1.00127
Ala	0.00349	0.987632
Ala	0.0035	0.99036
Ala	0.00351	0.976719
Ala	0.00352	0.99036
Ala	0.00353	0.987632
Ala	0.00354	0.984904
Ala	0.00355	1.00127
Ala	0.00356	0.993089
Ala	0.00357	0.998545
Ala	0.00358	0.995817
Ala	0.00359	1.00127
Ala	0.0036	0.987632
Ala	0.00361	0.995817
Ala	0.00362	0.982176
Ala	0.00363	0.993089
Ala	0.00364	0.99036
Ala	0.00365	0.984904
Ala	0.00366	0.993089
Ala	0.00367	0.982176
Ala	0.00368	0.984904
Ala	0.00369	0.979447
Ala	0.0037	0.979447
Ala	0.00371	0.968534
Ala	0.00372	0.976719
Ala	0.00373	0.968534
Ala	0.00374	0.976719
Ala	0.00375	0.979447
Ala	0.00376	0.976719
Ala	0.00377	0.984904
Ala	0.00378	0.979447
Ala	0.00379	0.982176
Ala	0.0038	0.979447
Ala	0.00381	0.984904
Ala	0.00382	0.976719
Ala	0.00383	0.987632
Ala	0.00384	0.979447
Ala	0.00385	0.993089
Ala	0.00386	0.99036
Ala	0.00387	0.993089
Ala	0.00388	1.004
Ala	0.00389	0.99036
Ala	0.0039	0.995817
Ala	0.00391	0.99036
Ala	0.00392	0.993089
Ala	0.00393	0.982176
Ala	0.00394	0.993089
Ala	0.00395	0.979447
Ala	0.00396	0.987632
Ala	0.00397	0.987632
Ala	0.00398	0.987632
Arg	0	0.994678
Arg	1e-05	0.992032
Arg	2e-05	0.992032
Arg	3e-05	0.992032
Arg	4e-05	0.989387
Arg	5e-05	0.989387
Arg	6e-05	0.984096
Arg	7e-05	0.989387
Arg	8e-05	0.986741
Arg	9e-05	0.989387
Arg	0.0001	0.986741
Arg	0.00011	0.992032
Arg	0.00012	0.989387
Arg	0.00013	0.994678
Arg	0.00014	0.986741
Arg	0.00015	0.994678
Arg	0.00016	0.994678
Arg	0.00017	0.994678
Arg	0.00018	0.994678
Arg	0.00019	0.992032
Arg	0.0002	0.994678
Arg	0.00021	0.992032
Arg	0.00022	0.997323
Arg	0.00023	0.992032
Arg	0.00024	0.997323
Arg	0.00025	0.992032
Arg	0.00026	0.997323
Arg	0.00027	0.997323
Arg	0.00028	0.997323
Arg	0.00029	0.997323
Arg	0.0003	0.999968
Arg	0.00031	0.997323
Arg	0.00032	0.994678
Arg	0.00033	0.999968
Arg	0.00034	0.994678
Arg	0.00035	0.999968
Arg	0.00036	0.994678
Arg	0.00037	0.997323
Arg	0.00038	0.994678
Arg	0.00039	1.00261
Arg	0.0004	0.999968
Arg	0.00041	0.997323
Arg	0.00042	0.997323
Arg	0.00043	1.00526
Arg	0.00044	0.997323
Arg	0.00045	0.997323
Arg	0.00046	0.999968
Arg	0.00047	0.994678
Arg	0.00048	0.997323
Arg	0.00049	0.997323
Arg	0.0005	0.999968
Arg	0.00051	0.994678
Arg	0.00052	0.994678
Arg	0.00053	0.999968
Arg	0.00054	0.999968
Arg	0.00055	1.00261
Arg	0.00056	0.999968
Arg	0.00057	1.00261
Arg	0.00058	1.00526
Arg	0.00059	1.00526
Arg	0.0006	0.999968
Arg	0.00061	1.0079
Arg	0.00062	0.997323
Arg	0.00063	1.00526
Arg	0.00064	1.00526
Arg	0.00065	1.00261
Arg	0.00066	1.00526
Arg	0.00067	1.00526
Arg	0.00068	1.00261
Arg	0.00069	1.00261
Arg	0.0007	1.00261
Arg	0.00071	0.997323
Arg	0.00072	0.997323
Arg	0.00073	0.999968
Arg	0.00074	0.992032
Arg	0.00075	0.989387
Arg	0.00076	0.992032
Arg	0.00077	0.984096
Arg	0.00078	0.986741
Arg	0.00079	0.984096
Arg	0.0008	0.97616
Arg	0.00081	0.973514
Arg	0.00082	0.970869
Arg	0.00083	0.962932
Arg	0.00084	0.954996
Arg	0.00085	0.949705
Arg	0.00086	0.944415
Arg	0.00087	0.936478
Arg	0.00088	0.928542
Arg	0.00089	0.920606
Arg	0.0009	0.907379
Arg	0.00091	0.910024
Arg	0.00092	0.894152
Arg	0.00093	0.888861
Arg	0.00094	0.88357
Arg	0.00095	0.875634
Arg	0.00096	0.867697
Arg	0.00097	0.865052
Arg	0.00098	0.859761
Arg	0.00099	0.857116
Arg	0.001	0.849179
Arg	0.00101	0.846534
Arg	0.00102	0.843889
Arg	0.00103	0.838598
Arg	0.00104	0.838598
Arg	0.00105	0.833307
Arg	0.00106	0.835952
Arg	0.00107	0.830662
Arg	0.00108	0.833307
Arg	0.00109	0.830662
Arg	0.0011	0.833307
Arg	0.00111	0.828016
Arg	0.00112	0.833307
Arg	0.00113	0.833307
Arg	0.00114	0.833307
Arg	0.00115	0.833307
Arg	0.00116	0.828016
Arg	0.00117	0.833307
Arg	0.00118	0.828016
Arg	0.00119	0.835952
Arg	0.0012	0.835952
Arg	0.00121	0.838598
Arg	0.00122	0.841243
Arg	0.00123	0.838598
Arg	0.00124	0.835952
Arg	0.00125	0.838598
Arg	0.00126	0.833307
Arg	0.00127	0.835952
Arg	0.00128	0.838598
Arg	0.00129	0.835952
Arg	0.0013	0.835952
Arg	0.00131	0.835952
Arg	0.00132	0.838598
Arg	0.00133	0.833307
Arg	0.00134	0.838598
Arg	0.00135	0.833307
Arg	0.00136	0.833307
Arg	0.00137	0.835952
Arg	0.00138	0.833307
Arg	0.00139	0.833307
Arg	0.0014	0.830662
Arg	0.00141	0.828016
Arg	0.00142	0.828016
Arg	0.00143	0.828016
Arg	0.00144	0.822725
Arg	0.00145	0.825371
Arg	0.00146	0.82008
Arg	0.00147	0.822725
Arg	0.00148	0.82008
Arg	0.00149	0.822725
Arg	0.0015	0.822725
Arg	0.00151	0.828016
Arg	0.00152	0.822725
Arg	0.00153	0.825371
Arg	0.00154	0.822725
Arg	0.00155	0.825371
Arg	0.00156	0.825371
Arg	0.00157	0.828016
Arg	0.00158	0.828016
Arg	0.00159	0.825371
Arg	0.0016	0.833307
Arg	0.00161	0.828016
Arg	0.00162	0.833307
Arg	0.00163	0.828016
Arg	0.00164	0.833307
Arg	0.00165	0.833307
Arg	0.00166	0.835952
Arg	0.00167	0.835952
Arg	0.00168	0.833307
Arg	0.00169	0.835952
Arg	0.0017	0.835952
Arg	0.00171	0.835952
Arg	0.00172	0.833307
Arg	0.00173	0.835952
Arg	0.00174	0.830662
Arg	0.00175	0.835952
Arg	0.00176	0.833307
Arg	0.00177	0.835952
Arg	0.00178	0.835952
Arg	0.00179	0.835952
Arg	0.0018	0.833307
Arg	0.00181	0.838598
Arg	0.00182	0.833307
Arg	0.00183	0.833307
Arg	0.00184	0.833307
Arg	0.00185	0.828016
Arg	0.00186	0.830662
Arg	0.00187	0.830662
Arg	0.00188	0.833307
Arg	0.00189	0.828016
Arg	0.0019	0.835952
Arg	0.00191	0.828016
Arg	0.00192	0.835952
Arg	0.00193	0.835952
Arg	0.00194	0.838598
Arg	0.00195	0.838598
Arg	0.00196	0.841243
Arg	0.00197	0.835952
Arg	0.00198	0.838598
Arg	0.00199	0.841243
Arg	0.002	0.835952
Arg	0.00201	0.838598
Arg	0.00202	0.833307
Arg	0.00203	0.838598
Arg	0.00204	0.833307
Arg	0.00205	0.838598
Arg	0.00206	0.835952
Arg	0.00207	0.835952
Arg	0.00208	0.835952
Arg	0.00209	0.833307
Arg	0.0021	0.830662
Arg	0.00211	0.833307
Arg	0.00212	0.835952
Arg	0.00213	0.828016
Arg	0.00214	0.833307
Arg	0.00215	0.825371
Arg	0.00216	0.828016
Arg	0.00217	0.825371
Arg	0.00218	0.828016
Arg	0.00219	0.822725
Arg	0.0022	0.828016
Arg	0.00221	0.825371
Arg	0.00222	0.828016
Arg	0.00223	0.828016
Arg	0.00224	0.833307
Arg	0.00225	0.833307
Arg	0.00226	0.833307
Arg	0.00227	0.833307
Arg	0.00228	0.830662
Arg	0.00229	0.835952
Arg	0.0023	0.828016
Arg	0.00231	0.835952
Arg	0.00232	0.833307
Arg	0.00233	0.835952
Arg	0.00234	0.833307
Arg	0.00235	0.838598
Arg	0.00236	0.835952
Arg	0.00237	0.838598
Arg	0.00238	0.833307
Arg	0.00239	0.833307
Arg	0.0024	0.833307
Arg	0.00241	0.828016
Arg	0.00242	0.830662
Arg	0.00243	0.825371
Arg	0.00244	0.828016
Arg	0.00245	0.825371
Arg	0.00246	0.828016
Arg	0.00247	0.825371
Arg	0.00248	0.825371
Arg	0.00249	0.825371
Arg	0.0025	0.825371
Arg	0.00251	0.822725
Arg	0.00252	0.828016
Arg	0.00253	0.822725
Arg	0.00254	0.822725
Arg	0.00255	0.830662
Arg	0.00256	0.825371
Arg	0.00257	0.825371
Arg	0.00258	0.828016
Arg	0.00259	0.828016
Arg	0.0026	0.825371
Arg	0.00261	0.830662
Arg	0.00262	0.828016
Arg	0.00263	0.830662
Arg	0.00264	0.830662
Arg	0.00265	0.833307
Arg	0.00266	0.830662
Arg	0.00267	0.833307
Arg	0.00268	0.833307
Arg	0.00269	0.830662
Arg	0.0027	0.835952
Arg	0.00271	0.830662
Arg	0.00272	0.830662
Arg	0.00273	0.833307
Arg	0.00274	0.830662
Arg	0.00275	0.833307
Arg	0.00276	0.835952
Arg	0.00277	0.830662
Arg	0.00278	0.833307
Arg	0.00279	0.833307
Arg	0.0028	0.828016
Arg	0.00281	0.835952
Arg	0.00282	0.838598
Arg	0.00283	0.841243
Arg	0.00284	0.838598
Arg	0.00285	0.841243
Arg	0.00286	0.838598
Arg	0.00287	0.841243
Arg	0.00288	0.843889
Arg	0.00289	0.843889
Arg	0.0029	0.841243
Arg	0.00291	0.843889
Arg	0.00292	0.843889
Arg	0.00293	0.835952
Arg	0.00294	0.843889
Arg	0.00295	0.838598
Arg	0.00296	0.843889
Arg	0.00297	0.841243
Arg	0.00298	0.843889
Arg	0.00299	0.838598
Arg	0.003	0.843889
Arg	0.00301	0.841243
Arg	0.00302	0.841243
Arg	0.00303	0.838598
Arg	0.00304	0.835952
Arg	0.00305	0.835952
Arg	0.00306	0.833307
Arg	0.00307	0.835952
Arg	0.00308	0.828016
Arg	0.00309	0.828016
Arg	0.0031	0.830662
Arg	0.00311	0.825371
Arg	0.00312	0.825371
Arg	0.00313	0.822725
Arg	0.00314	0.825371
Arg	0.00315	0.825371
Arg	0.00316	0.828016
Arg	0.00317	0.822725
Arg	0.00318	0.835952
Arg	0.00319	0.830662
Arg	0.0032	0.835952
Arg	0.00321	0.833307
Arg	0.00322	0.841243
Arg	0.00323	0.841243
Arg	0.00324	0.841243
Arg	0.00325	0.841243
Arg	0.00326	0.843889
Arg	0.00327	0.838598
Arg	0.00328	0.838598
Arg	0.00329	0.841243
Arg	0.0033	0.835952
Arg	0.00331	0.841243
Arg	0.00332	0.835952
Arg	0.00333	0.838598
Arg	0.00334	0.835952
Arg	0.00335	0.838598
Arg	0.00336	0.838598
Arg	0.00337	0.838598
Arg	0.00338	0.841243
Arg	0.00339	0.835952
Arg	0.0034	0.841243
Arg	0.00341	0.835952
Arg	0.00342	0.841243
Arg	0.00343	0.838598
Arg	0.00344	0.843889
Arg	0.00345	0.843889
Arg	0.00346	0.838598
Arg	0.00347	0.838598
Arg	0.00348	0.846534
Arg	0.00349	0.841243
Arg	0.0035	0.843889
Arg	0.00351	0.843889
Arg	0.00352	0.838598
Arg	0.00353	0.846534
Arg	0.00354	0.841243
Arg	0.00355	0.841243
Arg	0.00356	0.841243
Arg	0.00357	0.838598
Arg	0.00358	0.838598
Arg	0.00359	0.833307
Arg	0.0036	0.828016
Arg	0.00361	0.833307
Arg	0.00362	0.828016
Arg	0.00363	0.82008
Arg	0.00364	0.828016
Arg	0.00365	0.82008
Arg	0.00366	0.825371
Arg	0.00367	0.82008
Arg	0.00368	0.82008
Arg	0.00369	0.814789
Arg	0.0037	0.814789
Arg	0.00371	0.814789
Arg	0.00372	0.817434
Arg	0.00373	0.812144
Arg	0.00374	0.812144
Arg	0.00375	0.817434
Arg	0.00376	0.806853
Arg	0.00377	0.814789
Arg	0.00378	0.814789
Arg	0.00379	0.814789
Arg	0.0038	0.814789
Arg	0.00381	0.817434
Arg	0.00382	0.817434
Arg	0.00383	0.817434
Arg	0.00384	0.817434
Arg	0.00385	0.817434
Arg	0.00386	0.822725
Arg	0.00387	0.817434
Arg	0.00388	0.822725
Arg	0.00389	0.817434
Arg	0.0039	0.822725
Arg	0.00391	0.822725
Arg	0.00392	0.822725
Arg	0.00393	0.822725
Arg	0.00394	0.825371
Arg	0.00395	0.82008
Arg	0.00396	0.82008
Arg	0.00397	0.825371
Arg	0.00398	0.82008
Arg	0.00399	0.825371
Arg	0.004	0.822725
Arg	0.00401	0.835952
Arg	0.00402	0.841243
Arg	0.00403	0.843889
Arg	0.00404	0.851825
Arg	0.00405	0.859761
Arg	0.00406	0.870343
Arg	0.00407	0.875634
Arg	0.00408	0.891506
Arg	0.00409	0.894152
Arg	0.0041	0.910024
Arg	0.00411	0.915315
Arg	0.00412	0.931187
Arg	0.00413	0.939124
Arg	0.00414	0.944415
Arg	0.00415	0.949705
Arg	0.00416	0.954996
Arg	0.00417	0.962932
Arg	0.00418	0.968223
Arg	0.00419	0.970869
Arg	0.0042	0.970869
Arg	0.00421	0.98145
Arg	0.00422	0.98145
Arg	0.00423	0.992032
Arg	0.00424	0.994678
Arg	0.00425	0.994678
Arg	0.00426	0.994678
Arg	0.00427	0.997323
Arg	0.00428	0.997323
Arg	0.00429	0.997323
Arg	0.0043	0.994678
Arg	0.00431	0.992032
Arg	0.00432	0.999968
Arg	0.00433	0.992032
Arg	0.00434	0.997323
Arg	0.00435	0.994678
Arg	0.00436	0.997323
Arg	0.00437	0.994678
Arg	0.00438	0.994678
Arg	0.00439	0.992032
Arg	0.0044	0.994678
Arg	0.00441	0.994678
Arg	0.00442	0.992032
Arg	0.00443	0.997323
Arg	0.00444	0.994678
Arg	0.00445	0.997323
Arg	0.00446	0.999968
Arg	0.00447	0.997323
Arg	0.00448	0.999968
Arg	0.00449	0.999968
Arg	0.0045	1.00261
Arg	0.00451	0.997323
Arg	0.00452	0.999968
Arg	0.00453	0.994678
Arg	0.00454	0.999968
Arg	0.00455	0.994678
Arg	0.00456	0.997323
Arg	0.00457	0.992032
Arg	0.00458	0.994678
Arg	0.00459	0.994678
Arg	0.0046	0.997323
Arg	0.00461	0.994678
Arg	0.00462	0.992032
Arg	0.00463	0.994678
Arg	0.00464	0.994678
Arg	0.00465	0.994678
Arg	0.00466	0.989387
Arg	0.00467	0.997323
Arg	0.00468	0.994678
Arg	0.00469	0.994678
Arg	0.0047	0.994678
Arg	0.00471	0.994678
Arg	0.00472	0.997323
Arg	0.00473	0.992032
Arg	0.00474	0.992032
Arg	0.00475	0.989387
Arg	0.00476	0.994678
Arg	0.00477	0.989387
Arg	0.00478	0.992032
Arg	0.00479	0.992032
Arg	0.0048	0.994678
Arg	0.00481	0.989387
Arg	0.00482	0.994678
Arg	0.00483	0.994678
Arg	0.00484	0.994678
Arg	0.00485	0.999968
Arg	0.00486	0.992032
Arg	0.00487	0.997323
Arg	0.00488	1.00261
Arg	0.00489	1.00261
Arg	0.0049	0.999968
Arg	0.00491	1.0079
Arg	0.00492	1.0079
Arg	0.00493	1.0079
Arg	0.00494	1.01584
Arg	0.00495	1.01055
Arg	0.00496	1.0079
Arg	0.00497	1.01055
Arg	0.00498	1.01584
Arg	0.00499	1.01055
Arg	0.005	1.01055
Arg	0.00501	1.00526
Arg	0.00502	1.0079
Arg	0.00503	1.00526
Arg	0.00504	1.00261
Asn	0	1.01308
Asn	1e-05	1.01013
Asn	2e-05	1.00717
Asn	3e-05	1.01013
Asn	4e-05	1.00422
Asn	5e-05	1.00717
Asn	6e-05	1.00422
Asn	7e-05	1.00717
Asn	8e-05	0.995359
Asn	9e-05	1.00717
Asn	0.0001	0.989451
Asn	0.00011	0.995359
Asn	0.00012	0.998312
Asn	0.00013	0.992405
Asn	0.00014	0.983544
Asn	0.00015	0.986498
Asn	0.00016	0.989451
Asn	0.00017	0.986498
Asn	0.00018	0.989451
Asn	0.00019	0.989451
Asn	0.0002	0.992405
Asn	0.00021	0.989451
Asn	0.00022	0.995359
Asn	0.00023	0.995359
Asn	0.00024	0.995359
Asn	0.00025	0.986498
Asn	0.00026	1.00127
Asn	0.00027	0.992405
Asn	0.00028	1.00127
Asn	0.00029	0.992405
Asn	0.0003	1.00127
Asn	0.00031	0.992405
Asn	0.00032	1.01013
Asn	0.00033	1.00717
Asn	0.00034	1.01308
Asn	0.00035	1.00717
Asn	0.00036	1.01603
Asn	0.00037	1.01603
Asn	0.00038	1.02194
Asn	0.00039	1.02489
Asn	0.0004	1.01899
Asn	0.00041	1.02489
Asn	0.00042	1.01603
Asn	0.00043	1.01603
Asn	0.00044	1.01899
Asn	0.00045	1.01308
Asn	0.00046	1.00422
Asn	0.00047	1.00717
Asn	0.00048	1.00127
Asn	0.00049	1.00422
Asn	0.0005	1.00127
Asn	0.00051	1.00422
Asn	0.00052	0.998312
Asn	0.00053	1.00717
Asn	0.00054	1.00422
Asn	0.00055	1.00717
Asn	0.00056	1.01013
Asn	0.00057	1.00422
Asn	0.00058	1.00717
Asn	0.00059	1.00422
Asn	0.0006	1.00717
Asn	0.00061	1.00127
Asn	0.00062	1.00127
Asn	0.00063	1.00127
Asn	0.00064	0.998312
Asn	0.00065	0.995359
Asn	0.00066	1.00422
Asn	0.00067	0.998312
Asn	0.00068	1.00127
Asn	0.00069	0.992405
Asn	0.0007	0.998312
Asn	0.00071	0.989451
Asn	0.00072	1.00127
Asn	0.00073	0.998312
Asn	0.00074	0.998312
Asn	0.00075	1.00127
Asn	0.00076	1.00127
Asn	0.00077	0.995359
Asn	0.00078	1.01013
Asn	0.00079	0.998312
Asn	0.0008	0.995359
Asn	0.00081	0.995359
Asn	0.00082	0.992405
Asn	0.00083	0.989451
Asn	0.00084	0.980591
Asn	0.00085	0.977637
Asn	0.00086	0.962869
Asn	0.00087	0.965823
Asn	0.00088	0.948101
Asn	0.00089	0.948101
Asn	0.0009	0.933333
Asn	0.00091	0.93038
Asn	0.00092	0.921519
Asn	0.00093	0.909705
Asn	0.00094	0.906751
Asn	0.00095	0.88903
Asn	0.00096	0.886076
Asn	0.00097	0.874262
Asn	0.00098	0.868354
Asn	0.00099	0.859494
Asn	0.001	0.85654
Asn	0.00101	0.847679
Asn	0.00102	0.850633
Asn	0.00103	0.841772
Asn	0.00104	0.847679
Asn	0.00105	0.838819
Asn	0.00106	0.847679
Asn	0.00107	0.835865
Asn	0.00108	0.844726
Asn	0.00109	0.844726
Asn	0.0011	0.838819
Asn	0.00111	0.841772
Asn	0.00112	0.841772
Asn	0.00113	0.835865
Asn	0.00114	0.838819
Asn	0.00115	0.838819
Asn	0.00116	0.835865
Asn	0.00117	0.835865
Asn	0.00118	0.838819
Asn	0.00119	0.838819
Asn	0.0012	0.829958
Asn	0.00121	0.838819
Asn	0.00122	0.827004
Asn	0.00123	0.841772
Asn	0.00124	0.832911
Asn	0.00125	0.835865
Asn	0.00126	0.841772
Asn	0.00127	0.841772
Asn	0.00128	0.838819
Asn	0.00129	0.841772
Asn	0.0013	0.841772
Asn	0.00131	0.835865
Asn	0.00132	0.835865
Asn	0.00133	0.832911
Asn	0.00134	0.832911
Asn	0.00135	0.827004
Asn	0.00136	0.832911
Asn	0.00137	0.821097
Asn	0.00138	0.829958
Asn	0.00139	0.818143
Asn	0.0014	0.829958
Asn	0.00141	0.824051
Asn	0.00142	0.838819
Asn	0.00143	0.835865
Asn	0.00144	0.835865
Asn	0.00145	0.838819
Asn	0.00146	0.844726
Asn	0.00147	0.835865
Asn	0.00148	0.838819
Asn	0.00149	0.841772
Asn	0.0015	0.835865
Asn	0.00151	0.841772
Asn	0.00152	0.829958
Asn	0.00153	0.838819
Asn	0.00154	0.827004
Asn	0.00155	0.838819
Asn	0.00156	0.832911
Asn	0.00157	0.838819
Asn	0.00158	0.844726
Asn	0.00159	0.841772
Asn	0.0016	0.844726
Asn	0.00161	0.844726
Asn	0.00162	0.841772
Asn	0.00163	0.841772
Asn	0.00164	0.850633
Asn	0.00165	0.841772
Asn	0.00166	0.847679
Asn	0.00167	0.835865
Asn	0.00168	0.838819
Asn	0.00169	0.832911
Asn	0.0017	0.838819
Asn	0.00171	0.827004
Asn	0.00172	0.841772
Asn	0.00173	0.838819
Asn	0.00174	0.841772
Asn	0.00175	0.844726
Asn	0.00176	0.847679
Asn	0.00177	0.850633
Asn	0.00178	0.853586
Asn	0.00179	0.850633
Asn	0.0018	0.850633
Asn	0.00181	0.85654
Asn	0.00182	0.850633
Asn	0.00183	0.85654
Asn	0.00184	0.847679
Asn	0.00185	0.853586
Asn	0.00186	0.844726
Asn	0.00187	0.850633
Asn	0.00188	0.835865
Asn	0.00189	0.847679
Asn	0.0019	0.844726
Asn	0.00191	0.844726
Asn	0.00192	0.841772
Asn	0.00193	0.850633
Asn	0.00194	0.847679
Asn	0.00195	0.844726
Asn	0.00196	0.850633
Asn	0.00197	0.844726
Asn	0.00198	0.844726
Asn	0.00199	0.838819
Asn	0.002	0.844726
Asn	0.00201	0.841772
Asn	0.00202	0.841772
Asn	0.00203	0.829958
Asn	0.00204	0.838819
Asn	0.00205	0.835865
Asn	0.00206	0.835865
Asn	0.00207	0.832911
Asn	0.00208	0.832911
Asn	0.00209	0.832911
Asn	0.0021	0.832911
Asn	0.00211	0.835865
Asn	0.00212	0.835865
Asn	0.00213	0.838819
Asn	0.00214	0.824051
Asn	0.00215	0.838819
Asn	0.00216	0.827004
Asn	0.00217	0.832911
Asn	0.00218	0.824051
Asn	0.00219	0.832911
Asn	0.0022	0.829958
Asn	0.00221	0.827004
Asn	0.00222	0.827004
Asn	0.00223	0.824051
Asn	0.00224	0.824051
Asn	0.00225	0.821097
Asn	0.00226	0.824051
Asn	0.00227	0.824051
Asn	0.00228	0.824051
Asn	0.00229	0.81519
Asn	0.0023	0.821097
Asn	0.00231	0.812236
Asn	0.00232	0.829958
Asn	0.00233	0.81519
Asn	0.00234	0.824051
Asn	0.00235	0.832911
Asn	0.00236	0.827004
Asn	0.00237	0.835865
Asn	0.00238	0.835865
Asn	0.00239	0.838819
Asn	0.0024	0.832911
Asn	0.00241	0.838819
Asn	0.00242	0.832911
Asn	0.00243	0.835865
Asn	0.00244	0.832911
Asn	0.00245	0.838819
Asn	0.00246	0.824051
Asn	0.00247	0.838819
Asn	0.00248	0.827004
Asn	0.00249	0.835865
Asn	0.0025	0.841772
Asn	0.00251	0.832911
Asn	0.00252	0.838819
Asn	0.00253	0.838819
Asn	0.00254	0.832911
Asn	0.00255	0.832911
Asn	0.00256	0.829958
Asn	0.00257	0.827004
Asn	0.00258	0.827004
Asn	0.00259	0.824051
Asn	0.0026	0.832911
Asn	0.00261	0.824051
Asn	0.00262	0.829958
Asn	0.00263	0.821097
Asn	0.00264	0.829958
Asn	0.00265	0.835865
Asn	0.00266	0.832911
Asn	0.00267	0.829958
Asn	0.00268	0.829958
Asn	0.00269	0.832911
Asn	0.0027	0.824051
Asn	0.00271	0.824051
Asn	0.00272	0.829958
Asn	0.00273	0.824051
Asn	0.00274	0.821097
Asn	0.00275	0.829958
Asn	0.00276	0.821097
Asn	0.00277	0.827004
Asn	0.00278	0.824051
Asn	0.00279	0.841772
Asn	0.0028	0.829958
Asn	0.00281	0.841772
Asn	0.00282	0.835865
Asn	0.00283	0.847679
Asn	0.00284	0.844726
Asn	0.00285	0.847679
Asn	0.00286	0.847679
Asn	0.00287	0.850633
Asn	0.00288	0.850633
Asn	0.00289	0.847679
Asn	0.0029	0.853586
Asn	0.00291	0.835865
Asn	0.00292	0.844726
Asn	0.00293	0.835865
Asn	0.00294	0.844726
Asn	0.00295	0.838819
Asn	0.00296	0.841772
Asn	0.00297	0.832911
Asn	0.00298	0.835865
Asn	0.00299	0.835865
Asn	0.003	0.827004
Asn	0.00301	0.832911
Asn	0.00302	0.832911
Asn	0.00303	0.835865
Asn	0.00304	0.832911
Asn	0.00305	0.838819
Asn	0.00306	0.835865
Asn	0.00307	0.841772
Asn	0.00308	0.829958
Asn	0.00309	0.844726
Asn	0.0031	0.832911
Asn	0.00311	0.838819
Asn	0.00312	0.844726
Asn	0.00313	0.835865
Asn	0.00314	0.838819
Asn	0.00315	0.838819
Asn	0.00316	0.838819
Asn	0.00317	0.838819
Asn	0.00318	0.844726
Asn	0.00319	0.838819
Asn	0.0032	0.841772
Asn	0.00321	0.838819
Asn	0.00322	0.835865
Asn	0.00323	0.824051
Asn	0.00324	0.835865
Asn	0.00325	0.824051
Asn	0.00326	0.829958
Asn	0.00327	0.829958
Asn	0.00328	0.824051
Asn	0.00329	0.824051
Asn	0.0033	0.829958
Asn	0.00331	0.824051
Asn	0.00332	0.827004
Asn	0.00333	0.824051
Asn	0.00334	0.821097
Asn	0.00335	0.824051
Asn	0.00336	0.821097
Asn	0.00337	0.827004
Asn	0.00338	0.821097
Asn	0.00339	0.827004
Asn	0.0034	0.818143
Asn	0.00341	0.827004
Asn	0.00342	0.81519
Asn	0.00343	0.821097
Asn	0.00344	0.821097
Asn	0.00345	0.821097
Asn	0.00346	0.821097
Asn	0.00347	0.827004
Asn	0.00348	0.827004
Asn	0.00349	0.827004
Asn	0.0035	0.829958
Asn	0.00351	0.829958
Asn	0.00352	0.832911
Asn	0.00353	0.824051
Asn	0.00354	0.835865
Asn	0.00355	0.824051
Asn	0.00356	0.829958
Asn	0.00357	0.827004
Asn	0.00358	0.835865
Asn	0.00359	0.832911
Asn	0.0036	0.832911
Asn	0.00361	0.838819
Asn	0.00362	0.829958
Asn	0.00363	0.832911
Asn	0.00364	0.832911
Asn	0.00365	0.829958
Asn	0.00366	0.824051
Asn	0.00367	0.829958
Asn	0.00368	0.824051
Asn	0.00369	0.827004
Asn	0.0037	0.821097
Asn	0.00371	0.824051
Asn	0.00372	0.81519
Asn	0.00373	0.827004
Asn	0.00374	0.81519
Asn	0.00375	0.824051
Asn	0.00376	0.824051
Asn	0.00377	0.821097
Asn	0.00378	0.824051
Asn	0.00379	0.827004
Asn	0.0038	0.824051
Asn	0.00381	0.827004
Asn	0.00382	0.827004
Asn	0.00383	0.824051
Asn	0.00384	0.832911
Asn	0.00385	0.827004
Asn	0.00386	0.838819
Asn	0.00387	0.832911
Asn	0.00388	0.841772
Asn	0.00389	0.838819
Asn	0.0039	0.841772
Asn	0.00391	0.841772
Asn	0.00392	0.847679
Asn	0.00393	0.841772
Asn	0.00394	0.832911
Asn	0.00395	0.835865
Asn	0.00396	0.829958
Asn	0.00397	0.827004
Asn	0.00398	0.829958
Asn	0.00399	0.829958
Asn	0.004	0.81519
Asn	0.00401	0.832911
Asn	0.00402	0.821097
Asn	0.00403	0.835865
Asn	0.00404	0.829958
Asn	0.00405	0.844726
Asn	0.00406	0.844726
Asn	0.00407	0.85654
Asn	0.00408	0.865401
Asn	0.00409	0.871308
Asn	0.0041	0.880169
Asn	0.00411	0.886076
Asn	0.00412	0.894937
Asn	0.00413	0.89789
Asn	0.00414	0.909705
Asn	0.00415	0.912658
Asn	0.00416	0.921519
Asn	0.00417	0.918565
Asn	0.00418	0.93038
Asn	0.00419	0.927426
Asn	0.0042	0.939241
Asn	0.00421	0.942194
Asn	0.00422	0.954008
Asn	0.00423	0.951055
Asn	0.00424	0.962869
Asn	0.00425	0.965823
Asn	0.00426	0.968776
Asn	0.00427	0.977637
Asn	0.00428	0.986498
Asn	0.00429	0.986498
Asn	0.0043	0.989451
Asn	0.00431	0.995359
Asn	0.00432	0.995359
Asn	0.00433	0.995359
Asn	0.00434	0.986498
Asn	0.00435	1.00127
Asn	0.00436	0.986498
Asn	0.00437	0.998312
Asn	0.00438	0.989451
Asn	0.00439	0.995359
Asn	0.0044	1.00127
Asn	0.00441	0.995359
Asn	0.00442	0.989451
Asn	0.00443	0.998312
Asn	0.00444	0.995359
Asn	0.00445	0.989451
Asn	0.00446	0.989451
Asn	0.00447	0.989451
Asn	0.00448	0.986498
Asn	0.00449	0.986498
Asn	0.0045	0.992405
Asn	0.00451	0.980591
Asn	0.00452	0.992405
Asn	0.00453	0.980591
Asn	0.00454	0.992405
Asn	0.00455	0.983544
Asn	0.00456	0.995359
Asn	0.00457	0.989451
Asn	0.00458	0.995359
Asn	0.00459	1.00127
Asn	0.0046	0.995359
Asn	0.00461	1.00127
Asn	0.00462	1.00717
Asn	0.00463	1.01013
Asn	0.00464	1.01603
Asn	0.00465	1.02489
Asn	0.00466	1.01899
Asn	0.00467	1.02785
Asn	0.00468	1.02489
Asn	0.00469	1.03376
Asn	0.0047	1.02489
Asn	0.00471	1.03671
Asn	0.00472	1.02489
Asn	0.00473	1.03376
Asn	0.00474	1.0308
Asn	0.00475	1.0308
Asn	0.00476	1.0308
Asn	0.00477	1.02489
Asn	0.00478	1.02489
Asn	0.00479	1.01603
Asn	0.0048	1.01308
Asn	0.00481	1.01603
Asn	0.00482	1.01308
Asn	0.00483	1.00422
Asn	0.00484	1.00717
Asn	0.00485	0.995359
Asn	0.00486	1.00127
Asn	0.00487	0.992405
Asn	0.00488	1.00127
Asn	0.00489	0.992405
Asn	0.0049	0.998312
Asn	0.00491	1.00717
Asn	0.00492	0.998312
Asn	0.00493	1.00127
Asn	0.00494	1.00127
Asn	0.00495	1.00127
Asn	0.00496	1.00127
Asn	0.00497	1.00127
Asn	0.00498	1.00422
Asn	0.00499	1.00422
Asn	0.005	0.998312
Asn	0.00501	1.00127
Asn	0.00502	1.00127
Asn	0.00503	1.00422
Asn	0.00504	0.989451
Asn	0.00505	0.998312
Asp	0	0.977545
Asp	1e-05	0.98607
Asp	2e-05	0.983228
Asp	3e-05	0.983228
Asp	4e-05	0.980387
Asp	5e-05	0.98607
Asp	6e-05	0.980387
Asp	7e-05	0.98607
Asp	8e-05	0.98607
Asp	9e-05	0.991753
Asp	0.0001	0.988912
Asp	0.00011	0.991753
Asp	0.00012	1.00028
Asp	0.00013	1.00028
Asp	0.00014	0.997437
Asp	0.00015	1.00028
Asp	0.00016	1.00312
Asp	0.00017	1.00312
Asp	0.00018	1.00312
Asp	0.00019	1.00312
Asp	0.0002	1.0088
Asp	0.00021	1.0088
Asp	0.00022	1.00312
Asp	0.00023	1.00596
Asp	0.00024	1.0088
Asp	0.00025	1.00312
Asp	0.00026	1.00312
Asp	0.00027	1.00312
Asp	0.00028	1.00312
Asp	0.00029	0.994595
Asp	0.0003	0.997437
Asp	0.00031	0.994595
Asp	0.00032	0.994595
Asp	0.00033	0.988912
Asp	0.00034	0.988912
Asp	0.00035	0.988912
Asp	0.00036	0.98607
Asp	0.00037	0.983228
Asp	0.00038	0.988912
Asp	0.00039	0.988912
Asp	0.0004	0.991753
Asp	0.00041	0.991753
Asp	0.00042	0.997437
Asp	0.00043	0.994595
Asp	0.00044	0.997437
Asp	0.00045	0.997437
Asp	0.00046	1.00028
Asp	0.00047	1.00028
Asp	0.00048	1.00028
Asp	0.00049	1.00312
Asp	0.0005	1.00596
Asp	0.00051	1.0088
Asp	0.00052	1.0088
Asp	0.00053	1.0088
Asp	0.00054	1.01165
Asp	0.00055	1.00596
Asp	0.00056	1.00596
Asp	0.00057	1.0088
Asp	0.00058	1.00312
Asp	0.00059	1.00028
Asp	0.0006	1.00028
Asp	0.00061	1.00312
Asp	0.00062	1.00028
Asp	0.00063	1.00312
Asp	0.00064	0.997437
Asp	0.00065	1.00028
Asp	0.00066	1.00028
Asp	0.00067	1.00312
Asp	0.00068	0.994595
Asp	0.00069	0.997437
Asp	0.0007	0.988912
Asp	0.00071	0.991753
Asp	0.00072	0.994595
Asp	0.00073	0.991753
Asp	0.00074	0.988912
Asp	0.00075	0.988912
Asp	0.00076	0.991753
Asp	0.00077	0.991753
Asp	0.00078	0.98607
Asp	0.00079	0.988912
Asp	0.0008	0.991753
Asp	0.00081	0.988912
Asp	0.00082	0.988912
Asp	0.00083	0.991753
Asp	0.00084	0.991753
Asp	0.00085	0.988912
Asp	0.00086	0.98607
Asp	0.00087	0.980387
Asp	0.00088	0.974703
Asp	0.00089	0.963336
Asp	0.0009	0.957653
Asp	0.00091	0.943444
Asp	0.00092	0.934919
Asp	0.00093	0.920711
Asp	0.00094	0.912186
Asp	0.00095	0.897977
Asp	0.00096	0.88661
Asp	0.00097	0.875244
Asp	0.00098	0.866719
Asp	0.00099	0.846827
Asp	0.001	0.841143
Asp	0.00101	0.829776
Asp	0.00102	0.829776
Asp	0.00103	0.815568
Asp	0.00104	0.812726
Asp	0.00105	0.804201
Asp	0.00106	0.798518
Asp	0.00107	0.789993
Asp	0.00108	0.787151
Asp	0.00109	0.784309
Asp	0.0011	0.784309
Asp	0.00111	0.775784
Asp	0.00112	0.772942
Asp	0.00113	0.775784
Asp	0.00114	0.772942
Asp	0.00115	0.770101
Asp	0.00116	0.772942
Asp	0.00117	0.772942
Asp	0.00118	0.772942
Asp	0.00119	0.770101
Asp	0.0012	0.772942
Asp	0.00121	0.775784
Asp	0.00122	0.775784
Asp	0.00123	0.778626
Asp	0.00124	0.778626
Asp	0.00125	0.784309
Asp	0.00126	0.781468
Asp	0.00127	0.784309
Asp	0.00128	0.784309
Asp	0.00129	0.787151
Asp	0.0013	0.784309
Asp	0.00131	0.784309
Asp	0.00132	0.778626
Asp	0.00133	0.781468
Asp	0.00134	0.778626
Asp	0.00135	0.781468
Asp	0.00136	0.778626
Asp	0.00137	0.775784
Asp	0.00138	0.775784
Asp	0.00139	0.781468
Asp	0.0014	0.778626
Asp	0.00141	0.781468
Asp	0.00142	0.781468
Asp	0.00143	0.778626
Asp	0.00144	0.778626
Asp	0.00145	0.781468
Asp	0.00146	0.784309
Asp	0.00147	0.781468
Asp	0.00148	0.781468
Asp	0.00149	0.787151
Asp	0.0015	0.789993
Asp	0.00151	0.792834
Asp	0.00152	0.792834
Asp	0.00153	0.795676
Asp	0.00154	0.801359
Asp	0.00155	0.795676
Asp	0.00156	0.798518
Asp	0.00157	0.798518
Asp	0.00158	0.804201
Asp	0.00159	0.795676
Asp	0.0016	0.792834
Asp	0.00161	0.789993
Asp	0.00162	0.792834
Asp	0.00163	0.789993
Asp	0.00164	0.789993
Asp	0.00165	0.784309
Asp	0.00166	0.787151
Asp	0.00167	0.781468
Asp	0.00168	0.784309
Asp	0.00169	0.787151
Asp	0.0017	0.784309
Asp	0.00171	0.784309
Asp	0.00172	0.787151
Asp	0.00173	0.787151
Asp	0.00174	0.789993
Asp	0.00175	0.787151
Asp	0.00176	0.787151
Asp	0.00177	0.787151
Asp	0.00178	0.787151
Asp	0.00179	0.784309
Asp	0.0018	0.787151
Asp	0.00181	0.784309
Asp	0.00182	0.784309
Asp	0.00183	0.787151
Asp	0.00184	0.784309
Asp	0.00185	0.787151
Asp	0.00186	0.787151
Asp	0.00187	0.789993
Asp	0.00188	0.789993
Asp	0.00189	0.789993
Asp	0.0019	0.784309
Asp	0.00191	0.787151
Asp	0.00192	0.781468
Asp	0.00193	0.781468
Asp	0.00194	0.778626
Asp	0.00195	0.781468
Asp	0.00196	0.778626
Asp	0.00197	0.778626
Asp	0.00198	0.772942
Asp	0.00199	0.778626
Asp	0.002	0.772942
Asp	0.00201	0.778626
Asp	0.00202	0.770101
Asp	0.00203	0.778626
Asp	0.00204	0.772942
Asp	0.00205	0.775784
Asp	0.00206	0.778626
Asp	0.00207	0.775784
Asp	0.00208	0.772942
Asp	0.00209	0.775784
Asp	0.0021	0.781468
Asp	0.00211	0.781468
Asp	0.00212	0.781468
Asp	0.00213	0.784309
Asp	0.00214	0.787151
Asp	0.00215	0.787151
Asp	0.00216	0.784309
Asp	0.00217	0.789993
Asp	0.00218	0.792834
Asp	0.00219	0.789993
Asp	0.0022	0.787151
Asp	0.00221	0.787151
Asp	0.00222	0.787151
Asp	0.00223	0.784309
Asp	0.00224	0.787151
Asp	0.00225	0.784309
Asp	0.00226	0.787151
Asp	0.00227	0.781468
Asp	0.00228	0.787151
Asp	0.00229	0.787151
Asp	0.0023	0.789993
Asp	0.00231	0.787151
Asp	0.00232	0.792834
Asp	0.00233	0.784309
Asp	0.00234	0.787151
Asp	0.00235	0.784309
Asp	0.00236	0.787151
Asp	0.00237	0.784309
Asp	0.00238	0.784309
Asp	0.00239	0.781468
Asp	0.0024	0.789993
Asp	0.00241	0.787151
Asp	0.00242	0.787151
Asp	0.00243	0.787151
Asp	0.00244	0.784309
Asp	0.00245	0.781468
Asp	0.00246	0.787151
Asp	0.00247	0.789993
Asp	0.00248	0.787151
Asp	0.00249	0.784309
Asp	0.0025	0.784309
Asp	0.00251	0.787151
Asp	0.00252	0.789993
Asp	0.00253	0.784309
Asp	0.00254	0.787151
Asp	0.00255	0.789993
Asp	0.00256	0.787151
Asp	0.00257	0.787151
Asp	0.00258	0.789993
Asp	0.00259	0.789993
Asp	0.0026	0.789993
Asp	0.00261	0.784309
Asp	0.00262	0.787151
Asp	0.00263	0.784309
Asp	0.00264	0.778626
Asp	0.00265	0.775784
Asp	0.00266	0.772942
Asp	0.00267	0.772942
Asp	0.00268	0.761576
Asp	0.00269	0.770101
Asp	0.0027	0.767259
Asp	0.00271	0.770101
Asp	0.00272	0.767259
Asp	0.00273	0.775784
Asp	0.00274	0.772942
Asp	0.00275	0.775784
Asp	0.00276	0.772942
Asp	0.00277	0.778626
Asp	0.00278	0.775784
Asp	0.00279	0.772942
Asp	0.0028	0.775784
Asp	0.00281	0.775784
Asp	0.00282	0.772942
Asp	0.00283	0.772942
Asp	0.00284	0.775784
Asp	0.00285	0.778626
Asp	0.00286	0.778626
Asp	0.00287	0.772942
Asp	0.00288	0.772942
Asp	0.00289	0.775784
Asp	0.0029	0.772942
Asp	0.00291	0.770101
Asp	0.00292	0.770101
Asp	0.00293	0.770101
Asp	0.00294	0.767259
Asp	0.00295	0.767259
Asp	0.00296	0.770101
Asp	0.00297	0.767259
Asp	0.00298	0.764417
Asp	0.00299	0.761576
Asp	0.003	0.764417
Asp	0.00301	0.761576
Asp	0.00302	0.764417
Asp	0.00303	0.764417
Asp	0.00304	0.767259
Asp	0.00305	0.761576
Asp	0.00306	0.767259
Asp	0.00307	0.767259
Asp	0.00308	0.770101
Asp	0.00309	0.767259
Asp	0.0031	0.772942
Asp	0.00311	0.770101
Asp	0.00312	0.772942
Asp	0.00313	0.772942
Asp	0.00314	0.775784
Asp	0.00315	0.772942
Asp	0.00316	0.781468
Asp	0.00317	0.775784
Asp	0.00318	0.781468
Asp	0.00319	0.781468
Asp	0.0032	0.778626
Asp	0.00321	0.781468
Asp	0.00322	0.781468
Asp	0.00323	0.781468
Asp	0.00324	0.778626
Asp	0.00325	0.784309
Asp	0.00326	0.781468
Asp	0.00327	0.781468
Asp	0.00328	0.781468
Asp	0.00329	0.781468
Asp	0.0033	0.781468
Asp	0.00331	0.778626
Asp	0.00332	0.781468
Asp	0.00333	0.781468
Asp	0.00334	0.778626
Asp	0.00335	0.778626
Asp	0.00336	0.781468
Asp	0.00337	0.784309
Asp	0.00338	0.781468
Asp	0.00339	0.778626
Asp	0.0034	0.784309
Asp	0.00341	0.787151
Asp	0.00342	0.781468
Asp	0.00343	0.787151
Asp	0.00344	0.784309
Asp	0.00345	0.784309
Asp	0.00346	0.781468
Asp	0.00347	0.781468
Asp	0.00348	0.784309
Asp	0.00349	0.787151
Asp	0.0035	0.781468
Asp	0.00351	0.789993
Asp	0.00352	0.784309
Asp	0.00353	0.787151
Asp	0.00354	0.787151
Asp	0.00355	0.789993
Asp	0.00356	0.784309
Asp	0.00357	0.792834
Asp	0.00358	0.784309
Asp	0.00359	0.787151
Asp	0.0036	0.789993
Asp	0.00361	0.784309
Asp	0.00362	0.787151
Asp	0.00363	0.792834
Asp	0.00364	0.787151
Asp	0.00365	0.787151
Asp	0.00366	0.787151
Asp	0.00367	0.789993
Asp	0.00368	0.787151
Asp	0.00369	0.784309
Asp	0.0037	0.787151
Asp	0.00371	0.787151
Asp	0.00372	0.784309
Asp	0.00373	0.781468
Asp	0.00374	0.781468
Asp	0.00375	0.775784
Asp	0.00376	0.775784
Asp	0.00377	0.775784
Asp	0.00378	0.778626
Asp	0.00379	0.772942
Asp	0.0038	0.770101
Asp	0.00381	0.770101
Asp	0.00382	0.775784
Asp	0.00383	0.770101
Asp	0.00384	0.772942
Asp	0.00385	0.772942
Asp	0.00386	0.778626
Asp	0.00387	0.775784
Asp	0.00388	0.778626
Asp	0.00389	0.778626
Asp	0.0039	0.778626
Asp	0.00391	0.778626
Asp	0.00392	0.781468
Asp	0.00393	0.781468
Asp	0.00394	0.787151
Asp	0.00395	0.781468
Asp	0.00396	0.789993
Asp	0.00397	0.787151
Asp	0.00398	0.792834
Asp	0.00399	0.787151
Asp	0.004	0.792834
Asp	0.00401	0.789993
Asp	0.00402	0.795676
Asp	0.00403	0.792834
Asp	0.00404	0.795676
Asp	0.00405	0.792834
Asp	0.00406	0.795676
Asp	0.00407	0.795676
Asp	0.00408	0.792834
Asp	0.00409	0.789993
Asp	0.0041	0.789993
Asp	0.00411	0.792834
Asp	0.00412	0.795676
Asp	0.00413	0.792834
Asp	0.00414	0.795676
Asp	0.00415	0.792834
Asp	0.00416	0.792834
Asp	0.00417	0.789993
Asp	0.00418	0.789993
Asp	0.00419	0.789993
Asp	0.0042	0.787151
Asp	0.00421	0.784309
Asp	0.00422	0.787151
Asp	0.00423	0.787151
Asp	0.00424	0.789993
Asp	0.00425	0.787151
Asp	0.00426	0.789993
Asp	0.00427	0.789993
Asp	0.00428	0.784309
Asp	0.00429	0.787151
Asp	0.0043	0.787151
Asp	0.00431	0.787151
Asp	0.00432	0.784309
Asp	0.00433	0.784309
Asp	0.00434	0.781468
Asp	0.00435	0.781468
Asp	0.00436	0.781468
Asp	0.00437	0.784309
Asp	0.00438	0.784309
Asp	0.00439	0.781468
Asp	0.0044	0.781468
Asp	0.00441	0.784309
Asp	0.00442	0.781468
Asp	0.00443	0.787151
Asp	0.00444	0.787151
Asp	0.00445	0.787151
Asp	0.00446	0.787151
Asp	0.00447	0.787151
Asp	0.00448	0.784309
Asp	0.00449	0.787151
Asp	0.0045	0.784309
Asp	0.00451	0.781468
Asp	0.00452	0.784309
Asp	0.00453	0.778626
Asp	0.00454	0.778626
Asp	0.00455	0.772942
Asp	0.00456	0.772942
Asp	0.00457	0.772942
Asp	0.00458	0.770101
Asp	0.00459	0.767259
Asp	0.0046	0.767259
Asp	0.00461	0.767259
Asp	0.00462	0.764417
Asp	0.00463	0.767259
Asp	0.00464	0.770101
Asp	0.00465	0.770101
Asp	0.00466	0.775784
Asp	0.00467	0.778626
Asp	0.00468	0.781468
Asp	0.00469	0.781468
Asp	0.0047	0.784309
Asp	0.00471	0.789993
Asp	0.00472	0.795676
Asp	0.00473	0.789993
Asp	0.00474	0.789993
Asp	0.00475	0.789993
Asp	0.00476	0.787151
Asp	0.00477	0.787151
Asp	0.00478	0.787151
Asp	0.00479	0.789993
Asp	0.0048	0.787151
Asp	0.00481	0.784309
Asp	0.00482	0.792834
Asp	0.00483	0.787151
Asp	0.00484	0.787151
Asp	0.00485	0.789993
Asp	0.00486	0.789993
Asp	0.00487	0.787151
Asp	0.00488	0.787151
Asp	0.00489	0.781468
Asp	0.0049	0.787151
Asp	0.00491	0.778626
Asp	0.00492	0.784309
Asp	0.00493	0.778626
Asp	0.00494	0.781468
Asp	0.00495	0.778626
Asp	0.00496	0.784309
Asp	0.00497	0.781468
Asp	0.00498	0.792834
Asp	0.00499	0.789993
Asp	0.005	0.801359
Asp	0.00501	0.809885
Asp	0.00502	0.815568
Asp	0.00503	0.829776
Asp	0.00504	0.838302
Asp	0.00505	0.846827
Asp	0.00506	0.861035
Asp	0.00507	0.872402
Asp	0.00508	0.88661
Asp	0.00509	0.900819
Asp	0.0051	0.909344
Asp	0.00511	0.917869
Asp	0.00512	0.929236
Asp	0.00513	0.934919
Asp	0.00514	0.943444
Asp	0.00515	0.949128
Asp	0.00516	0.957653
Asp	0.00517	0.960495
Asp	0.00518	0.963336
Asp	0.00519	0.966178
Asp	0.0052	0.96902
Asp	0.00521	0.971861
Asp	0.00522	0.974703
Asp	0.00523	0.977545
Asp	0.00524	0.980387
Asp	0.00525	0.983228
Asp	0.00526	0.988912
Asp	0.00527	0.988912
Asp	0.00528	0.988912
Asp	0.00529	0.991753
Asp	0.0053	0.991753
Asp	0.00531	1.00028
Asp	0.00532	0.994595
Asp	0.00533	1.00312
Asp	0.00534	1.00028
Asp	0.00535	1.0088
Asp	0.00536	1.00028
Asp	0.00537	1.00312
Asp	0.00538	1.00028
Asp	0.00539	1.00028
Asp	0.0054	0.994595
Asp	0.00541	0.994595
Asp	0.00542	0.988912
Asp	0.00543	0.991753
Asp	0.00544	0.983228
Asp	0.00545	0.991753
Asp	0.00546	0.983228
Asp	0.00547	0.983228
Asp	0.00548	0.980387
Asp	0.00549	0.980387
Asp	0.0055	0.980387
Asp	0.00551	0.980387
Asp	0.00552	0.977545
Asp	0.00553	0.980387
Asp	0.00554	0.980387
Asp	0.00555	0.977545
Asp	0.00556	0.980387
Asp	0.00557	0.98607
Asp	0.00558	0.98607
Asp	0.00559	0.991753
Asp	0.0056	0.988912
Asp	0.00561	0.994595
Asp	0.00562	0.997437
Asp	0.00563	0.997437
Asp	0.00564	1.00028
Asp	0.00565	1.00312
Asp	0.00566	1.00312
Asp	0.00567	1.00596
Asp	0.00568	1.00596
Asp	0.00569	1.01165
Asp	0.0057	1.01165
Asp	0.00571	1.01165
Asp	0.00572	1.01165
Asp	0.00573	1.01165
Asp	0.00574	1.0088
Asp	0.00575	1.01165
Asp	0.00576	1.01165
Asp	0.00577	1.0088
Asp	0.00578	1.01165
Asp	0.00579	1.0088
Asp	0.0058	1.00312
Asp	0.00581	1.00028
Asp	0.00582	1.00028
Asp	0.00583	1.00028
Asp	0.00584	1.00028
Asp	0.00585	0.994595
Asp	0.00586	0.997437
Asp	0.00587	1.00028
Asp	0.00588	1.00028
[truncated: 9,540 more rows]
