# Supplementary material for: Real-time detection of 20 amino acids and discrimination of pathologically relevant peptides with functionalized nanopore
Source: Nat Methods. 2024 Mar 5;21(4):609–18. doi: 10.1038/s41592-024-02208-7 (PMC11009107; doi:10.1038/s41592-024-02208-7)
Supplement: Supplementary file 4 — Statistical source data. [file 41592_2024_2208_MOESM4_ESM.xlsx]

## Sheet: Fig2A
Class	AminoAcid	BlockadeMean	BlockadeSD
Nonpolar	Ala	0.14675	0.00305784
Charged	Arg	0.169562	0.00290589
Polar	Asn	0.165327	0.00343569
Charged	Asp	0.215297	0.00380548
Polar	Cys	0.208782	0.00624197
Polar	Gln	0.189102	0.00289003
Charged	Glu	0.244398	0.00414267
Nonpolar	Gly	0.119125	0.00215234
Charged	His1	0.247999	0.00166993
Charged	His2	0.236616	0.00658573
Nonpolar	Ile	0.208409	0.00323351
Nonpolar	Leu	0.200443	0.00262883
Charged	Lys	0.170877	0.00263871
Nonpolar	Met	0.198269	0.00309655
Nonpolar	Phe	0.22016	0.00438925
Nonpolar	Pro	0.218953	0.00277445
Polar	Ser	0.131909	0.00334683
Polar	Thr	0.161378	0.00307359
Nonpolar	Trp	0.227443	0.00288487
Polar	Tyr	0.213002	0.0056783
Nonpolar	Val	0.191867	0.00361742

## Sheet: Fig2B
Class	AminoAcid	BlockadeMean	BlockadeSD	Volume
Nonpolar	Ala	0.14675	0.00305606	87.8
Charged	Arg	0.169562	0.00290542	188.2
Polar	Asn	0.165327	0.00343551	120.1
Charged	Asp	0.215297	0.00380503	115.4
Polar	Cys	0.208782	0.0062369	105.4
Polar	Gln	0.189102	0.00288985	145.1
Charged	Glu	0.244398	0.00414219	140.9
Nonpolar	Gly	0.119125	0.00215141	59.9
Charged	His1	0.247999	0.0016656	156.3
Charged	His2	0.236616	0.00657496	156.3
Nonpolar	Ile	0.208409	0.00323297	166.1
Nonpolar	Leu	0.200443	0.00262848	168
Charged	Lys	0.170877	0.00263668	172.7
Nonpolar	Met	0.198269	0.00309636	165.2
Nonpolar	Phe	0.22016	0.00438894	189.7
Nonpolar	Pro	0.218953	0.0027706	123.3
Polar	Ser	0.131909	0.00334662	91.7
Polar	Thr	0.161378	0.0030734	118.3
Nonpolar	Trp	0.227443	0.0028845	227.9
Polar	Tyr	0.213002	0.00567727	191.2
Nonpolar	Val	0.191867	0.00361657	138.8

## Sheet: Fig2C
Class	AminoAcid	Experiment	Frequency
Polar	Gln	1	6.26242
Polar	Gln	2	9.0402
Polar	Gln	3	15.6034
Polar	Gln	4	2.72796
Polar	Gln	5	6.42973
Charged	Glu	1	23.569
Charged	Glu	2	10.9442
Charged	Glu	3	19.3074
Charged	Glu	4	11.7749
Charged	Glu	5	5.77661
Charged	Glu	6	3.77191
Charged	Asp	1	2.64693
Charged	Asp	2	10.4407
Charged	Asp	3	6.72883
Charged	Asp	4	7.84215
Charged	Asp	5	3.02915
Charged	Arg	1	2.64832
Charged	Arg	2	2.32767
Charged	Arg	3	0.308828
Charged	Lys	1	0.772034
Charged	Lys	2	0.768468
Charged	Lys	3	1.04568
Charged	His	1	11.8969
Charged	His	2	9.67273
Charged	His	3	10.2767
Nonpolar	Phe	1	8.24048
Nonpolar	Phe	2	13.3177
Nonpolar	Phe	3	10.153
Nonpolar	Trp	1	3.57704
Nonpolar	Trp	2	6.84815
Nonpolar	Trp	3	7.43734
Polar	Tyr	1	4.90044
Polar	Tyr	2	4.67881
Polar	Tyr	3	3.67205
Polar	Tyr	4	0.335052
Polar	Tyr	5	12.307
Nonpolar	Ile	1	3.96754
Nonpolar	Ile	2	3.06482
Nonpolar	Ile	3	2.46099
Nonpolar	Met	1	8.95286
Nonpolar	Met	2	10.9865
Nonpolar	Met	3	5.96401
Polar	Thr	1	25.7445
Polar	Thr	2	11.4154
Polar	Thr	3	14.2947
Polar	Thr	4	3.74121
Polar	Ser	1	12.8256
Polar	Ser	2	11.7995
Polar	Ser	3	12.588
Nonpolar	Leu	1	4.03127
Nonpolar	Leu	2	3.48492
Nonpolar	Leu	3	2.60326
Nonpolar	Ala	1	1.77208
Nonpolar	Ala	2	1.65184
Nonpolar	Ala	3	1.21928
Nonpolar	Gly	1	1.546
Nonpolar	Gly	2	0.329334
Nonpolar	Gly	3	2.56026
Nonpolar	Gly	4	0.249575
Nonpolar	Pro	1	0.205639
Nonpolar	Pro	2	0.181515
Nonpolar	Pro	3	0.198877
Polar	Asn	1	26.8388
Polar	Asn	2	13.8193
Polar	Asn	3	18.5037
Nonpolar	Val	1	2.04928
Nonpolar	Val	2	2.61765
Nonpolar	Val	3	2.05269
Polar	Cys	1	18.5802
Polar	Cys	2	141.689
Polar	Cys	3	121.261
Polar	Cys	4	43.8476

## Sheet: Fig2D
Class	AminoAcid	Experiment	Frequency
Polar	Gln	1	6.26242
Polar	Gln	2	9.0402
Polar	Gln	3	15.6034
Polar	Gln	4	2.72796
Polar	Gln	5	6.42973
Charged	Glu	1	23.569
Charged	Glu	2	10.9442
Charged	Glu	3	19.3074
Charged	Glu	4	11.7749
Charged	Glu	5	5.77661
Charged	Glu	6	3.77191
Charged	Asp	1	2.64693
Charged	Asp	2	10.4407
Charged	Asp	3	6.72883
Charged	Asp	4	7.84215
Charged	Asp	5	3.02915
Charged	Arg	1	2.64832
Charged	Arg	2	2.32767
Charged	Arg	3	0.308828
Charged	Lys	1	0.772034
Charged	Lys	2	0.768468
Charged	Lys	3	1.04568
Charged	His	1	11.8969
Charged	His	2	9.67273
Charged	His	3	10.2767
Nonpolar	Phe	1	8.24048
Nonpolar	Phe	2	13.3177
Nonpolar	Phe	3	10.153
Nonpolar	Trp	1	3.57704
Nonpolar	Trp	2	6.84815
Nonpolar	Trp	3	7.43734
Polar	Tyr	1	4.90044
Polar	Tyr	2	4.67881
Polar	Tyr	3	3.67205
Polar	Tyr	4	0.335052
Polar	Tyr	5	12.307
Nonpolar	Ile	1	3.96754
Nonpolar	Ile	2	3.06482
Nonpolar	Ile	3	2.46099
Nonpolar	Met	1	8.95286
Nonpolar	Met	2	10.9865
Nonpolar	Met	3	5.96401
Polar	Thr	1	25.7445
Polar	Thr	2	11.4154
Polar	Thr	3	14.2947
Polar	Thr	4	3.74121
Polar	Ser	1	12.8256
Polar	Ser	2	11.7995
Polar	Ser	3	12.588
Nonpolar	Leu	1	4.03127
Nonpolar	Leu	2	3.48492
Nonpolar	Leu	3	2.60326
Nonpolar	Ala	1	1.77208
Nonpolar	Ala	2	1.65184
Nonpolar	Ala	3	1.21928
Nonpolar	Gly	1	1.546
Nonpolar	Gly	2	0.329334
Nonpolar	Gly	3	2.56026
Nonpolar	Gly	4	0.249575
Nonpolar	Pro	1	0.205639
Nonpolar	Pro	2	0.181515
Nonpolar	Pro	3	0.198877
Polar	Asn	1	26.8388
Polar	Asn	2	13.8193
Polar	Asn	3	18.5037
Nonpolar	Val	1	2.04928
Nonpolar	Val	2	2.61765
Nonpolar	Val	3	2.05269
Polar	Cys	1	18.5802
Polar	Cys	2	141.689
Polar	Cys	3	121.261
Polar	Cys	4	43.8476

## Sheet: Fig2E_1
AminoAcid	Class	DwellTime
Ala	Nonpolar	0.5
Ala	Nonpolar	3.32
Ala	Nonpolar	2.21
Ala	Nonpolar	1.57
Ala	Nonpolar	4.97
Ala	Nonpolar	1.55
Ala	Nonpolar	1.32
Ala	Nonpolar	2.41
Ala	Nonpolar	0.96
Ala	Nonpolar	1.81
Ala	Nonpolar	4.58
Ala	Nonpolar	0.55
Ala	Nonpolar	1.53
Ala	Nonpolar	1.43
Ala	Nonpolar	6.45
Ala	Nonpolar	1.85
Ala	Nonpolar	1.49
Ala	Nonpolar	3.06
Ala	Nonpolar	2.48
Ala	Nonpolar	4.47
Ala	Nonpolar	4.38
Ala	Nonpolar	5.9
Ala	Nonpolar	4.37
Ala	Nonpolar	7.5
Ala	Nonpolar	1.9
Ala	Nonpolar	5.67
Ala	Nonpolar	1.38
Ala	Nonpolar	1.83
Ala	Nonpolar	4.46
Ala	Nonpolar	3.7
Ala	Nonpolar	1.99
Ala	Nonpolar	5.8
Ala	Nonpolar	2.71
Ala	Nonpolar	1.26
Ala	Nonpolar	14.64
Ala	Nonpolar	1.14
Ala	Nonpolar	8.23
Ala	Nonpolar	4.54
Ala	Nonpolar	1.86
Ala	Nonpolar	9.58
Ala	Nonpolar	12.42
Ala	Nonpolar	5.47
Ala	Nonpolar	1.68
Ala	Nonpolar	13.33
Ala	Nonpolar	3.83
Ala	Nonpolar	3.16
Ala	Nonpolar	1.97
Ala	Nonpolar	3.8
Ala	Nonpolar	1.91
Ala	Nonpolar	1.37
Ala	Nonpolar	1.83
Ala	Nonpolar	2.74
Ala	Nonpolar	2.75
Ala	Nonpolar	2.18
Ala	Nonpolar	4.71
Ala	Nonpolar	8.31
Ala	Nonpolar	3.18
Ala	Nonpolar	1.82
Ala	Nonpolar	3.61
Ala	Nonpolar	1.58
Ala	Nonpolar	2.24
Ala	Nonpolar	1.25
Ala	Nonpolar	7.48
Ala	Nonpolar	6.15
Ala	Nonpolar	4.33
Ala	Nonpolar	5.12
Ala	Nonpolar	4.52
Ala	Nonpolar	6.55
Ala	Nonpolar	8.14
Ala	Nonpolar	8.65
Ala	Nonpolar	1.96
Ala	Nonpolar	2.64
Ala	Nonpolar	4.65
Ala	Nonpolar	0.61
Ala	Nonpolar	1.54
Ala	Nonpolar	5.99
Ala	Nonpolar	5.6
Ala	Nonpolar	1.41
Ala	Nonpolar	5.53
Ala	Nonpolar	6.33
Ala	Nonpolar	3.33
Ala	Nonpolar	1.87
Ala	Nonpolar	0.58
Ala	Nonpolar	3.27
Ala	Nonpolar	4.38
Ala	Nonpolar	6.91
Ala	Nonpolar	1.47
Ala	Nonpolar	1.51
Ala	Nonpolar	6.01
Ala	Nonpolar	2.93
Ala	Nonpolar	4.02
Ala	Nonpolar	2.47
Ala	Nonpolar	2.81
Ala	Nonpolar	2.59
Ala	Nonpolar	7.49
Ala	Nonpolar	5.43
Ala	Nonpolar	1.59
Ala	Nonpolar	1.15
Ala	Nonpolar	2.72
Ala	Nonpolar	8.25
Ala	Nonpolar	3.37
Ala	Nonpolar	2.8
Ala	Nonpolar	1.61
Ala	Nonpolar	2.89
Ala	Nonpolar	4.84
Ala	Nonpolar	8.45
Ala	Nonpolar	4.69
Ala	Nonpolar	4.69
Ala	Nonpolar	1.19
Ala	Nonpolar	2.5
Ala	Nonpolar	1.45
Ala	Nonpolar	3.21
Ala	Nonpolar	1.2
Ala	Nonpolar	2.92
Ala	Nonpolar	1.86
Ala	Nonpolar	3.05
Ala	Nonpolar	0.47
Ala	Nonpolar	2.27
Ala	Nonpolar	1.37
Ala	Nonpolar	3.91
Ala	Nonpolar	7.96
Ala	Nonpolar	2.55
Ala	Nonpolar	2.92
Ala	Nonpolar	1.35
Ala	Nonpolar	3.66
Ala	Nonpolar	1.72
Ala	Nonpolar	5.79
Ala	Nonpolar	0.9
Ala	Nonpolar	3.67
Ala	Nonpolar	4.26
Ala	Nonpolar	1.41
Ala	Nonpolar	1.27
Ala	Nonpolar	0.83
Ala	Nonpolar	2.44
Ala	Nonpolar	5.77
Ala	Nonpolar	5.52
Ala	Nonpolar	1.31
Ala	Nonpolar	1.31
Ala	Nonpolar	0.57
Ala	Nonpolar	4.66
Ala	Nonpolar	0.9
Ala	Nonpolar	1.6
Ala	Nonpolar	1.72
Ala	Nonpolar	4.36
Ala	Nonpolar	2.5
Ala	Nonpolar	10.16
Ala	Nonpolar	10.16
Ala	Nonpolar	1.72
Ala	Nonpolar	11.47
Ala	Nonpolar	11.21
Ala	Nonpolar	7.6
Ala	Nonpolar	1.76
Ala	Nonpolar	1.42
Ala	Nonpolar	3.08
Ala	Nonpolar	1.56
Ala	Nonpolar	0.93
Ala	Nonpolar	5.04
Ala	Nonpolar	3.39
Ala	Nonpolar	3.22
Ala	Nonpolar	3.09
Ala	Nonpolar	0.52
Ala	Nonpolar	4.39
Ala	Nonpolar	1.01
Ala	Nonpolar	1.5
Ala	Nonpolar	2.99
Ala	Nonpolar	5.22
Ala	Nonpolar	1.4
Ala	Nonpolar	2.49
Ala	Nonpolar	2.02
Ala	Nonpolar	4.82
Ala	Nonpolar	1.74
Ala	Nonpolar	0.91
Ala	Nonpolar	2.62
Ala	Nonpolar	4.76
Ala	Nonpolar	1.11
Ala	Nonpolar	1.87
Ala	Nonpolar	10.6
Ala	Nonpolar	6.75
Ala	Nonpolar	6.95
Ala	Nonpolar	1.95
Ala	Nonpolar	2.39
Ala	Nonpolar	4.47
Ala	Nonpolar	6.85
Ala	Nonpolar	1.42
Ala	Nonpolar	6.02
Ala	Nonpolar	3.85
Ala	Nonpolar	1.07
Ala	Nonpolar	2.78
Ala	Nonpolar	19.88
Ala	Nonpolar	4.03
Ala	Nonpolar	2.03
Ala	Nonpolar	1.46
Ala	Nonpolar	13.58
Ala	Nonpolar	1.97
Ala	Nonpolar	6.15
Ala	Nonpolar	2.09
Ala	Nonpolar	2.32
Ala	Nonpolar	1.04
Ala	Nonpolar	2.4
Ala	Nonpolar	1.61
Ala	Nonpolar	1.09
Ala	Nonpolar	1.44
Ala	Nonpolar	10.73
Ala	Nonpolar	3.8
Ala	Nonpolar	5
Ala	Nonpolar	6.57
Ala	Nonpolar	12.52
Ala	Nonpolar	3.12
Ala	Nonpolar	1.37
Ala	Nonpolar	1.38
Ala	Nonpolar	4.4
Ala	Nonpolar	3.08
Ala	Nonpolar	2.33
Ala	Nonpolar	6.31
Ala	Nonpolar	10.28
Ala	Nonpolar	2.59
Ala	Nonpolar	1.39
Ala	Nonpolar	2.33
Ala	Nonpolar	2.51
Ala	Nonpolar	1.63
Ala	Nonpolar	11.57
Ala	Nonpolar	3.57
Ala	Nonpolar	3.68
Ala	Nonpolar	6.53
Ala	Nonpolar	4.44
Ala	Nonpolar	1.94
Ala	Nonpolar	7.64
Ala	Nonpolar	3.59
Ala	Nonpolar	2
Ala	Nonpolar	5.05
Ala	Nonpolar	1.33
Ala	Nonpolar	1.44
Ala	Nonpolar	1.1
Ala	Nonpolar	4.57
Ala	Nonpolar	5.74
Ala	Nonpolar	4.45
Ala	Nonpolar	4.45
Ala	Nonpolar	4.28
Ala	Nonpolar	2.84
Ala	Nonpolar	3.63
Ala	Nonpolar	9.24
Ala	Nonpolar	3.23
Ala	Nonpolar	1.46
Ala	Nonpolar	2.87
Ala	Nonpolar	1.96
Ala	Nonpolar	5.46
Ala	Nonpolar	1.06
Ala	Nonpolar	7.24
Ala	Nonpolar	1.75
Ala	Nonpolar	13.37
Ala	Nonpolar	5.76
Ala	Nonpolar	1.92
Ala	Nonpolar	3.41
Ala	Nonpolar	3.58
Ala	Nonpolar	3.06
Ala	Nonpolar	3.16
Ala	Nonpolar	2.15
Ala	Nonpolar	9
Ala	Nonpolar	2.4
Ala	Nonpolar	2.68
Ala	Nonpolar	5.68
Ala	Nonpolar	3.37
Ala	Nonpolar	8.43
Ala	Nonpolar	3.05
Ala	Nonpolar	4.28
Ala	Nonpolar	3.51
Ala	Nonpolar	5.28
Ala	Nonpolar	1
Ala	Nonpolar	3.92
Ala	Nonpolar	1.93
Ala	Nonpolar	2.18
Ala	Nonpolar	1.58
Ala	Nonpolar	0.73
Ala	Nonpolar	0.96
Ala	Nonpolar	1.28
Ala	Nonpolar	2.06
Ala	Nonpolar	2
Ala	Nonpolar	4.48
Ala	Nonpolar	5.43
Ala	Nonpolar	6.91
Ala	Nonpolar	1.63
Ala	Nonpolar	0.42
Ala	Nonpolar	8.23
Ala	Nonpolar	8.23
Ala	Nonpolar	2.62
Ala	Nonpolar	2.63
Ala	Nonpolar	7.22
Ala	Nonpolar	6.63
Ala	Nonpolar	1.06
Ala	Nonpolar	0.98
Ala	Nonpolar	2.28
Ala	Nonpolar	2.27
Ala	Nonpolar	0.76
Ala	Nonpolar	5.31
Ala	Nonpolar	5.33
Ala	Nonpolar	3.9
Ala	Nonpolar	1.19
Ala	Nonpolar	5.96
Ala	Nonpolar	1.61
Ala	Nonpolar	1.09
Ala	Nonpolar	4.2
Ala	Nonpolar	2.03
Ala	Nonpolar	2.56
Ala	Nonpolar	1.54
Ala	Nonpolar	2.68
Ala	Nonpolar	2.89
Ala	Nonpolar	4.52
Ala	Nonpolar	0.7
Ala	Nonpolar	1.51
Ala	Nonpolar	1.5
Ala	Nonpolar	4.78
Ala	Nonpolar	4.12
Ala	Nonpolar	6.14
Ala	Nonpolar	2.6
Ala	Nonpolar	2.66
Ala	Nonpolar	2.9
Ala	Nonpolar	12.11
Ala	Nonpolar	0.8
Ala	Nonpolar	1.71
Ala	Nonpolar	2.36
Ala	Nonpolar	3.09
Ala	Nonpolar	1.52
Ala	Nonpolar	1.88
Ala	Nonpolar	6.58
Ala	Nonpolar	2.87
Ala	Nonpolar	1.61
Ala	Nonpolar	1.15
Ala	Nonpolar	2.4
Ala	Nonpolar	6.9
Ala	Nonpolar	2.46
Ala	Nonpolar	2.35
Ala	Nonpolar	1.35
Ala	Nonpolar	7.96
Ala	Nonpolar	5.8
Ala	Nonpolar	3.47
Ala	Nonpolar	5.65
Ala	Nonpolar	2.28
Ala	Nonpolar	1.32
Ala	Nonpolar	4.73
Ala	Nonpolar	4.44
Ala	Nonpolar	2.18
Ala	Nonpolar	5.67
Ala	Nonpolar	2.41
Ala	Nonpolar	3.34
Ala	Nonpolar	2.23
Ala	Nonpolar	0.97
Ala	Nonpolar	1.36
Ala	Nonpolar	1.95
Ala	Nonpolar	4.11
Ala	Nonpolar	6.39
Ala	Nonpolar	1.31
Ala	Nonpolar	1.48
Ala	Nonpolar	6.93
Ala	Nonpolar	4.5
Ala	Nonpolar	4.55
Ala	Nonpolar	1.61
Ala	Nonpolar	5.45
Ala	Nonpolar	1.37
Ala	Nonpolar	3.04
Ala	Nonpolar	1.97
Ala	Nonpolar	0.99
Ala	Nonpolar	1.15
Ala	Nonpolar	3.75
Ala	Nonpolar	8.52
Ala	Nonpolar	1.31
Ala	Nonpolar	3.4
Ala	Nonpolar	4.23
Ala	Nonpolar	1.2
Ala	Nonpolar	1.58
Ala	Nonpolar	2.88
Ala	Nonpolar	1.25
Ala	Nonpolar	1.81
Ala	Nonpolar	3.12
Ala	Nonpolar	2.76
Ala	Nonpolar	4.34
Ala	Nonpolar	0.81
Ala	Nonpolar	1.02
Ala	Nonpolar	2.23
Ala	Nonpolar	2
Ala	Nonpolar	6.26
Ala	Nonpolar	1.37
Ala	Nonpolar	1.43
Ala	Nonpolar	5.92
Ala	Nonpolar	2.61
Ala	Nonpolar	2.31
Ala	Nonpolar	17.81
Ala	Nonpolar	3.51
Ala	Nonpolar	6.63
Ala	Nonpolar	4.04
Ala	Nonpolar	5.23
Ala	Nonpolar	2.77
Ala	Nonpolar	2.27
Ala	Nonpolar	2.03
Ala	Nonpolar	0.98
Ala	Nonpolar	8.01
Ala	Nonpolar	5.26
Ala	Nonpolar	5.02
Ala	Nonpolar	2.58
Ala	Nonpolar	2.91
Ala	Nonpolar	8.38
Ala	Nonpolar	4.44
Ala	Nonpolar	3.97
Ala	Nonpolar	3.79
Ala	Nonpolar	11.65
Ala	Nonpolar	1.1
Ala	Nonpolar	1.87
Ala	Nonpolar	1.86
Ala	Nonpolar	1.64
Ala	Nonpolar	1.04
Ala	Nonpolar	0.84
Ala	Nonpolar	7.12
Ala	Nonpolar	4.08
Ala	Nonpolar	0.69
Ala	Nonpolar	2.55
Ala	Nonpolar	1.01
Ala	Nonpolar	1.3
Ala	Nonpolar	2.3
Ala	Nonpolar	4.81
Ala	Nonpolar	1.37
Ala	Nonpolar	4.31
Ala	Nonpolar	2.68
Ala	Nonpolar	1.63
Ala	Nonpolar	2.51
Ala	Nonpolar	1.41
Ala	Nonpolar	1.86
Ala	Nonpolar	1.06
Ala	Nonpolar	5.69
Ala	Nonpolar	1.43
Ala	Nonpolar	13.08
Ala	Nonpolar	1.67
Ala	Nonpolar	0.84
Ala	Nonpolar	4.92
Ala	Nonpolar	8.07
Ala	Nonpolar	1.03
Ala	Nonpolar	4.89
Ala	Nonpolar	1.76
Ala	Nonpolar	4.16
Ala	Nonpolar	6
Ala	Nonpolar	6.24
Ala	Nonpolar	5.67
Ala	Nonpolar	5.67
Ala	Nonpolar	2.12
Ala	Nonpolar	6.26
Ala	Nonpolar	2.4
Ala	Nonpolar	6.44
Ala	Nonpolar	2
Ala	Nonpolar	1.39
Ala	Nonpolar	3.86
Ala	Nonpolar	2.83
Ala	Nonpolar	3.67
Ala	Nonpolar	3.32
Ala	Nonpolar	1.05
Ala	Nonpolar	9.03
Ala	Nonpolar	9.03
Ala	Nonpolar	2
Ala	Nonpolar	2.39
Ala	Nonpolar	1.84
Ala	Nonpolar	5.69
Ala	Nonpolar	2.53
Ala	Nonpolar	8.92
Ala	Nonpolar	2.17
Ala	Nonpolar	3.11
Ala	Nonpolar	0.56
Ala	Nonpolar	2.39
Ala	Nonpolar	1.22
Ala	Nonpolar	0.79
Ala	Nonpolar	1.15
Ala	Nonpolar	2.12
Ala	Nonpolar	10.03
Ala	Nonpolar	1.91
Ala	Nonpolar	1.64
Ala	Nonpolar	13.21
Ala	Nonpolar	2.69
Ala	Nonpolar	5.64
Ala	Nonpolar	5.64
Ala	Nonpolar	5.86
Ala	Nonpolar	3.63
Ala	Nonpolar	2.64
Ala	Nonpolar	0.39
Ala	Nonpolar	2.93
Ala	Nonpolar	2.71
Ala	Nonpolar	1.68
Ala	Nonpolar	4.11
Ala	Nonpolar	10.42
Ala	Nonpolar	1.26
Ala	Nonpolar	2.67
Ala	Nonpolar	1.72
Ala	Nonpolar	3.23
Ala	Nonpolar	2.56
Ala	Nonpolar	4.42
Ala	Nonpolar	1.44
Ala	Nonpolar	2.18
Ala	Nonpolar	6.03
Ala	Nonpolar	2.14
Ala	Nonpolar	7.75
Ala	Nonpolar	2.51
Ala	Nonpolar	5.59
Ala	Nonpolar	1.56
Ala	Nonpolar	2.29
Ala	Nonpolar	3.83
Ala	Nonpolar	3.3
Ala	Nonpolar	6.31
Ala	Nonpolar	4.25
Ala	Nonpolar	1.85
Ala	Nonpolar	4.2
Ala	Nonpolar	2.9
Ala	Nonpolar	6.16
Ala	Nonpolar	2.59
Ala	Nonpolar	3.07
Ala	Nonpolar	0.92
Ala	Nonpolar	3.02
Ala	Nonpolar	3.36
Ala	Nonpolar	1.71
Ala	Nonpolar	2.08
Ala	Nonpolar	0.69
Ala	Nonpolar	2.62
Ala	Nonpolar	3.44
Ala	Nonpolar	1.61
Ala	Nonpolar	5.36
Ala	Nonpolar	1.51
Ala	Nonpolar	15.11
Ala	Nonpolar	1.28
Ala	Nonpolar	0.9
Ala	Nonpolar	1
Ala	Nonpolar	2.4
Ala	Nonpolar	2.17
Ala	Nonpolar	8.09
Ala	Nonpolar	6.07
Ala	Nonpolar	13.49
Ala	Nonpolar	2.65
Ala	Nonpolar	3.49
Ala	Nonpolar	1.73
Ala	Nonpolar	1.09
Ala	Nonpolar	1.89
Ala	Nonpolar	0.83
Ala	Nonpolar	1.7
Ala	Nonpolar	1.2
Ala	Nonpolar	9.23
Ala	Nonpolar	3.86
Ala	Nonpolar	4.03
Ala	Nonpolar	1.3
Ala	Nonpolar	2.19
Ala	Nonpolar	1.66
Ala	Nonpolar	1.05
Ala	Nonpolar	1.96
Ala	Nonpolar	12.35
Ala	Nonpolar	12.35
Ala	Nonpolar	3.38
Ala	Nonpolar	8.01
Ala	Nonpolar	1.96
Ala	Nonpolar	1.91
Ala	Nonpolar	3.7
Ala	Nonpolar	3.56
Ala	Nonpolar	4.16
Ala	Nonpolar	5.64
Ala	Nonpolar	1.61
Ala	Nonpolar	1.67
Ala	Nonpolar	1.71
Ala	Nonpolar	3.8
Ala	Nonpolar	4.02
Ala	Nonpolar	2.93
Ala	Nonpolar	2.22
Ala	Nonpolar	1.51
Ala	Nonpolar	1.51
Ala	Nonpolar	1.99
Ala	Nonpolar	5.45
Ala	Nonpolar	8.24
Ala	Nonpolar	3.96
Ala	Nonpolar	4.19
Ala	Nonpolar	10.62
Ala	Nonpolar	0.52
Ala	Nonpolar	2.23
Ala	Nonpolar	0.39
Ala	Nonpolar	2.98
Ala	Nonpolar	2.18
Ala	Nonpolar	7.97
Ala	Nonpolar	6.85
Ala	Nonpolar	6.07
Ala	Nonpolar	9.37
Ala	Nonpolar	14.79
Ala	Nonpolar	0.78
Ala	Nonpolar	5.35
Ala	Nonpolar	2.32
Ala	Nonpolar	7.25
Ala	Nonpolar	1.01
Ala	Nonpolar	2.04
Ala	Nonpolar	1.54
Ala	Nonpolar	2.64
Ala	Nonpolar	3.81
Ala	Nonpolar	1.16
Ala	Nonpolar	1.65
Ala	Nonpolar	2.44
Ala	Nonpolar	5.03
Ala	Nonpolar	2.71
Ala	Nonpolar	5.61
Ala	Nonpolar	6.57
Ala	Nonpolar	5.47
Ala	Nonpolar	3.82
Ala	Nonpolar	2.79
Ala	Nonpolar	3.85
Ala	Nonpolar	3.84
Ala	Nonpolar	0.96
Ala	Nonpolar	1.78
Ala	Nonpolar	2.53
Ala	Nonpolar	4.61
Ala	Nonpolar	3.67
Ala	Nonpolar	7.01
Ala	Nonpolar	1.34
Ala	Nonpolar	4.36
Ala	Nonpolar	8.69
Ala	Nonpolar	0.74
Ala	Nonpolar	0.67
Ala	Nonpolar	1.59
Ala	Nonpolar	2.07
Ala	Nonpolar	1.59
Ala	Nonpolar	3
Ala	Nonpolar	9.52
Ala	Nonpolar	5.11
Ala	Nonpolar	9.7
Ala	Nonpolar	1.71
Ala	Nonpolar	0.93
Ala	Nonpolar	2.44
Ala	Nonpolar	1.81
Ala	Nonpolar	5.68
Ala	Nonpolar	1.05
Ala	Nonpolar	1.04
Ala	Nonpolar	16.73
Ala	Nonpolar	4.53
Ala	Nonpolar	1.97
Ala	Nonpolar	1.91
Ala	Nonpolar	3.01
Ala	Nonpolar	4.98
Ala	Nonpolar	5.47
Ala	Nonpolar	9.56
Ala	Nonpolar	4.57
Ala	Nonpolar	1.52
Ala	Nonpolar	4.43
Ala	Nonpolar	2.13
Ala	Nonpolar	2.21
Ala	Nonpolar	0.95
Ala	Nonpolar	1.51
Ala	Nonpolar	11.87
Ala	Nonpolar	3.67
Ala	Nonpolar	2.36
Ala	Nonpolar	0.69
Ala	Nonpolar	2.68
Ala	Nonpolar	3.08
Ala	Nonpolar	4.09
Ala	Nonpolar	3.37
Ala	Nonpolar	3.32
Ala	Nonpolar	3.04
Ala	Nonpolar	10.97
Ala	Nonpolar	5.5
Ala	Nonpolar	1.85
Ala	Nonpolar	0.53
Ala	Nonpolar	0.43
Ala	Nonpolar	1.24
Ala	Nonpolar	6.7
Ala	Nonpolar	5.44
Ala	Nonpolar	8.35
Ala	Nonpolar	3.19
Ala	Nonpolar	4.38
Ala	Nonpolar	1.56
Ala	Nonpolar	10.18
Ala	Nonpolar	4.08
Ala	Nonpolar	10.08
Ala	Nonpolar	8.78
Ala	Nonpolar	6.61
Ala	Nonpolar	0.87
Ala	Nonpolar	2.18
Ala	Nonpolar	1.12
Ala	Nonpolar	7.33
Ala	Nonpolar	13.84
Ala	Nonpolar	8.73
Ala	Nonpolar	1.21
Ala	Nonpolar	3.06
Ala	Nonpolar	1.77
Ala	Nonpolar	1.92
Ala	Nonpolar	3.46
Ala	Nonpolar	6.28
Ala	Nonpolar	2.33
Ala	Nonpolar	7.39
Ala	Nonpolar	16.44
Ala	Nonpolar	16.44
Ala	Nonpolar	1.23
Ala	Nonpolar	2.06
Ala	Nonpolar	6.29
Ala	Nonpolar	2.24
Ala	Nonpolar	7.92
Ala	Nonpolar	1.62
Ala	Nonpolar	4.83
Ala	Nonpolar	0.48
Ala	Nonpolar	3.39
Ala	Nonpolar	2.01
Ala	Nonpolar	3.5
Ala	Nonpolar	4.91
Ala	Nonpolar	6.69
Ala	Nonpolar	10.25
Ala	Nonpolar	1.33
Ala	Nonpolar	16.51
Ala	Nonpolar	1.55
Ala	Nonpolar	6.92
Ala	Nonpolar	3.99
Ala	Nonpolar	3.4
Ala	Nonpolar	0.42
Ala	Nonpolar	5.05
Ala	Nonpolar	0.69
Ala	Nonpolar	1.21
Ala	Nonpolar	11.93
Ala	Nonpolar	12.73
Ala	Nonpolar	1.96
Ala	Nonpolar	6.85
Ala	Nonpolar	1.32
Ala	Nonpolar	8.1
Ala	Nonpolar	4.78
Ala	Nonpolar	1.89
Ala	Nonpolar	6.79
Ala	Nonpolar	2.23
Ala	Nonpolar	1.39
Ala	Nonpolar	5.75
Ala	Nonpolar	4.26
Ala	Nonpolar	1.75
Ala	Nonpolar	2.48
Ala	Nonpolar	6.49
Ala	Nonpolar	8.95
Ala	Nonpolar	2.93
Ala	Nonpolar	1.16
Ala	Nonpolar	3.6
Ala	Nonpolar	4.5
Ala	Nonpolar	2.66
Ala	Nonpolar	2.56
Ala	Nonpolar	11.61
Ala	Nonpolar	16.69
Ala	Nonpolar	1.45
Ala	Nonpolar	1.32
Ala	Nonpolar	3.06
Ala	Nonpolar	5.78
Ala	Nonpolar	0.94
Ala	Nonpolar	3.84
Ala	Nonpolar	3.01
Ala	Nonpolar	1.88
Ala	Nonpolar	1.55
Ala	Nonpolar	3.44
Ala	Nonpolar	2.62
Ala	Nonpolar	2.59
Ala	Nonpolar	3.9
Ala	Nonpolar	12.41
Ala	Nonpolar	2.83
Ala	Nonpolar	2.12
Ala	Nonpolar	1.66
Ala	Nonpolar	1.52
Ala	Nonpolar	1.27
Ala	Nonpolar	3.46
Ala	Nonpolar	5.37
Ala	Nonpolar	1.2
Ala	Nonpolar	0.53
Ala	Nonpolar	3.47
Ala	Nonpolar	2.69
Ala	Nonpolar	1.63
Ala	Nonpolar	4
Ala	Nonpolar	0.68
Ala	Nonpolar	3.2
Ala	Nonpolar	0.53
Ala	Nonpolar	1.03
Ala	Nonpolar	2.06
Ala	Nonpolar	2.68
Ala	Nonpolar	3.75
Ala	Nonpolar	3.72
Ala	Nonpolar	6.24
Ala	Nonpolar	1.36
Ala	Nonpolar	1.91
Ala	Nonpolar	1.65
Ala	Nonpolar	6.14
Ala	Nonpolar	10.92
Ala	Nonpolar	1.28
Ala	Nonpolar	0.82
Ala	Nonpolar	5.44
Ala	Nonpolar	1.07
Ala	Nonpolar	12.5
Ala	Nonpolar	3.27
Ala	Nonpolar	10.71
Ala	Nonpolar	1.14
Ala	Nonpolar	1.63
Ala	Nonpolar	1.23
Ala	Nonpolar	2.81
Ala	Nonpolar	4.76
Ala	Nonpolar	4.64
Ala	Nonpolar	5.96
Ala	Nonpolar	3.52
Ala	Nonpolar	2.14
Ala	Nonpolar	2.26
Ala	Nonpolar	3.77
Ala	Nonpolar	1.68
Ala	Nonpolar	1.1
Ala	Nonpolar	4.53
Ala	Nonpolar	0.9
Ala	Nonpolar	2.63
Ala	Nonpolar	6.96
Ala	Nonpolar	4.87
Ala	Nonpolar	7.24
Ala	Nonpolar	0.96
Ala	Nonpolar	7.38
Ala	Nonpolar	3.44
Ala	Nonpolar	1.15
Ala	Nonpolar	2.14
Ala	Nonpolar	1.06
Ala	Nonpolar	4.15
Ala	Nonpolar	1.35
Ala	Nonpolar	7.37
Ala	Nonpolar	2.34
Ala	Nonpolar	6.71
Ala	Nonpolar	7.16
Ala	Nonpolar	0.62
Ala	Nonpolar	7.34
Ala	Nonpolar	4.14
Ala	Nonpolar	1.52
Ala	Nonpolar	5.27
Ala	Nonpolar	3.54
Ala	Nonpolar	3.07
Ala	Nonpolar	3.17
Ala	Nonpolar	0.8
Ala	Nonpolar	9.06
Ala	Nonpolar	1.81
Ala	Nonpolar	0.8
Ala	Nonpolar	2.95
Ala	Nonpolar	4.57
Ala	Nonpolar	10.3
Ala	Nonpolar	2.26
Ala	Nonpolar	7.91
Ala	Nonpolar	0.45
Ala	Nonpolar	2.11
Ala	Nonpolar	2.02
Ala	Nonpolar	1.59
Ala	Nonpolar	3.56
Ala	Nonpolar	12.04
Ala	Nonpolar	0.79
Ala	Nonpolar	6
Ala	Nonpolar	3.92
Ala	Nonpolar	5.29
Ala	Nonpolar	7.01
Ala	Nonpolar	1.8
Ala	Nonpolar	10.98
Ala	Nonpolar	0.96
Ala	Nonpolar	7.61
Ala	Nonpolar	7.38
Ala	Nonpolar	9.61
Ala	Nonpolar	9.61
Ala	Nonpolar	7.76
Ala	Nonpolar	2.33
Ala	Nonpolar	8.05
Ala	Nonpolar	5.96
Ala	Nonpolar	1.3
Ala	Nonpolar	1.17
Ala	Nonpolar	2.23
Ala	Nonpolar	2.15
Ala	Nonpolar	2.33
Ala	Nonpolar	3
Arg	Charged	2.48
Arg	Charged	0.6
Arg	Charged	3.45
Arg	Charged	2.1
Arg	Charged	7.1
Arg	Charged	5.91
Arg	Charged	0.99
Arg	Charged	11.17
Arg	Charged	0.52
Arg	Charged	3.52
Arg	Charged	0.72
Arg	Charged	1.61
Arg	Charged	2.47
Arg	Charged	3.39
Arg	Charged	2.29
Arg	Charged	2.59
Arg	Charged	0.51
Arg	Charged	3.23
Arg	Charged	0.63
Arg	Charged	1.89
Arg	Charged	1.74
Arg	Charged	5.61
Arg	Charged	2.6
Arg	Charged	3.43
Arg	Charged	6.18
Arg	Charged	1.73
Arg	Charged	1.72
Arg	Charged	9.95
Arg	Charged	0.98
Arg	Charged	1.57
Arg	Charged	9.21
Arg	Charged	3.03
Arg	Charged	1.6
Arg	Charged	1.55
Arg	Charged	2.16
Arg	Charged	2.06
Arg	Charged	5.6
Arg	Charged	0.84
Arg	Charged	9.73
Arg	Charged	9.51
Arg	Charged	2.99
Arg	Charged	6.77
Arg	Charged	2.52
Arg	Charged	4.47
Arg	Charged	3.82
Arg	Charged	1.61
Arg	Charged	1.33
Arg	Charged	1.26
Arg	Charged	2.41
Arg	Charged	4.64
Arg	Charged	4.14
Arg	Charged	10.88
Arg	Charged	4.48
Arg	Charged	3.28
Arg	Charged	12.04
Arg	Charged	2.67
Arg	Charged	1.69
Arg	Charged	1.07
Arg	Charged	4.82
Arg	Charged	0.59
Arg	Charged	1.65
Arg	Charged	10.76
Arg	Charged	5.87
Arg	Charged	6.25
Arg	Charged	1.91
Arg	Charged	2.78
Arg	Charged	1.09
Arg	Charged	1.4
Arg	Charged	1.87
Arg	Charged	1.05
Arg	Charged	3.88
Arg	Charged	0.72
Arg	Charged	6.07
Arg	Charged	3.35
Arg	Charged	0.65
Arg	Charged	5.94
Arg	Charged	4.84
Arg	Charged	2.97
Arg	Charged	1.04
Arg	Charged	1.24
Arg	Charged	0.58
Arg	Charged	1.45
Arg	Charged	4.01
Arg	Charged	9.61
Arg	Charged	4.46
Arg	Charged	4.36
Arg	Charged	2.3
Arg	Charged	0.61
Arg	Charged	9.23
Arg	Charged	6.54
Arg	Charged	2.74
Arg	Charged	2.28
Arg	Charged	2.2
Arg	Charged	0.4
Arg	Charged	1.64
Arg	Charged	1.73
Arg	Charged	5.12
Arg	Charged	1.59
Arg	Charged	2.61
Arg	Charged	0.93
Arg	Charged	2.95
Arg	Charged	6.65
Arg	Charged	0.64
Arg	Charged	3.03
Arg	Charged	0.77
Arg	Charged	2.59
Arg	Charged	3.28
Arg	Charged	1.47
Arg	Charged	4.42
Arg	Charged	0.95
Arg	Charged	0.66
Arg	Charged	3.04
Arg	Charged	1.03
Arg	Charged	0.27
Arg	Charged	2.29
Arg	Charged	5.85
Arg	Charged	8.44
Arg	Charged	1.53
Arg	Charged	0.92
Arg	Charged	0.85
Arg	Charged	4.22
Arg	Charged	0.83
Arg	Charged	3.63
Arg	Charged	7.14
Arg	Charged	8.14
Arg	Charged	5.31
Arg	Charged	5.55
Arg	Charged	4.88
Arg	Charged	1.45
Arg	Charged	5.52
Arg	Charged	1.56
Arg	Charged	1.61
Arg	Charged	1.09
Arg	Charged	2.59
Arg	Charged	1.4
Arg	Charged	1.73
Arg	Charged	1.89
Arg	Charged	3.48
Arg	Charged	4.89
Arg	Charged	4.07
Arg	Charged	0.75
Arg	Charged	5.58
Arg	Charged	1.59
Arg	Charged	2.79
Arg	Charged	6.25
Arg	Charged	0.91
Arg	Charged	2.01
Arg	Charged	4.31
Arg	Charged	2.89
Arg	Charged	6.45
Arg	Charged	1.09
Arg	Charged	4.63
Arg	Charged	1.09
Arg	Charged	6.56
Arg	Charged	4.09
Arg	Charged	6.2
Arg	Charged	2.3
Arg	Charged	0.57
Arg	Charged	1.61
Arg	Charged	2.07
Arg	Charged	12.39
Arg	Charged	0.83
Arg	Charged	4.43
Arg	Charged	2.99
Arg	Charged	0.95
Arg	Charged	1.92
Arg	Charged	7.49
Arg	Charged	4.49
Arg	Charged	4.67
Arg	Charged	5.54
Arg	Charged	8.92
Arg	Charged	5.53
Arg	Charged	5.83
Arg	Charged	8.56
Arg	Charged	0.8
Arg	Charged	3.98
Arg	Charged	2.22
Arg	Charged	3.39
Arg	Charged	4.3
Arg	Charged	1.4
Arg	Charged	3.55
Arg	Charged	6
Arg	Charged	1.01
Arg	Charged	0.91
Arg	Charged	5.22
Arg	Charged	3.88
Arg	Charged	1.09
Arg	Charged	9.47
Arg	Charged	13.07
Arg	Charged	7.12
Arg	Charged	2.25
Arg	Charged	2.99
Arg	Charged	0.93
Arg	Charged	9.69
Arg	Charged	1.18
Arg	Charged	3.95
Arg	Charged	2.57
Arg	Charged	1.81
Arg	Charged	2.63
Arg	Charged	7.51
Arg	Charged	5.08
Arg	Charged	1.51
Arg	Charged	8.12
Arg	Charged	4.44
Arg	Charged	4.22
Arg	Charged	1.27
Arg	Charged	1.67
Arg	Charged	7.2
Arg	Charged	0.56
Arg	Charged	1.85
Arg	Charged	5.13
Arg	Charged	2.87
Arg	Charged	1.13
Arg	Charged	3.84
Arg	Charged	1.42
Arg	Charged	3.67
Arg	Charged	3.51
Arg	Charged	5.4
Arg	Charged	5.28
Arg	Charged	3.2
Arg	Charged	8.81
Arg	Charged	1.85
Arg	Charged	14.94
Arg	Charged	2.19
Arg	Charged	2.1
Arg	Charged	4.68
Arg	Charged	4.64
Arg	Charged	6.44
Arg	Charged	0.42
Arg	Charged	6.94
Arg	Charged	0.68
Arg	Charged	1.14
Arg	Charged	1.7
Arg	Charged	6.86
Arg	Charged	0.54
Arg	Charged	2.01
Arg	Charged	3.02
Arg	Charged	0.92
Arg	Charged	2.46
Arg	Charged	0.48
Arg	Charged	1.73
Arg	Charged	1.62
Arg	Charged	2.32
Arg	Charged	2.69
Arg	Charged	2.06
Arg	Charged	1.09
Arg	Charged	3.26
Arg	Charged	3.13
Arg	Charged	1.66
Arg	Charged	1.74
Arg	Charged	3.1
Arg	Charged	4.02
Arg	Charged	2.14
Arg	Charged	4.34
Arg	Charged	3.58
Arg	Charged	3.59
Arg	Charged	2.38
Arg	Charged	2.27
Arg	Charged	11.15
Arg	Charged	15.31
Arg	Charged	9.79
Arg	Charged	1.42
Arg	Charged	3.05
Arg	Charged	7.05
Arg	Charged	4.57
Arg	Charged	2.69
Arg	Charged	8.86
Arg	Charged	2.22
Arg	Charged	1.44
Arg	Charged	5.15
Arg	Charged	4.45
Arg	Charged	2.3
Arg	Charged	5.42
Arg	Charged	1.72
Arg	Charged	6.11
Arg	Charged	3.26
Arg	Charged	2.11
Arg	Charged	6.94
Arg	Charged	1.7
Arg	Charged	0.67
Arg	Charged	1.34
Arg	Charged	1.08
Arg	Charged	1.73
Arg	Charged	3.1
Arg	Charged	0.65
Arg	Charged	0.95
Arg	Charged	1.01
Arg	Charged	0.73
Arg	Charged	14.57
Arg	Charged	2.25
Arg	Charged	14.62
Arg	Charged	6.24
Arg	Charged	2.15
Arg	Charged	6.23
Arg	Charged	1.98
Arg	Charged	2.38
Arg	Charged	1.06
Arg	Charged	7.29
Arg	Charged	4.86
Arg	Charged	19.61
Arg	Charged	1.6
Arg	Charged	2.32
Arg	Charged	5.89
Arg	Charged	1.01
Arg	Charged	2.04
Arg	Charged	2.66
Arg	Charged	2.54
Arg	Charged	1.41
Arg	Charged	5.04
Arg	Charged	1.46
Arg	Charged	1.51
Arg	Charged	3.56
Arg	Charged	2.79
Arg	Charged	5.42
Arg	Charged	2.91
Arg	Charged	2.97
Arg	Charged	0.67
Arg	Charged	0.5
Arg	Charged	3.88
Arg	Charged	0.61
Arg	Charged	1.38
Arg	Charged	3.2
Arg	Charged	1.56
Arg	Charged	11.14
Arg	Charged	3.93
Arg	Charged	6.54
Arg	Charged	2.92
Arg	Charged	7.24
Arg	Charged	4.1
Arg	Charged	1.62
Arg	Charged	5.03
Arg	Charged	1.69
Arg	Charged	6.18
Arg	Charged	2.8
Arg	Charged	6.09
Arg	Charged	2.55
Arg	Charged	0.88
Arg	Charged	1.82
Arg	Charged	0.75
Arg	Charged	2.79
Arg	Charged	1.67
Arg	Charged	1.19
Arg	Charged	2.92
Arg	Charged	4.28
Arg	Charged	2.91
Arg	Charged	1.91
Arg	Charged	2.1
Arg	Charged	1.72
Arg	Charged	0.61
Arg	Charged	2.41
Arg	Charged	1.99
Arg	Charged	3.92
Arg	Charged	2.41
Arg	Charged	6.75
Arg	Charged	4.04
Arg	Charged	3.82
Arg	Charged	1.09
Arg	Charged	2.17
Arg	Charged	2.48
Arg	Charged	5.53
Arg	Charged	2.57
Arg	Charged	2.15
Arg	Charged	5.2
Arg	Charged	1.32
Arg	Charged	0.82
Arg	Charged	5.9
Arg	Charged	1.71
Arg	Charged	3.01
Arg	Charged	1.32
Arg	Charged	0.52
Arg	Charged	1.31
Arg	Charged	1.78
Arg	Charged	3.71
Arg	Charged	3.47
Arg	Charged	4.9
Arg	Charged	3.95
Arg	Charged	1.02
Arg	Charged	6.34
Arg	Charged	0.55
Arg	Charged	2.68
Arg	Charged	1.2
Arg	Charged	7.37
Arg	Charged	9.39
Arg	Charged	4.03
Arg	Charged	2.07
Arg	Charged	3.2
Arg	Charged	1.96
Arg	Charged	3.86
Arg	Charged	4.63
Arg	Charged	1.72
Arg	Charged	3.06
Arg	Charged	2.17
Arg	Charged	1.19
Arg	Charged	8.98
Arg	Charged	6.24
Arg	Charged	5.08
Arg	Charged	0.28
Arg	Charged	3.64
Arg	Charged	8.01
Arg	Charged	1.9
Arg	Charged	1.45
Arg	Charged	0.63
Arg	Charged	2.77
Arg	Charged	1.9
Arg	Charged	1.14
Arg	Charged	3.73
Arg	Charged	2.82
Arg	Charged	2.6
Arg	Charged	7.23
Arg	Charged	6
Arg	Charged	2.26
Arg	Charged	4.36
Arg	Charged	4.07
Arg	Charged	1.69
Arg	Charged	2.82
Arg	Charged	2.94
Arg	Charged	0.99
Arg	Charged	1.12
Arg	Charged	2.63
Arg	Charged	4.43
Arg	Charged	5.24
Arg	Charged	13.23
Arg	Charged	5.05
Arg	Charged	4.55
Arg	Charged	9.61
Arg	Charged	2.28
Arg	Charged	2.18
Arg	Charged	4.01
Arg	Charged	1.81
Arg	Charged	1.2
Arg	Charged	7
Arg	Charged	1.61
Arg	Charged	1.47
Arg	Charged	1.71
Arg	Charged	1.44
Arg	Charged	3.24
Arg	Charged	2.89
Arg	Charged	2.54
Arg	Charged	1.63
Arg	Charged	0.74
Arg	Charged	3.87
Arg	Charged	3.31
Arg	Charged	1.21
Arg	Charged	6.49
Arg	Charged	1.8
Arg	Charged	9.74
Arg	Charged	2.24
Arg	Charged	3.31
Arg	Charged	1.33
Arg	Charged	3.68
Arg	Charged	1.1
Arg	Charged	3.68
Arg	Charged	1.24
Arg	Charged	0.7
Arg	Charged	2
Arg	Charged	3.07
Arg	Charged	2.79
Arg	Charged	0.59
Arg	Charged	6.43
Arg	Charged	9.01
Arg	Charged	1.12
Arg	Charged	7.53
Arg	Charged	0.55
Arg	Charged	3.03
Arg	Charged	3.92
Arg	Charged	5.54
Arg	Charged	2.57
Arg	Charged	4.98
Arg	Charged	2.9
Arg	Charged	1.14
Arg	Charged	1.46
Arg	Charged	0.84
Arg	Charged	2.09
Arg	Charged	2.36
Arg	Charged	13.08
Arg	Charged	10.38
Arg	Charged	3.36
Arg	Charged	6.52
Arg	Charged	1.45
Arg	Charged	2.93
Arg	Charged	2.9
Arg	Charged	1.75
Arg	Charged	2.71
Arg	Charged	3.61
Arg	Charged	2.19
Arg	Charged	1.98
Arg	Charged	2.43
Arg	Charged	1.23
Arg	Charged	2.04
Arg	Charged	1.71
Arg	Charged	8.12
Arg	Charged	0.66
Arg	Charged	2.94
Arg	Charged	2.48
Arg	Charged	6.5
Arg	Charged	2.39
Arg	Charged	6.4
Arg	Charged	1.68
Arg	Charged	7.18
Arg	Charged	4.86
Arg	Charged	10.72
Arg	Charged	1.47
Arg	Charged	6.25
Arg	Charged	9.79
Arg	Charged	6.67
Arg	Charged	1.61
Arg	Charged	1.61
Arg	Charged	2
Arg	Charged	7.24
Arg	Charged	4.37
Arg	Charged	5.13
Arg	Charged	6.52
Arg	Charged	4.86
Arg	Charged	3.02
Arg	Charged	4.66
Arg	Charged	2.78
Arg	Charged	4.25
Arg	Charged	7.37
Arg	Charged	1.35
Arg	Charged	5.65
Arg	Charged	1.44
Arg	Charged	1.91
Arg	Charged	0.98
Arg	Charged	11.31
Arg	Charged	1.18
Arg	Charged	5.11
Arg	Charged	3.42
Arg	Charged	5.34
Arg	Charged	0.65
Arg	Charged	0.79
Arg	Charged	8.37
Arg	Charged	3.83
Arg	Charged	7.64
Arg	Charged	2.36
Arg	Charged	0.59
Arg	Charged	0.82
Arg	Charged	2.14
Arg	Charged	1.55
Arg	Charged	2.65
Arg	Charged	10.32
Arg	Charged	7.1
Arg	Charged	1.55
Arg	Charged	1.08
Arg	Charged	5.21
Arg	Charged	3.18
Arg	Charged	3.23
Arg	Charged	5.74
Arg	Charged	0.6
Arg	Charged	1.74
Arg	Charged	1.77
Arg	Charged	7.7
Arg	Charged	11.58
Arg	Charged	1.36
Arg	Charged	1.35
Arg	Charged	1.91
Arg	Charged	1.81
Arg	Charged	1.38
Arg	Charged	12.27
Arg	Charged	2.25
Arg	Charged	1.55
Arg	Charged	2.79
Arg	Charged	7.17
Arg	Charged	8.49
Arg	Charged	1.58
Arg	Charged	2.27
Arg	Charged	3.16
Arg	Charged	9.26
Arg	Charged	7.43
Arg	Charged	4.36
Arg	Charged	2.7
Arg	Charged	12.83
Arg	Charged	0.68
Arg	Charged	0.8
Arg	Charged	2.02
Arg	Charged	3.33
Arg	Charged	2.98
Arg	Charged	2.45
Arg	Charged	4.91
Arg	Charged	2.92
Arg	Charged	5.33
Arg	Charged	1.75
Arg	Charged	4.35
Arg	Charged	3.14
Arg	Charged	1.36
Arg	Charged	1.35
Arg	Charged	3.97
Arg	Charged	1.69
Arg	Charged	4.06
Arg	Charged	2.12
Arg	Charged	3.03
Arg	Charged	4.79
Arg	Charged	6.13
Arg	Charged	1.79
Arg	Charged	9.59
Arg	Charged	3.15
Arg	Charged	7.3
Arg	Charged	13.16
Arg	Charged	2.51
Arg	Charged	4.46
Arg	Charged	3.25
Arg	Charged	2.3
Arg	Charged	2.06
Arg	Charged	5.18
Arg	Charged	3.7
Arg	Charged	2.52
Arg	Charged	2.89
Arg	Charged	2.13
Arg	Charged	2.13
Arg	Charged	1.77
Arg	Charged	1.57
Arg	Charged	3
Arg	Charged	5.24
Arg	Charged	1.64
Arg	Charged	2.4
Arg	Charged	6.38
Arg	Charged	1.62
Arg	Charged	1.61
Arg	Charged	2.71
Arg	Charged	2.01
Arg	Charged	3.01
Arg	Charged	1.72
Arg	Charged	1.94
Arg	Charged	0.83
Arg	Charged	5.83
Arg	Charged	2.81
Arg	Charged	8.47
Arg	Charged	4.71
Arg	Charged	2.73
Arg	Charged	2.29
Arg	Charged	1.87
Arg	Charged	0.78
Arg	Charged	1.54
Arg	Charged	1.44
Arg	Charged	3.97
Arg	Charged	1.1
Arg	Charged	0.96
Arg	Charged	9.96
Arg	Charged	4.35
Arg	Charged	1.87
Arg	Charged	0.39
Arg	Charged	1.43
Arg	Charged	5.72
Arg	Charged	8.01
Arg	Charged	3.99
Arg	Charged	2.23
Arg	Charged	3.27
Arg	Charged	2.06
Arg	Charged	6.85
Arg	Charged	3.17
Arg	Charged	0.86
Arg	Charged	2.58
Arg	Charged	7.46
Arg	Charged	0.83
Arg	Charged	0.81
Arg	Charged	3.62
Arg	Charged	3.22
Arg	Charged	4
Arg	Charged	1.58
Arg	Charged	1.79
Arg	Charged	1.63
Arg	Charged	1.56
Arg	Charged	5.81
Arg	Charged	0.89
Arg	Charged	0.61
Arg	Charged	1.82
Arg	Charged	6.75
Arg	Charged	2.18
Arg	Charged	2.03
Arg	Charged	1.48
Arg	Charged	3.39
Arg	Charged	0.83
Arg	Charged	1.38
Arg	Charged	3.16
Arg	Charged	5.98
Arg	Charged	3.8
Arg	Charged	4.4
Arg	Charged	2.09
Arg	Charged	2.85
Arg	Charged	2.54
Arg	Charged	1.48
Arg	Charged	3.8
Arg	Charged	3.62
Arg	Charged	1.21
Arg	Charged	2.4
Arg	Charged	1.25
Arg	Charged	3.64
Arg	Charged	3.62
Arg	Charged	3.08
Arg	Charged	9.05
Arg	Charged	7.28
Arg	Charged	3.72
Arg	Charged	1.96
Arg	Charged	2.05
Arg	Charged	1.4
Arg	Charged	1.07
Arg	Charged	5.59
Arg	Charged	2.71
Arg	Charged	4.12
Arg	Charged	2.74
Arg	Charged	1.22
Arg	Charged	6.7
Arg	Charged	1.56
Arg	Charged	12.48
Arg	Charged	1.42
Arg	Charged	4.56
Arg	Charged	1.64
Arg	Charged	0.92
Arg	Charged	1.97
Arg	Charged	4.51
Arg	Charged	0.91
Arg	Charged	3.44
Arg	Charged	7.89
Arg	Charged	5.19
Arg	Charged	4.23
Arg	Charged	2.45
Arg	Charged	0.92
Arg	Charged	9.84
Arg	Charged	0.84
Arg	Charged	1.48
Arg	Charged	2.05
Arg	Charged	5.48
Arg	Charged	8.95
Arg	Charged	5.44
Arg	Charged	3.34
Arg	Charged	2.3
Arg	Charged	1.99
Arg	Charged	2.26
Arg	Charged	6.02
Arg	Charged	1.35
Arg	Charged	0.7
Arg	Charged	5.29
Arg	Charged	6.54
Arg	Charged	5.65
Arg	Charged	1.26
Arg	Charged	7.33
Arg	Charged	1.48
Arg	Charged	0.8
Arg	Charged	2.23
Arg	Charged	4.37
Arg	Charged	12.95
Arg	Charged	3.92
Arg	Charged	4.11
Arg	Charged	17.02
Arg	Charged	3.11
Arg	Charged	1.56
Arg	Charged	8.26
Arg	Charged	1.3
Arg	Charged	4.8
Arg	Charged	1.42
Arg	Charged	4.29
Arg	Charged	0.88
Arg	Charged	1.57
Arg	Charged	2.83
Arg	Charged	3.11
Arg	Charged	2.88
Arg	Charged	1.76
Arg	Charged	5.49
Arg	Charged	4.62
Arg	Charged	1.34
Arg	Charged	5.74
Arg	Charged	9.58
Arg	Charged	3.73
Arg	Charged	2.15
Arg	Charged	9.1
Arg	Charged	2.85
Arg	Charged	8.54
Arg	Charged	1
Arg	Charged	4.82
Arg	Charged	4.44
Arg	Charged	10.86
Arg	Charged	0.83
Arg	Charged	5.84
Arg	Charged	1.45
Arg	Charged	4.14
Arg	Charged	3.05
Arg	Charged	5.2
Arg	Charged	7.98
Arg	Charged	1.5
Arg	Charged	2.42
Arg	Charged	1.7
Arg	Charged	0.84
Arg	Charged	1.6
Arg	Charged	10.65
Arg	Charged	2.47
Arg	Charged	10.3
Arg	Charged	2.2
Arg	Charged	2.78
Arg	Charged	0.87
Arg	Charged	2.65
Arg	Charged	3.4
Arg	Charged	4.2
Arg	Charged	3.62
Arg	Charged	1.61
Arg	Charged	3.7
Arg	Charged	2.18
Arg	Charged	2.49
Arg	Charged	1.91
Arg	Charged	1.63
Arg	Charged	6.04
Arg	Charged	4.33
Arg	Charged	6.71
Arg	Charged	1.99
Arg	Charged	0.45
Arg	Charged	5.64
Arg	Charged	1.72
Arg	Charged	4.15
Arg	Charged	7
Arg	Charged	0.94
Arg	Charged	2.35
Arg	Charged	10.16
Arg	Charged	1.03
Arg	Charged	4.24
Arg	Charged	4.04
Arg	Charged	2.11
Arg	Charged	2.44
Arg	Charged	4.88
Arg	Charged	1.25
Arg	Charged	14.64
Arg	Charged	1.05
Arg	Charged	0.7
Arg	Charged	2.19
Arg	Charged	1.2
Arg	Charged	5.56
Arg	Charged	1.47
Arg	Charged	8.1
Arg	Charged	1.54
Arg	Charged	2.17
Arg	Charged	4.28
Arg	Charged	4.56
Arg	Charged	6.34
Arg	Charged	2.02
Arg	Charged	3.09
Arg	Charged	3.64
Arg	Charged	5.87
Arg	Charged	2.03
Arg	Charged	0.45
Arg	Charged	13.64
Arg	Charged	5.86
Arg	Charged	2.3
Arg	Charged	5.32
Arg	Charged	2.49
Arg	Charged	3.65
Arg	Charged	5.64
Arg	Charged	1.85
Arg	Charged	3.19
Arg	Charged	0.82
Arg	Charged	4.27
Arg	Charged	4.51
Arg	Charged	3.02
Arg	Charged	4
Arg	Charged	3.49
Arg	Charged	11.34
Arg	Charged	2.37
Arg	Charged	0.35
Arg	Charged	4.67
Arg	Charged	4.5
Arg	Charged	1.97
Arg	Charged	2.48
Arg	Charged	0.85
Arg	Charged	1.67
Arg	Charged	3.97
Arg	Charged	1.01
Arg	Charged	0.86
Arg	Charged	4.9
Arg	Charged	2.97
Arg	Charged	3.67
Arg	Charged	4.58
Arg	Charged	1.72
Arg	Charged	0.48
Arg	Charged	1.27
Arg	Charged	4.57
Arg	Charged	1.38
Arg	Charged	0.93
Arg	Charged	4.26
Arg	Charged	2.04
Arg	Charged	0.88
Arg	Charged	1.53
Arg	Charged	3.55
Arg	Charged	6.44
Arg	Charged	3.11
Arg	Charged	3.26
Arg	Charged	3.83
Arg	Charged	2.34
Arg	Charged	3.08
Arg	Charged	10.12
Arg	Charged	2.57
Arg	Charged	2.05
Arg	Charged	6.59
Arg	Charged	2.96
Arg	Charged	1.85
Arg	Charged	1.68
Arg	Charged	1.49
Arg	Charged	3.01
Arg	Charged	5.53
Arg	Charged	2.05
Arg	Charged	2.48
Arg	Charged	1.89
Arg	Charged	1.99
Arg	Charged	7.25
Arg	Charged	2.53
Arg	Charged	4.04
Arg	Charged	1.89
Arg	Charged	5.57
Arg	Charged	2.61
Arg	Charged	1.37
Arg	Charged	0.39
Arg	Charged	2.99
Arg	Charged	3.38
Arg	Charged	3.69
Arg	Charged	7
Arg	Charged	2.11
Arg	Charged	2
Arg	Charged	1.99
Arg	Charged	1
Arg	Charged	0.93
Arg	Charged	1.28
Arg	Charged	4.09
Arg	Charged	1.97
Arg	Charged	13.41
Arg	Charged	0.94
Arg	Charged	1.13
Arg	Charged	2.52
Arg	Charged	4.26
Arg	Charged	1.76
Arg	Charged	1.2
Arg	Charged	1.18
Arg	Charged	2.24
Arg	Charged	2.71
Arg	Charged	1.09
Arg	Charged	5.87
Arg	Charged	6.94
Arg	Charged	2.43
Arg	Charged	1.58
Arg	Charged	1.01
Arg	Charged	3.26
Arg	Charged	5.36
Arg	Charged	0.81
Arg	Charged	7.27
Arg	Charged	1.52
Arg	Charged	3.57
Arg	Charged	3.38
Arg	Charged	2.53
Arg	Charged	6.05
Arg	Charged	5.2
Arg	Charged	2.72
Arg	Charged	3.68
Arg	Charged	1.07
Arg	Charged	4.94
Arg	Charged	1.4
Arg	Charged	1.56
Arg	Charged	1.9
Arg	Charged	3.67
Arg	Charged	1.64
Arg	Charged	7.62
Arg	Charged	1.27
Arg	Charged	10.55
Arg	Charged	5.5
Arg	Charged	1.95
Arg	Charged	2.24
Arg	Charged	1.64
Arg	Charged	1.27
Arg	Charged	6.18
Arg	Charged	3.65
Arg	Charged	3.3
Arg	Charged	8.35
Arg	Charged	2.23
Arg	Charged	2.17
Arg	Charged	0.43
Arg	Charged	4.66
Arg	Charged	1.76
Arg	Charged	0.91
Arg	Charged	7.68
Arg	Charged	4.8
Arg	Charged	1.88
Arg	Charged	9.96
Arg	Charged	2.87
Arg	Charged	8.96
Arg	Charged	1.19
Arg	Charged	2.07
Arg	Charged	1.49
Arg	Charged	1.85
Arg	Charged	4.87
Arg	Charged	4.91
Arg	Charged	3.26
Arg	Charged	0.76
Arg	Charged	1.8
Arg	Charged	2.64
Arg	Charged	7.81
Arg	Charged	2.72
Arg	Charged	1.62
Arg	Charged	1.72
Arg	Charged	3.43
Arg	Charged	3.39
Arg	Charged	14.25
Arg	Charged	2.1
Arg	Charged	3.93
Arg	Charged	5.03
Arg	Charged	2.93
Arg	Charged	0.32
Arg	Charged	0.59
Arg	Charged	4.24
Arg	Charged	1.83
Arg	Charged	3.83
Arg	Charged	5.27
Arg	Charged	3.04
Arg	Charged	1.45
Arg	Charged	3.28
Arg	Charged	1.73
Arg	Charged	1.42
Arg	Charged	0.97
Arg	Charged	1.98
Arg	Charged	1.64
Arg	Charged	1.36
Arg	Charged	2.73
Arg	Charged	2.07
Arg	Charged	1.53
Arg	Charged	3.97
Arg	Charged	1.08
Arg	Charged	1.87
Arg	Charged	1.29
Arg	Charged	9.45
Arg	Charged	2.97
Arg	Charged	11.19
Arg	Charged	0.87
Arg	Charged	3.23
Arg	Charged	2.31
Arg	Charged	13.88
Arg	Charged	0.91
Arg	Charged	0.94
Arg	Charged	2.21
Arg	Charged	4.39
Arg	Charged	1.18
Arg	Charged	0.92
Arg	Charged	4.53
Arg	Charged	12.01
Arg	Charged	2.15
Arg	Charged	1.86
Arg	Charged	1.66
Arg	Charged	8.01
Arg	Charged	4.31
Arg	Charged	2.16
Arg	Charged	1.36
Arg	Charged	3.72
Arg	Charged	5.09
Arg	Charged	12.3
Arg	Charged	0.48
Arg	Charged	4.72
Arg	Charged	2.11
Arg	Charged	1.48
Arg	Charged	4.33
Arg	Charged	0.52
Arg	Charged	2.4
Arg	Charged	1.34
Arg	Charged	4.86
Arg	Charged	0.43
Arg	Charged	1.64
Arg	Charged	0.94
Arg	Charged	1.86
Arg	Charged	1.89
Arg	Charged	7.21
Arg	Charged	4.93
Arg	Charged	4.63
Arg	Charged	5.01
Arg	Charged	2.04
Arg	Charged	1.41
Arg	Charged	0.4
Arg	Charged	2.38
Arg	Charged	1.57
Arg	Charged	1.95
Arg	Charged	1.24
Arg	Charged	17.89
Arg	Charged	4.84
Arg	Charged	2.13
Arg	Charged	1.46
Arg	Charged	2.57
Arg	Charged	10.09
Arg	Charged	8.07
Arg	Charged	1.82
Arg	Charged	3.9
Arg	Charged	0.91
Arg	Charged	1.77
Arg	Charged	1.15
Arg	Charged	2.58
Arg	Charged	0.97
Arg	Charged	1.73
Arg	Charged	4.12
Arg	Charged	5.19
Arg	Charged	1.86
Arg	Charged	6.21
Arg	Charged	1.07
Arg	Charged	0.65
Arg	Charged	0.96
Arg	Charged	1.17
Arg	Charged	4.29
Arg	Charged	1.23
Arg	Charged	2.13
Arg	Charged	3.17
Arg	Charged	0.59
Arg	Charged	0.93
Arg	Charged	1.34
Arg	Charged	5.12
Arg	Charged	1.07
Arg	Charged	1.32
Arg	Charged	2.66
Arg	Charged	0.75
Arg	Charged	3.02
Arg	Charged	2.49
Arg	Charged	0.87
Arg	Charged	6.35
Arg	Charged	3.46
Arg	Charged	1.04
Arg	Charged	3.81
Arg	Charged	0.73
Arg	Charged	1.13
Arg	Charged	4.05
Arg	Charged	2.1
Arg	Charged	2.41
Arg	Charged	0.72
Arg	Charged	2.4
Arg	Charged	1.31
Arg	Charged	1.36
Arg	Charged	1.54
Arg	Charged	15.54
Arg	Charged	3.4
Arg	Charged	2.44
Arg	Charged	1.32
Arg	Charged	2.9
Arg	Charged	2.87
Arg	Charged	1.41
Arg	Charged	6.4
Arg	Charged	6.01
Arg	Charged	0.5
Arg	Charged	2.31
Arg	Charged	2.03
Arg	Charged	1.37
Arg	Charged	6.45
Arg	Charged	2.05
Arg	Charged	7.92
Arg	Charged	1.32
Arg	Charged	6.31
Arg	Charged	5.56
Arg	Charged	1.07
[truncated: 78,186 more rows]

## Sheet: Fig2E_2
Class	AminoAcid	half.life	half.life_Std.Error
Nonpolar	Ala	2.39063	0.15255
Charged	Arg	2.10068	0.0276823
Polar	Asn	2.69016	0.328926
Charged	Asp	4.13036	0.201209
Polar	Cys	3.07135	0.363682
Polar	Gln	2.86545	0.133836
Charged	Glu	3.23358	0.194165
Nonpolar	Gly	2.00969	0.113358
Charged	His1	42.6962	17.1499
Charged	His2	1.96335	0.315926
Nonpolar	Ile	2.21696	0.0622693
Nonpolar	Leu	1.93333	0.0919677
Charged	Lys	2.78695	0.34544
Nonpolar	Met	2.3173	0.135749
Nonpolar	Phe	2.26923	0.0716477
Nonpolar	Pro	7.95033	0.435241
Polar	Ser	1.63835	0.0799577
Polar	Thr	2.74383	0.143193
Nonpolar	Trp	8.83182	0.53839
Polar	Tyr	3.97394	0.477527
Nonpolar	Val	2.51203	0.161142
