# Supplementary material for: Real-time detection of 20 amino acids and discrimination of pathologically relevant peptides with functionalized nanopore
Source: Nat Methods. 2024 Mar 5;21(4):609–18. doi: 10.1038/s41592-024-02208-7 (PMC11009107; doi:10.1038/s41592-024-02208-7)
Supplement: Supplementary file 6 — Statistical source data. [file 41592_2024_2208_MOESM6_ESM.xlsx]

## Sheet: Fig4D_1
Time	pA
798.254	0.993912
798.254	0.988406
798.254	0.991159
798.254	0.988406
798.254	0.982899
798.254	0.985653
798.254	0.988406
798.254	0.985653
798.254	0.985653
798.254	0.985653
798.254	0.988406
798.254	0.988406
798.254	0.991159
798.254	0.988406
798.254	0.988406
798.254	0.988406
798.254	0.988406
798.254	0.985653
798.254	0.991159
798.254	0.988406
798.254	0.985653
798.254	0.991159
798.254	0.991159
798.254	0.988406
798.254	0.988406
798.254	0.985653
798.254	0.985653
798.254	0.982899
798.254	0.985653
798.254	0.982899
798.254	0.980146
798.254	0.982899
798.254	0.982899
798.254	0.982899
798.254	0.985653
798.254	0.985653
798.254	0.985653
798.254	0.991159
798.254	0.988406
798.254	0.993912
798.254	0.999419
798.254	0.999419
798.254	0.999419
798.254	1.00493
798.254	0.999419
798.254	0.999419
798.254	1.00493
798.254	1.00493
798.254	1.00217
798.255	1.00217
798.255	1.00217
798.255	0.999419
798.255	0.996666
798.255	0.996666
798.255	0.999419
798.255	0.999419
798.255	1.00217
798.255	1.00217
798.255	1.00217
798.255	1.00493
798.255	1.00768
798.255	1.00493
798.255	1.01318
798.255	1.01043
798.255	1.00768
798.255	1.01318
798.255	1.01594
798.255	1.01594
798.255	1.01594
798.255	1.01318
798.255	1.01043
798.255	1.01043
798.255	1.01043
798.255	1.00768
798.255	1.00768
798.255	1.00768
798.255	1.00493
798.255	1.01043
798.255	1.01318
798.255	1.00768
798.255	1.01043
798.255	1.01043
798.255	1.00768
798.255	1.01043
798.255	1.01043
798.255	1.01043
798.255	1.01043
798.255	1.01043
798.255	1.00768
798.255	1.00768
798.255	1.01318
798.255	1.00768
798.255	1.00493
798.255	1.00217
798.255	1.00493
798.255	0.999419
798.255	1.00217
798.255	0.999419
798.255	0.993912
798.255	0.993912
798.255	0.996666
798.255	0.993912
798.255	0.993912
798.255	0.991159
798.255	0.991159
798.255	0.991159
798.255	0.991159
798.255	0.988406
798.255	0.985653
798.255	0.988406
798.255	0.991159
798.255	0.988406
798.255	0.985653
798.255	0.985653
798.255	0.985653
798.255	0.988406
798.255	0.988406
798.255	0.988406
798.255	0.988406
798.255	0.993912
798.255	0.993912
798.255	0.993912
798.255	0.999419
798.255	0.996666
798.255	0.999419
798.255	0.999419
798.255	0.999419
798.255	0.999419
798.255	0.996666
798.255	0.993912
798.255	0.991159
798.255	0.991159
798.255	0.988406
798.255	0.982899
798.255	0.988406
798.255	0.982899
798.255	0.982899
798.255	0.980146
798.255	0.980146
798.255	0.985653
798.255	0.982899
798.255	0.982899
798.255	0.985653
798.255	0.988406
798.255	0.993912
798.255	0.993912
798.255	0.999419
798.255	1.00217
798.255	1.00217
798.255	1.00493
798.256	1.00768
798.256	1.00768
798.256	1.01043
798.256	1.01318
798.256	1.01318
798.256	1.01043
798.256	1.01318
798.256	1.00768
798.256	1.00768
798.256	1.00768
798.256	1.00493
798.256	1.00217
798.256	1.00217
798.256	1.00217
798.256	0.993912
798.256	0.999419
798.256	0.999419
798.256	0.991159
798.256	0.991159
798.256	0.991159
798.256	0.991159
798.256	0.988406
798.256	0.991159
798.256	0.988406
798.256	0.988406
798.256	0.991159
798.256	0.988406
798.256	0.991159
798.256	0.991159
798.256	0.993912
798.256	0.993912
798.256	0.999419
798.256	0.999419
798.256	1.00217
798.256	1.00217
798.256	1.00217
798.256	1.00768
798.256	1.00768
798.256	1.00768
798.256	1.00768
798.256	1.01043
798.256	1.01318
798.256	1.01318
798.256	1.01594
798.256	1.01594
798.256	1.01594
798.256	1.01594
798.256	1.01869
798.256	1.01318
798.256	1.01318
798.256	1.01043
798.256	1.00768
798.256	1.01043
798.256	1.00493
798.256	1.00493
798.256	1.00217
798.256	1.00493
798.256	1.00217
798.256	1.00493
798.256	1.00493
798.256	1.00217
798.256	1.00217
798.256	1.00217
798.256	1.00217
798.256	0.999419
798.256	0.999419
798.256	0.999419
798.256	0.993912
798.256	0.996666
798.256	0.993912
798.256	0.996666
798.256	0.996666
798.256	0.999419
798.256	0.999419
798.256	1.00217
798.256	1.00217
798.256	1.00493
798.256	1.00768
798.256	1.01043
798.256	1.00768
798.256	1.01043
798.256	1.01318
798.256	1.01594
798.256	1.01318
798.256	1.01043
798.256	1.01043
798.256	1.00768
798.256	1.01043
798.256	1.00493
798.256	1.00217
798.256	1.00217
798.256	0.996666
798.256	0.988406
798.256	0.991159
798.256	0.988406
798.256	0.985653
798.256	0.988406
798.256	0.988406
798.256	0.982899
798.256	0.985653
798.257	0.985653
798.257	0.982899
798.257	0.982899
798.257	0.985653
798.257	0.982899
798.257	0.985653
798.257	0.985653
798.257	0.985653
798.257	0.988406
798.257	0.988406
798.257	0.991159
798.257	0.988406
798.257	0.996666
798.257	0.999419
798.257	1.00217
798.257	1.00217
798.257	1.00768
798.257	1.00493
798.257	1.00493
798.257	1.00768
798.257	1.00493
798.257	1.00493
798.257	1.00493
798.257	1.00768
798.257	1.00768
798.257	1.00768
798.257	1.00493
798.257	1.00493
798.257	1.00493
798.257	1.00217
798.257	0.999419
798.257	0.999419
798.257	0.993912
798.257	0.988406
798.257	0.988406
798.257	0.988406
798.257	0.985653
798.257	0.985653
798.257	0.985653
798.257	0.982899
798.257	0.988406
798.257	0.988406
798.257	0.991159
798.257	0.991159
798.257	0.993912
798.257	0.996666
798.257	0.999419
798.257	0.999419
798.257	1.00217
798.257	1.00217
798.257	0.999419
798.257	1.00217
798.257	1.00217
798.257	1.00217
798.257	1.00493
798.257	1.00493
798.257	1.00768
798.257	1.00768
798.257	1.00768
798.257	1.01043
798.257	1.01043
798.257	1.01043
798.257	1.01043
798.257	1.01043
798.257	1.01043
798.257	1.01043
798.257	1.01318
798.257	1.00768
798.257	1.01043
798.257	1.01043
798.257	1.00768
798.257	1.00768
798.257	1.00768
798.257	1.00768
798.257	1.00768
798.257	1.00768
798.257	1.00768
798.257	1.00493
798.257	1.00768
798.257	1.00493
798.257	1.00217
798.257	1.00493
798.257	1.00217
798.257	0.996666
798.257	1.00217
798.257	0.999419
798.257	0.996666
798.257	0.999419
798.257	1.00217
798.257	0.996666
798.257	0.996666
798.257	0.996666
798.257	0.996666
798.257	1.00217
798.257	1.00217
798.257	0.999419
798.257	0.996666
798.257	0.999419
798.257	1.00217
798.258	0.999419
798.258	0.999419
798.258	0.999419
798.258	0.999419
798.258	1.00217
798.258	0.999419
798.258	1.00217
798.258	1.00217
798.258	1.00217
798.258	1.00493
798.258	1.00493
798.258	1.00768
798.258	1.00768
798.258	1.00768
798.258	1.01043
798.258	1.01043
798.258	1.01043
798.258	1.01043
798.258	1.00768
798.258	1.00768
798.258	1.00217
798.258	0.999419
798.258	0.993912
798.258	0.996666
798.258	0.993912
798.258	0.991159
798.258	0.993912
798.258	0.993912
798.258	0.993912
798.258	0.999419
798.258	0.999419
798.258	0.996666
798.258	1.00217
798.258	1.00493
798.258	1.00217
798.258	1.00493
798.258	1.00768
798.258	1.00493
798.258	1.01043
798.258	1.01043
798.258	1.00493
798.258	1.00493
798.258	1.00493
798.258	1.00493
798.258	1.00217
798.258	1.00217
798.258	0.996666
798.258	0.996666
798.258	0.996666
798.258	0.996666
798.258	0.996666
798.258	0.999419
798.258	0.999419
798.258	0.999419
798.258	1.00217
798.258	1.00217
798.258	1.00493
798.258	1.00493
798.258	1.00493
798.258	1.00768
798.258	1.00768
798.258	1.00768
798.258	1.01043
798.258	1.00768
798.258	1.01043
798.258	1.00768
798.258	1.00768
798.258	1.01043
798.258	1.00493
798.258	1.00493
798.258	1.00768
798.258	1.00217
798.258	1.00493
798.258	1.00493
798.258	1.00493
798.258	1.00768
798.258	1.01043
798.258	1.00768
798.258	1.00493
798.258	1.01043
798.258	1.00768
798.258	1.00768
798.258	1.00768
798.258	1.01043
798.258	1.01043
798.258	1.01043
798.258	1.01869
798.258	1.01043
798.258	1.01318
798.258	1.01318
798.258	1.01318
798.258	1.01318
798.258	1.01318
798.258	1.01318
798.258	1.01318
798.258	1.01594
798.258	1.01594
798.258	1.01594
798.258	1.02144
798.258	1.01594
798.259	1.01594
798.259	1.01869
798.259	1.01594
798.259	1.01594
798.259	1.01869
798.259	1.01318
798.259	1.01043
798.259	1.01318
798.259	1.01043
798.259	1.00493
798.259	1.00493
798.259	1.01043
798.259	1.00217
798.259	1.00217
798.259	1.00217
798.259	1.00493
798.259	1.00217
798.259	1.00493
798.259	1.00768
798.259	1.00493
798.259	1.01043
798.259	1.01043
798.259	1.01043
798.259	1.01594
798.259	1.01318
798.259	1.01318
798.259	1.01318
798.259	1.01043
798.259	1.00493
798.259	1.01043
798.259	1.01043
798.259	1.00217
798.259	1.00493
798.259	1.00768
798.259	0.999419
798.259	1.00217
798.259	0.999419
798.259	0.993912
798.259	0.991159
798.259	0.991159
798.259	0.985653
798.259	0.985653
798.259	0.991159
798.259	0.991159
798.259	0.993912
798.259	0.996666
798.259	0.993912
798.259	0.999419
798.259	1.00217
798.259	1.00493
798.259	1.00493
798.259	1.01043
798.259	1.01318
798.259	1.01043
798.259	1.01594
798.259	1.01594
798.259	1.01594
798.259	1.01594
798.259	1.01869
798.259	1.01594
798.259	1.01318
798.259	1.01318
798.259	1.01318
798.259	1.01318
798.259	1.01318
798.259	1.00768
798.259	1.00768
798.259	1.00493
798.259	1.00768
798.259	1.00217
798.259	1.00493
798.259	0.999419
798.259	0.996666
798.259	0.999419
798.259	0.999419
798.259	0.999419
798.259	0.999419
798.259	1.00217
798.259	0.999419
798.259	1.00217
798.259	1.00217
798.259	0.999419
798.259	0.999419
798.259	1.00493
798.259	0.999419
798.259	0.999419
798.259	1.00493
798.259	1.00493
798.259	1.00493
798.259	1.00768
798.259	1.00768
798.259	1.00768
798.259	1.00768
798.259	1.00493
798.259	1.00493
798.259	1.00217
798.259	1.00217
798.259	0.999419
798.259	0.999419
798.259	0.996666
798.26	0.999419
798.26	0.999419
798.26	0.999419
798.26	0.999419
798.26	1.00493
798.26	1.01043
798.26	1.00493
798.26	1.00768
798.26	1.00768
798.26	1.00493
798.26	1.00493
798.26	1.00768
798.26	1.00768
798.26	1.00493
798.26	1.00493
798.26	1.00493
798.26	1.00217
798.26	1.00217
798.26	0.999419
798.26	0.993912
798.26	0.993912
798.26	0.993912
798.26	0.991159
798.26	0.993912
798.26	0.996666
798.26	0.991159
798.26	0.993912
798.26	0.996666
798.26	0.996666
798.26	0.996666
798.26	0.999419
798.26	0.999419
798.26	0.993912
798.26	0.991159
798.26	0.982899
798.26	0.977393
798.26	0.96638
798.26	0.949861
798.26	0.938848
798.26	0.922329
798.26	0.905809
798.26	0.88929
798.26	0.870017
798.26	0.853498
798.26	0.836979
798.26	0.823213
798.26	0.806693
798.26	0.790174
798.26	0.779161
798.26	0.765395
798.26	0.754382
798.26	0.746123
798.26	0.740616
798.26	0.732356
798.26	0.724097
798.26	0.721344
798.26	0.715837
798.26	0.710331
798.26	0.713084
798.26	0.710331
798.26	0.710331
798.26	0.710331
798.26	0.710331
798.26	0.713084
798.26	0.71859
798.26	0.721344
798.26	0.721344
798.26	0.724097
798.26	0.72685
798.26	0.724097
798.26	0.72685
798.26	0.724097
798.26	0.724097
798.26	0.721344
798.26	0.724097
798.26	0.71859
798.26	0.721344
798.26	0.71859
798.26	0.715837
798.26	0.713084
798.26	0.713084
798.26	0.710331
798.26	0.707578
798.26	0.702071
798.26	0.699318
798.26	0.693811
798.26	0.693811
798.26	0.691058
798.26	0.688305
798.26	0.688305
798.26	0.688305
798.26	0.691058
798.26	0.691058
798.26	0.693811
798.26	0.691058
798.26	0.693811
798.26	0.696565
798.26	0.696565
798.26	0.693811
798.26	0.693811
798.26	0.693811
798.261	0.688305
798.261	0.693811
798.261	0.691058
798.261	0.688305
798.261	0.691058
798.261	0.693811
798.261	0.688305
798.261	0.693811
798.261	0.693811
798.261	0.693811
798.261	0.696565
798.261	0.693811
798.261	0.696565
798.261	0.699318
798.261	0.699318
798.261	0.696565
798.261	0.699318
798.261	0.699318
798.261	0.696565
798.261	0.699318
798.261	0.699318
798.261	0.696565
798.261	0.696565
798.261	0.699318
798.261	0.699318
798.261	0.699318
798.261	0.696565
798.261	0.699318
798.261	0.699318
798.261	0.699318
798.261	0.699318
798.261	0.696565
798.261	0.699318
798.261	0.699318
798.261	0.702071
798.261	0.702071
798.261	0.704824
798.261	0.710331
798.261	0.707578
798.261	0.710331
798.261	0.713084
798.261	0.713084
798.261	0.710331
798.261	0.710331
798.261	0.707578
798.261	0.710331
798.261	0.710331
798.261	0.707578
798.261	0.707578
798.261	0.704824
798.261	0.704824
798.261	0.702071
798.261	0.704824
798.261	0.704824
798.261	0.704824
798.261	0.707578
798.261	0.707578
798.261	0.710331
798.261	0.710331
798.261	0.710331
798.261	0.713084
798.261	0.713084
798.261	0.710331
798.261	0.713084
798.261	0.713084
798.261	0.710331
798.261	0.707578
798.261	0.713084
798.261	0.704824
798.261	0.704824
798.261	0.710331
798.261	0.707578
798.261	0.707578
798.261	0.710331
798.261	0.710331
798.261	0.704824
798.261	0.710331
798.261	0.710331
798.261	0.710331
798.261	0.707578
798.261	0.710331
798.261	0.704824
798.261	0.707578
798.261	0.704824
798.261	0.702071
798.261	0.704824
798.261	0.707578
798.261	0.702071
798.261	0.702071
798.261	0.704824
798.261	0.702071
798.261	0.702071
798.261	0.702071
798.261	0.699318
798.261	0.699318
798.261	0.699318
798.261	0.693811
798.261	0.696565
798.261	0.691058
798.261	0.693811
798.262	0.699318
798.262	0.702071
798.262	0.707578
798.262	0.71859
798.262	0.732356
798.262	0.743369
798.262	0.757135
798.262	0.773655
798.262	0.790174
798.262	0.806693
798.262	0.825966
798.262	0.847992
798.262	0.861758
798.262	0.878277
798.262	0.894796
798.262	0.908563
798.262	0.922329
798.262	0.933342
798.262	0.944354
798.262	0.955367
798.262	0.96638
798.262	0.971887
798.262	0.977393
798.262	0.985653
798.262	0.991159
798.262	0.991159
798.262	0.993912
798.262	0.999419
798.262	1.00217
798.262	1.00217
798.262	1.00493
798.262	1.00217
798.262	1.00217
798.262	1.00768
798.262	1.00493
798.262	1.00768
798.262	1.01043
798.262	1.00493
798.262	1.01043
798.262	1.01318
798.262	1.01318
798.262	1.01318
798.262	1.01594
798.262	1.01043
798.262	1.01043
798.262	1.01043
798.262	1.01594
798.262	1.01043
798.262	1.01318
798.262	1.01318
798.262	1.01318
798.262	1.01318
798.262	1.01318
798.262	1.01318
798.262	1.01043
798.262	1.01043
798.262	1.01043
798.262	1.01043
798.262	1.01318
798.262	1.01318
798.262	1.01318
798.262	1.01594
798.262	1.01594
798.262	1.01594
798.262	1.01594
798.262	1.01594
798.262	1.01318
798.262	1.01318
798.262	1.00768
798.262	1.00768
798.262	1.00493
798.262	0.999419
798.262	0.996666
798.262	0.993912
798.262	0.993912
798.262	0.991159
798.262	0.993912
798.262	0.991159
798.262	0.988406
798.262	0.991159
798.262	0.991159
798.262	0.991159
798.262	0.993912
798.262	0.996666
798.262	0.999419
798.262	0.999419
798.262	1.00217
798.262	1.00217
798.262	1.00217
798.262	1.00217
798.262	1.00217
798.262	1.00217
798.262	0.999419
798.262	0.999419
798.262	0.999419
798.262	0.999419
798.262	0.996666
798.262	0.999419
798.262	0.996666
798.263	0.999419
798.263	0.999419
798.263	1.00217
798.263	0.999419
798.263	1.00217
798.263	0.999419
798.263	0.999419
798.263	0.999419
798.263	0.996666
798.263	0.993912
798.263	0.993912
798.263	0.999419
798.263	0.999419
798.263	1.00217
798.263	1.00493
798.263	1.00768
798.263	1.00768
798.263	1.00768
798.263	1.01318
798.263	1.01318
798.263	1.01318
798.263	1.01318
798.263	1.01043
798.263	1.01043
798.263	1.01043
798.263	1.01043
798.263	1.01043
798.263	1.01043
798.263	1.00768
798.263	1.01318
798.263	1.01318
798.263	1.01318
798.263	1.01318
798.263	1.01318
798.263	1.01043
798.263	1.01043
798.263	1.00768
798.263	1.00493
798.263	1.00217
798.263	1.00493
798.263	0.999419
798.263	1.00217
798.263	0.996666
798.263	0.996666
798.263	0.993912
798.263	0.993912
798.263	0.993912
798.263	0.991159
798.263	0.991159
798.263	0.988406
798.263	0.991159
798.263	0.991159
798.263	0.991159
798.263	0.991159
798.263	0.988406
798.263	0.991159
798.263	0.993912
798.263	0.993912
798.263	0.999419
798.263	0.999419
798.263	0.999419
798.263	1.00217
798.263	1.00217
798.263	1.00217
798.263	0.999419
798.263	1.00493
798.263	1.00217
798.263	1.00493
798.263	1.00493
798.263	1.00768
798.263	1.01043
798.263	1.00768
798.263	1.01043
798.263	1.01043
798.263	1.00768
798.263	1.01043
798.263	1.00768
798.263	1.01043
798.263	1.00768
798.263	1.01043
798.263	1.01043
798.263	1.01318
798.263	1.00768
798.263	1.01043
798.263	1.01043
798.263	1.00768
798.263	1.00768
798.263	1.01043
798.263	1.00768
798.263	1.00768
798.263	1.01318
798.263	1.00768
798.263	1.00768
798.263	1.00768
798.263	1.00493
798.263	1.00493
798.263	1.00768
798.263	1.00768
798.263	1.00768
798.263	1.00768
798.264	1.00768
798.264	1.00768
798.264	1.00768
798.264	1.00493
798.264	1.00493
798.264	1.00493
798.264	1.00217
798.264	1.00217
798.264	0.999419
798.264	1.00217
798.264	0.993912
798.264	0.996666
798.264	0.996666
798.264	0.993912
798.264	0.993912
798.264	0.993912
798.264	0.993912
798.264	0.996666
798.264	0.999419
798.264	0.996666
798.264	0.996666
798.264	0.996666
798.264	0.999419
798.264	0.999419
798.264	1.00217
798.264	0.999419
798.264	0.999419
798.264	0.999419
798.264	1.00217
798.264	1.00217
798.264	1.00217
798.264	1.00217
798.264	1.00217
798.264	1.00217
798.264	1.00217
798.264	1.00493
798.264	1.00217
798.264	1.00217
798.264	1.00217
798.264	1.00217
798.264	1.00217
798.264	1.00217
798.264	0.996666
798.264	1.00217
798.264	0.999419
798.264	0.996666
798.264	0.993912
798.264	0.993912
798.264	0.985653
798.264	0.985653
798.264	0.982899
798.264	0.977393
798.264	0.977393
798.264	0.977393
798.264	0.971887
798.264	0.971887
798.264	0.971887
798.264	0.971887
798.264	0.97464
798.264	0.97464
798.264	0.977393
798.264	0.977393
798.264	0.977393
798.264	0.980146
798.264	0.977393
798.264	0.985653
798.264	0.982899
798.264	0.982899
798.264	0.988406
798.264	0.985653
798.264	0.988406
798.264	0.991159
798.264	0.991159
798.264	0.991159
798.264	0.991159
798.264	0.993912
798.264	0.996666
798.264	0.996666
798.264	0.999419
798.264	0.999419
798.264	0.999419
798.264	1.00217
798.264	0.999419
798.264	1.00217
798.264	1.00217
798.264	0.999419
798.264	0.996666
798.264	0.993912
798.264	0.996666
798.264	0.993912
798.264	0.993912
798.264	0.993912
798.264	0.999419
798.264	1.00217
798.264	0.999419
798.264	0.999419
798.264	0.999419
798.264	1.00217
798.264	0.993912
798.264	0.996666
798.264	0.993912
798.265	0.988406
798.265	0.988406
798.265	0.985653
798.265	0.985653
798.265	0.988406
798.265	0.985653
798.265	0.988406
798.265	0.985653
798.265	0.991159
798.265	0.988406
798.265	0.991159
798.265	0.993912
798.265	0.993912
798.265	0.991159
798.265	0.993912
798.265	0.993912
798.265	0.993912
798.265	0.996666
798.265	0.996666
798.265	0.996666
798.265	0.993912
798.265	0.996666
798.265	0.993912
798.265	0.993912
798.265	0.993912
798.265	0.988406
798.265	0.985653
798.265	0.982899
798.265	0.980146
798.265	0.977393
798.265	0.977393
798.265	0.977393
798.265	0.97464
798.265	0.977393
798.265	0.977393
798.265	0.971887
798.265	0.977393
798.265	0.977393
798.265	0.977393
798.265	0.97464
798.265	0.97464
798.265	0.977393
798.265	0.980146
798.265	0.980146
798.265	0.982899
798.265	0.988406
798.265	0.988406
798.265	0.991159
798.265	0.993912
798.265	0.993912
798.265	0.991159
798.265	0.993912
798.265	0.993912
798.265	0.991159
798.265	0.993912
798.265	0.996666
798.265	0.993912
798.265	0.991159
798.265	0.991159
798.265	0.991159
798.265	0.993912
798.265	0.993912
798.265	0.993912
798.265	0.991159
798.265	0.991159
798.265	0.991159
798.265	0.991159
798.265	0.988406
798.265	0.988406
798.265	0.988406
798.265	0.988406
798.265	0.993912
798.265	0.988406
798.265	0.991159
798.265	0.993912
798.265	0.993912
798.265	0.993912
798.265	0.996666
798.265	0.999419
798.265	0.999419
798.265	1.00217
798.265	0.999419
798.265	1.00217
798.265	1.00217
798.265	1.00217
798.265	1.00493
798.265	1.00217
798.265	1.00217
798.265	1.00493
798.265	1.00493
798.265	1.00493
798.265	1.00493
798.265	1.00493
798.265	1.00493
798.265	0.999419
798.265	0.999419
798.265	0.999419
798.265	1.00217
798.265	1.00217
798.265	1.00768
798.266	1.00217
798.266	1.00217
798.266	1.00768
798.266	1.00217
798.266	1.00217
798.266	1.00493
798.266	1.00493
798.266	1.00493
798.266	1.00768
798.266	1.00493
798.266	1.00217
798.266	1.00217
798.266	1.00217
798.266	0.999419
798.266	1.00217
798.266	1.00493
798.266	0.999419
798.266	1.00217
798.266	1.00217
798.266	0.996666
798.266	0.993912
798.266	0.996666
798.266	0.993912
798.266	0.993912
798.266	0.993912
798.266	0.988406
798.266	0.991159
798.266	0.988406
798.266	0.991159
798.266	0.991159
798.266	0.988406
798.266	0.991159
798.266	0.991159
798.266	0.991159
798.266	0.991159
798.266	0.991159
798.266	0.988406
798.266	0.988406
798.266	0.985653
798.266	0.985653
798.266	0.985653
798.266	0.985653
798.266	0.988406
798.266	0.988406
798.266	0.988406
798.266	0.988406
798.266	0.988406
798.266	0.985653
798.266	0.991159
798.266	0.991159
798.266	0.996666
798.266	0.996666
798.266	1.00217
798.266	1.00217
798.266	1.00217
798.266	1.00493
798.266	1.00493
798.266	1.00217
798.266	1.00217
798.266	1.00217
798.266	0.999419
798.266	1.00217
798.266	1.00217
798.266	0.999419
798.266	1.00217
798.266	1.00217
798.266	0.999419
798.266	1.00217
798.266	1.00217
798.266	0.999419
798.266	1.00217
798.266	0.999419
798.266	1.00217
798.266	0.996666
798.266	1.00217
798.266	0.999419
798.266	0.999419
798.266	0.996666
798.266	0.999419
798.266	0.996666
798.266	0.999419
798.266	0.996666
798.266	0.996666
798.266	0.996666
798.266	0.996666
798.266	0.993912
798.266	0.996666
798.266	0.996666
798.266	0.993912
798.266	0.996666
798.266	0.999419
798.266	0.999419
798.266	0.999419
798.266	0.999419
798.266	1.00217
798.266	1.00217
798.266	1.00493
798.266	0.999419
798.266	1.00493
798.266	1.00493
798.267	1.00493
798.267	1.00217
798.267	1.00768
798.267	1.00493
798.267	1.00493
798.267	1.00493
798.267	1.00493
798.267	1.00217
798.267	1.00217
798.267	0.999419
798.267	0.996666
798.267	0.996666
798.267	0.999419
798.267	0.999419
798.267	0.999419
798.267	1.00217
798.267	1.00217
798.267	1.00217
798.267	1.00493
798.267	1.00493
798.267	1.00493
798.267	1.00493
798.267	1.00217
798.267	1.00768
798.267	1.00768
798.267	1.00493
798.267	0.999419
798.267	1.00217
798.267	1.00217
798.267	0.996666
798.267	0.991159
798.267	0.991159
798.267	0.988406
798.267	0.985653
798.267	0.985653
798.267	0.982899
798.267	0.982899
798.267	0.988406
798.267	0.985653
798.267	0.988406
798.267	0.991159
798.267	0.988406
798.267	0.991159
798.267	0.993912
798.267	0.993912
798.267	0.993912
798.267	0.999419
798.267	0.999419
798.267	0.993912
798.267	1.00217
798.267	0.999419
798.267	0.996666
798.267	0.996666
798.267	0.999419
798.267	0.999419
798.267	0.999419
798.267	1.00217
798.267	0.999419
798.267	0.999419
798.267	0.996666
798.267	0.996666
798.267	0.999419
798.267	0.999419
798.267	0.993912
798.267	0.991159
798.267	0.991159
798.267	0.988406
798.267	0.985653
798.267	0.985653
798.267	0.985653
798.267	0.982899
798.267	0.988406
798.267	0.991159
798.267	0.991159
798.267	0.993912
798.267	0.991159
798.267	0.991159
798.267	0.988406
798.267	0.993912
798.267	0.991159
798.267	0.993912
798.267	0.996666
798.267	0.993912
798.267	0.996666
798.267	0.999419
798.267	0.999419
798.267	0.999419
798.267	1.00217
798.267	1.00493
798.267	0.999419
798.267	1.00217
798.267	1.00217
798.267	0.999419
798.267	0.999419
798.267	1.00217
798.267	0.999419
798.267	1.00217
798.267	1.00217
798.267	1.00217
798.268	1.00217
798.268	1.00493
798.268	1.00217
798.268	1.00217
798.268	1.00768
798.268	1.00493
798.268	1.00768
798.268	1.00768
798.268	1.01043
798.268	1.01043
798.268	1.01043
798.268	1.00768
798.268	1.00493
798.268	1.00768
798.268	1.00768
798.268	1.00217
798.268	1.00217
798.268	0.999419
798.268	0.999419
798.268	0.999419
798.268	0.996666
798.268	0.991159
798.268	0.993912
798.268	0.991159
798.268	0.991159
798.268	0.991159
798.268	0.991159
798.268	0.988406
798.268	0.988406
798.268	0.988406
798.268	0.988406
798.268	0.991159
798.268	0.991159
798.268	0.993912
798.268	0.991159
798.268	0.993912
798.268	0.991159
798.268	0.988406
798.268	0.993912
798.268	0.988406
798.268	0.988406
798.268	0.988406
798.268	0.985653
798.268	0.985653
798.268	0.991159
798.268	0.988406
798.268	0.988406
798.268	0.991159
798.268	0.993912
798.268	0.991159
798.268	0.999419
798.268	1.00217
798.268	1.00217
798.268	1.00493
798.268	1.00768
798.268	1.00768
798.268	1.01043
798.268	1.01043
798.268	1.01318
798.268	1.01318
798.268	1.01318
798.268	1.01594
798.268	1.01318
798.268	1.01318
798.268	1.01043
798.268	1.01043
798.268	1.00768
798.268	1.01043
798.268	1.00493
798.268	1.00217
798.268	1.00493
798.268	0.999419
798.268	0.999419
798.268	0.996666
798.268	0.999419
798.268	0.993912
798.268	0.999419
798.268	1.00217
798.268	0.999419
798.268	1.00493
798.268	1.00217
798.268	0.999419
798.268	1.00217
798.268	1.00217
798.268	0.999419
798.268	1.00217
798.268	1.00217
798.268	0.999419
798.268	0.999419
798.268	0.999419
798.268	0.999419
798.268	1.00217
798.268	1.00217
798.268	0.999419
798.268	0.999419
798.268	0.999419
798.268	0.999419
798.268	0.991159
798.268	0.993912
798.268	0.988406
798.269	0.991159
798.269	0.993912
798.269	0.991159
798.269	0.991159
798.269	0.993912
798.269	0.993912
798.269	0.991159
798.269	0.993912
798.269	0.996666
798.269	0.996666
798.269	0.999419
798.269	0.999419
798.269	0.999419
798.269	0.999419
798.269	0.999419
798.269	0.996666
798.269	0.993912
798.269	0.991159
798.269	0.988406
798.269	0.982899
798.269	0.985653
798.269	0.982899
798.269	0.982899
798.269	0.985653
798.269	0.982899
798.269	0.982899
798.269	0.988406
798.269	0.988406
798.269	0.988406
798.269	0.993912
798.269	0.993912
798.269	0.996666
798.269	1.00217
798.269	1.00217
798.269	0.999419
798.269	1.00217
798.269	1.00217
798.269	1.00217
798.269	1.00217
798.269	1.00493
798.269	0.999419
798.269	1.00217
798.269	1.00217
798.269	1.00217
798.269	1.00217
798.269	1.00217
798.269	1.00493
798.269	1.00217
798.269	1.00493
798.269	1.00217
798.269	0.999419
798.269	1.00493
798.269	1.00217
798.269	1.00493
798.269	1.00217
798.269	1.00493
798.269	1.00493
798.269	1.00768
798.269	1.00493
798.269	1.00217
798.269	1.00768
798.269	1.01043
798.269	1.01318
798.269	1.01043
798.269	1.01043
798.269	1.01043
798.269	1.00768
798.269	1.00768
798.269	1.00768
798.269	1.00493
798.269	1.00768
798.269	1.00768
798.269	1.00493
798.269	1.00768
798.269	1.00493
798.269	1.00768
798.269	1.00768
798.269	1.00493
798.269	1.00217
798.269	1.00217
798.269	1.00493
798.269	1.00493
798.269	1.00493
798.269	1.00217
798.269	1.00217
798.269	1.00217
798.269	1.00217
798.269	1.00217
798.269	1.00217
798.269	1.00493
798.269	1.00493
798.269	1.00217
798.269	1.00493
798.269	1.00493
798.269	1.00493
798.269	1.00768
798.269	1.00493
798.269	1.00768
798.269	1.00493
798.269	1.00217
798.269	1.00217
798.27	0.999419
798.27	0.993912
798.27	0.991159
798.27	0.991159
798.27	0.988406
798.27	0.982899
798.27	0.988406
798.27	0.988406
798.27	0.988406
798.27	0.991159
798.27	0.991159
798.27	0.996666
798.27	0.999419
798.27	1.00217
798.27	1.01043
798.27	1.01318
798.27	1.01594
798.27	1.01594
798.27	1.01594
798.27	1.02144
798.27	1.02144
798.27	1.01869
798.27	1.01869
798.27	1.01869
798.27	1.01594
798.27	1.02144
798.27	1.02144
798.27	1.01869
798.27	1.02144
798.27	1.0242
798.27	1.01869
798.27	1.02144
798.27	1.02144
798.27	1.02144
798.27	1.01594
798.27	1.01594
798.27	1.01043
798.27	1.01043
798.27	1.01318
798.27	1.00493
798.27	1.00493
798.27	1.00217
798.27	0.999419
798.27	0.996666
798.27	0.996666
798.27	0.993912
798.27	0.991159
798.27	0.993912
798.27	0.993912
798.27	0.996666
798.27	1.00217
798.27	1.00217
798.27	0.999419
798.27	1.00217
798.27	1.00217
798.27	1.00217
798.27	1.00493
798.27	1.00493
798.27	1.00217
798.27	0.999419
798.27	1.00217
798.27	1.00217
798.27	1.00217
798.27	1.00217
798.27	1.00493
798.27	1.00493
798.27	1.00768
798.27	1.00768
798.27	1.01043
798.27	1.01043
798.27	1.01043
798.27	1.01043
798.27	1.01043
798.27	1.01043
798.27	1.00768
798.27	1.01043
798.27	1.01043
798.27	1.00493
798.27	1.00768
798.27	1.00768
798.27	1.01043
798.27	1.00768
798.27	1.01043
798.27	1.00768
798.27	1.00768
798.27	1.01043
798.27	1.01043
798.27	1.00768
798.27	1.01043
798.27	1.00768
798.27	1.01594
798.27	1.01594
798.27	1.02144
798.27	1.02144
798.27	1.0242
798.27	1.0242
798.27	1.0242
798.27	1.02144
798.27	1.02144
798.27	1.01594
798.271	1.01869
798.271	1.01594
798.271	1.01594
798.271	1.01318
798.271	1.01594
798.271	1.01318
798.271	1.01318
798.271	1.01594
798.271	1.01318
798.271	1.01318
798.271	1.01318
798.271	1.01318
798.271	1.01318
798.271	1.01318
798.271	1.01043
798.271	1.01043
798.271	1.00768
798.271	1.00493
798.271	1.00217
798.271	1.00217
798.271	1.00217
798.271	0.999419
798.271	0.999419
798.271	0.996666
798.271	0.993912
798.271	0.993912
798.271	0.993912
798.271	0.991159
798.271	0.991159
798.271	0.988406
798.271	0.988406
798.271	0.988406
798.271	0.991159
798.271	0.988406
798.271	0.993912
798.271	0.993912
798.271	0.996666
798.271	0.999419
798.271	1.00493
798.271	1.00217
798.271	1.00493
798.271	1.01043
798.271	1.01043
798.271	1.00493
798.271	1.00493
798.271	1.00493
798.271	1.00217
798.271	1.00217
798.271	0.999419
798.271	0.991159
798.271	0.996666
798.271	0.993912
798.271	0.999419
798.271	0.996666
798.271	0.999419
798.271	0.996666
798.271	0.999419
798.271	0.999419
798.271	0.999419
798.271	1.00217
798.271	1.00493
798.271	1.00493
798.271	1.00768
798.271	1.00768
798.271	1.01043
798.271	1.00768
798.271	1.01318
798.271	1.01594
798.271	1.01318
798.271	1.02144
798.271	1.01594
798.271	1.01594
798.271	1.02144
798.271	1.01869
798.271	1.01869
798.271	1.01869
798.271	1.01869
798.271	1.01594
798.271	1.01869
798.271	1.01594
798.271	1.01869
798.271	1.01318
798.271	1.01318
798.271	1.01043
798.271	1.01043
798.271	1.01318
798.271	1.00768
798.271	1.01318
798.271	1.01043
798.271	1.00768
798.271	1.00768
798.271	1.00768
798.271	1.00493
798.271	1.00493
798.271	1.00217
798.271	1.00217
798.271	0.996666
798.271	0.999419
798.271	0.996666
798.271	0.991159
798.272	0.991159
798.272	0.988406
798.272	0.985653
798.272	0.985653
798.272	0.988406
798.272	0.985653
798.272	0.988406
798.272	0.988406
798.272	0.991159
798.272	0.988406
798.272	0.993912
798.272	0.993912
798.272	0.996666
798.272	0.999419
798.272	0.999419
798.272	0.999419
798.272	1.00217
798.272	1.00217
798.272	1.00217
798.272	1.00217
798.272	1.00217
798.272	1.00493
798.272	1.00493
798.272	1.00768
798.272	1.00768
798.272	1.01043
798.272	1.01043
798.272	1.00768
798.272	1.01318
798.272	1.01043
798.272	1.00768
798.272	1.00768
798.272	1.01043
798.272	1.00493
798.272	1.00493
798.272	1.00493
798.272	0.999419
798.272	0.999419
798.272	1.00217
798.272	1.00493
798.272	0.996666
798.272	0.999419
798.272	0.999419
798.272	0.993912
798.272	0.993912
798.272	0.993912
798.272	0.993912
798.272	0.996666
798.272	0.999419
798.272	0.999419
798.272	1.00217
798.272	1.00217
798.272	1.00217
798.272	1.00768
798.272	1.00217
798.272	1.00493
798.272	1.00768
798.272	1.01043
798.272	1.01043
798.272	1.00768
798.272	1.01318
798.272	1.01043
798.272	1.01043
798.272	1.01318
798.272	1.01318
798.272	1.01594
798.272	1.02144
798.272	1.01594
798.272	1.01318
798.272	1.01318
798.272	1.01043
798.272	1.01043
798.272	1.00217
798.272	0.999419
798.272	0.991159
798.272	0.985653
798.272	0.982899
798.272	0.969133
798.272	0.963627
798.272	0.958121
798.272	0.947108
798.272	0.938848
798.272	0.933342
798.272	0.927835
798.272	0.919575
798.272	0.916822
798.272	0.908563
798.272	0.905809
798.272	0.900303
798.272	0.894796
798.272	0.892043
798.272	0.88929
798.272	0.883784
798.272	0.88103
798.272	0.883784
798.272	0.883784
798.272	0.88103
798.272	0.883784
798.272	0.886537
798.273	0.88929
798.273	0.883784
798.273	0.886537
798.273	0.886537
798.273	0.886537
798.273	0.886537
798.273	0.883784
798.273	0.88103
798.273	0.88103
798.273	0.88103
798.273	0.878277
798.273	0.88103
798.273	0.88103
798.273	0.878277
798.273	0.88103
798.273	0.878277
798.273	0.875524
798.273	0.875524
798.273	0.875524
798.273	0.870017
798.273	0.867264
798.273	0.867264
798.273	0.864511
798.273	0.861758
798.273	0.859005
798.273	0.856251
798.273	0.856251
798.273	0.859005
798.273	0.856251
798.273	0.859005
798.273	0.859005
798.273	0.861758
798.273	0.867264
798.273	0.872771
798.273	0.872771
798.273	0.875524
798.273	0.875524
798.273	0.88103
798.273	0.883784
798.273	0.883784
798.273	0.883784
798.273	0.886537
798.273	0.894796
798.273	0.894796
798.273	0.894796
798.273	0.900303
798.273	0.900303
798.273	0.903056
798.273	0.911316
798.273	0.908563
798.273	0.905809
798.273	0.905809
798.273	0.908563
798.273	0.905809
798.273	0.903056
798.273	0.903056
798.273	0.89755
798.273	0.894796
798.273	0.894796
798.273	0.894796
798.273	0.892043
798.273	0.892043
798.273	0.892043
798.273	0.886537
798.273	0.88929
798.273	0.892043
798.273	0.886537
798.273	0.88929
798.273	0.892043
798.273	0.88929
798.273	0.88929
798.273	0.892043
798.273	0.894796
798.273	0.894796
798.273	0.894796
798.273	0.894796
798.273	0.892043
798.273	0.89755
798.273	0.894796
798.273	0.892043
798.273	0.89755
798.273	0.892043
798.273	0.894796
798.273	0.89755
798.273	0.900303
798.273	0.900303
798.273	0.905809
798.273	0.911316
798.273	0.914069
798.273	0.922329
798.273	0.925082
798.273	0.933342
798.273	0.941601
798.273	0.949861
798.273	0.952614
798.273	0.963627
798.273	0.969133
798.273	0.97464
798.273	0.982899
798.273	0.988406
798.274	0.991159
798.274	0.996666
798.274	1.00217
798.274	1.00217
798.274	1.00217
798.274	1.00493
798.274	1.00768
798.274	1.00493
798.274	1.00768
798.274	1.00768
798.274	1.00493
798.274	1.00493
798.274	1.00768
798.274	1.00217
798.274	1.00493
798.274	1.00217
798.274	0.999419
798.274	0.996666
798.274	0.999419
798.274	0.996666
798.274	0.993912
798.274	0.993912
798.274	0.991159
798.274	0.991159
798.274	0.993912
798.274	0.993912
798.274	0.993912
798.274	0.993912
798.274	0.999419
798.274	0.999419
798.274	1.00217
798.274	1.00493
798.274	1.00217
798.274	1.00217
798.274	1.00768
798.274	1.00217
798.274	1.01043
798.274	1.00768
798.274	1.00768
798.274	1.01318
798.274	1.01043
798.274	1.01318
798.274	1.01043
798.274	1.01318
798.274	1.01043
798.274	1.01318
798.274	1.01043
798.274	1.01318
798.274	1.00768
798.274	1.00768
[truncated: 15,600 more rows]

## Sheet: Fig4D_2
x	y	label
798.261	0.604696	P-S
798.273	0.790596	S
798.28	0.609886	P-S
798.308	0.764195	S
798.357	0.75993	S
798.36	0.758943	S
798.397	0.783032	S
798.417	0.776321	S
798.425	0.761367	S

## Sheet: Fig4E_1
Time	pA
891.25	0.993591
891.25	0.996336
891.25	0.999081
891.25	0.999081
891.25	1.00457
891.25	1.00183
891.25	1.00183
891.25	1.00732
891.25	1.01006
891.25	1.0128
891.25	1.0128
891.25	1.01829
891.25	1.02104
891.25	1.02104
891.25	1.02378
891.25	1.02378
891.25	1.02104
891.25	1.02378
891.25	1.02653
891.25	1.02378
891.25	1.02927
891.25	1.02927
891.25	1.02653
891.25	1.02927
891.25	1.03202
891.25	1.03202
891.25	1.03202
891.25	1.03202
891.25	1.02927
891.25	1.02927
891.25	1.02927
891.25	1.02378
891.25	1.02104
891.25	1.02104
891.25	1.01829
891.25	1.0128
891.25	1.0128
891.25	1.00732
891.25	1.00457
891.25	1.00457
891.25	1.00457
891.25	0.999081
891.25	1.00183
891.25	0.999081
891.25	1.00183
891.25	1.00457
891.25	1.00457
891.25	1.00732
891.25	1.00732
891.25	1.01006
891.251	1.00732
891.251	1.0128
891.251	1.0128
891.251	1.0128
891.251	1.01829
891.251	1.01829
891.251	1.01829
891.251	1.01829
891.251	1.02104
891.251	1.02378
891.251	1.02378
891.251	1.02378
891.251	1.02653
891.251	1.02653
891.251	1.02378
891.251	1.02653
891.251	1.02378
891.251	1.02378
891.251	1.02927
891.251	1.02927
891.251	1.02653
891.251	1.03202
891.251	1.02927
891.251	1.02927
891.251	1.03202
891.251	1.02927
891.251	1.02653
891.251	1.03202
891.251	1.02927
891.251	1.02927
891.251	1.02927
891.251	1.02653
891.251	1.02653
891.251	1.02653
891.251	1.02104
891.251	1.02104
891.251	1.01829
891.251	1.01555
891.251	1.0128
891.251	1.01555
891.251	1.0128
891.251	1.00732
891.251	1.0128
891.251	1.0128
891.251	1.01006
891.251	1.01006
891.251	1.00732
891.251	1.00457
891.251	1.00457
891.251	1.01006
891.251	1.01006
891.251	1.0128
891.251	1.01006
891.251	1.0128
891.251	1.01829
891.251	1.01829
891.251	1.02104
891.251	1.02378
891.251	1.02104
891.251	1.02653
891.251	1.02927
891.251	1.02927
891.251	1.02927
891.251	1.02927
891.251	1.02927
891.251	1.03202
891.251	1.02653
891.251	1.02378
891.251	1.02378
891.251	1.02378
891.251	1.02378
891.251	1.02378
891.251	1.02378
891.251	1.02104
891.251	1.02104
891.251	1.02378
891.251	1.02104
891.251	1.02378
891.251	1.02378
891.251	1.02104
891.251	1.02378
891.251	1.02653
891.251	1.02653
891.251	1.03202
891.251	1.03476
891.251	1.03202
891.251	1.03476
891.251	1.043
891.251	1.04025
891.251	1.03751
891.251	1.03751
891.251	1.03476
891.251	1.03202
891.251	1.02927
891.251	1.02927
891.251	1.02653
891.251	1.02653
891.251	1.02653
891.251	1.01829
891.251	1.02104
891.252	1.01829
891.252	1.0128
891.252	1.01555
891.252	1.01555
891.252	1.0128
891.252	1.00732
891.252	1.0128
891.252	1.0128
891.252	1.01006
891.252	1.01006
891.252	1.01006
891.252	1.01006
891.252	1.01555
891.252	1.0128
891.252	1.0128
891.252	1.01555
891.252	1.01829
891.252	1.0128
891.252	1.02104
891.252	1.02378
891.252	1.01829
891.252	1.02653
891.252	1.02927
891.252	1.02378
891.252	1.02378
891.252	1.03202
891.252	1.02653
891.252	1.03202
891.252	1.03202
891.252	1.02927
891.252	1.02927
891.252	1.03202
891.252	1.02927
891.252	1.03202
891.252	1.03202
891.252	1.02378
891.252	1.02927
891.252	1.02927
891.252	1.02378
891.252	1.02653
891.252	1.02378
891.252	1.02378
891.252	1.02378
891.252	1.02653
891.252	1.02653
891.252	1.02653
891.252	1.02653
891.252	1.02653
891.252	1.02378
891.252	1.02927
891.252	1.02653
891.252	1.02653
891.252	1.02378
891.252	1.02378
891.252	1.02378
891.252	1.02104
891.252	1.02104
891.252	1.02378
891.252	1.02378
891.252	1.02378
891.252	1.02653
891.252	1.02653
891.252	1.02927
891.252	1.02927
891.252	1.02653
891.252	1.02927
891.252	1.02653
891.252	1.02378
891.252	1.02378
891.252	1.02378
891.252	1.02104
891.252	1.02378
891.252	1.02653
891.252	1.02104
891.252	1.02378
891.252	1.02378
891.252	1.02104
891.252	1.02378
891.252	1.02104
891.252	1.02378
891.252	1.01829
891.252	1.02104
891.252	1.01555
891.252	1.01555
891.252	1.01555
891.252	1.0128
891.252	1.0128
891.252	1.01006
891.252	1.01006
891.252	1.00732
891.252	1.00457
891.252	1.00457
891.252	1.00183
891.252	0.999081
891.252	1.00183
891.252	0.999081
891.252	0.999081
891.252	0.999081
891.252	0.999081
891.253	0.996336
891.253	0.996336
891.253	0.999081
891.253	0.993591
891.253	0.996336
891.253	0.996336
891.253	0.993591
891.253	0.993591
891.253	0.996336
891.253	0.990847
891.253	0.996336
891.253	0.996336
891.253	0.990847
891.253	0.990847
891.253	0.990847
891.253	0.990847
891.253	0.990847
891.253	0.996336
891.253	0.990847
891.253	0.993591
891.253	0.996336
891.253	0.996336
891.253	0.999081
891.253	1.00183
891.253	1.00183
891.253	0.999081
891.253	1.00457
891.253	1.00457
891.253	0.999081
891.253	1.00183
891.253	1.00183
891.253	1.00457
891.253	1.00732
891.253	1.00732
891.253	1.01006
891.253	1.01006
891.253	1.0128
891.253	1.01006
891.253	1.01006
891.253	1.01006
891.253	1.01006
891.253	1.00732
891.253	1.00457
891.253	1.00457
891.253	1.00183
891.253	1.00183
891.253	1.00457
891.253	0.999081
891.253	1.00183
891.253	1.00457
891.253	1.00183
891.253	1.00183
891.253	0.999081
891.253	1.00183
891.253	0.999081
891.253	1.00183
891.253	0.993591
891.253	0.996336
891.253	0.993591
891.253	0.990847
891.253	0.988102
891.253	0.990847
891.253	0.988102
891.253	0.985357
891.253	0.993591
891.253	0.990847
891.253	0.990847
891.253	0.996336
891.253	0.996336
891.253	0.996336
891.253	0.999081
891.253	0.996336
891.253	0.990847
891.253	0.996336
891.253	0.990847
891.253	0.988102
891.253	0.990847
891.253	0.990847
891.253	0.990847
891.253	0.993591
891.253	0.993591
891.253	0.993591
891.253	0.996336
891.253	0.996336
891.253	0.999081
891.253	0.996336
891.253	0.996336
891.253	0.990847
891.253	0.990847
891.253	0.990847
891.253	0.985357
891.253	0.982613
891.253	0.985357
891.253	0.982613
891.253	0.979868
891.253	0.979868
891.253	0.977123
891.253	0.974378
891.253	0.977123
891.253	0.974378
891.254	0.974378
891.254	0.974378
891.254	0.977123
891.254	0.977123
891.254	0.977123
891.254	0.979868
891.254	0.979868
891.254	0.979868
891.254	0.979868
891.254	0.982613
891.254	0.982613
891.254	0.988102
891.254	0.985357
891.254	0.985357
891.254	0.988102
891.254	0.985357
891.254	0.982613
891.254	0.982613
891.254	0.979868
891.254	0.977123
891.254	0.979868
891.254	0.977123
891.254	0.977123
891.254	0.977123
891.254	0.979868
891.254	0.982613
891.254	0.979868
891.254	0.985357
891.254	0.985357
891.254	0.985357
891.254	0.985357
891.254	0.982613
891.254	0.985357
891.254	0.985357
891.254	0.982613
891.254	0.982613
891.254	0.982613
891.254	0.985357
891.254	0.985357
891.254	0.982613
891.254	0.988102
891.254	0.990847
891.254	0.993591
891.254	0.999081
891.254	1.00183
891.254	1.00183
891.254	1.00457
891.254	1.00457
891.254	1.00457
891.254	1.01006
891.254	1.00732
891.254	1.00457
891.254	1.00457
891.254	1.00457
891.254	0.999081
891.254	0.999081
891.254	0.996336
891.254	0.993591
891.254	0.990847
891.254	0.993591
891.254	0.990847
891.254	0.993591
891.254	0.993591
891.254	0.990847
891.254	0.990847
891.254	0.990847
891.254	0.985357
891.254	0.985357
891.254	0.982613
891.254	0.979868
891.254	0.974378
891.254	0.971634
891.254	0.968889
891.254	0.966144
891.254	0.966144
891.254	0.963399
891.254	0.960655
891.254	0.963399
891.254	0.963399
891.254	0.966144
891.254	0.966144
891.254	0.966144
891.254	0.968889
891.254	0.971634
891.254	0.974378
891.254	0.977123
891.254	0.974378
891.254	0.979868
891.254	0.979868
891.254	0.979868
891.254	0.982613
891.254	0.982613
891.254	0.985357
891.254	0.985357
891.254	0.988102
891.254	0.982613
891.254	0.990847
891.254	0.990847
891.254	0.985357
891.254	0.988102
891.255	0.993591
891.255	0.993591
891.255	0.993591
891.255	1.00183
891.255	0.999081
891.255	1.00183
891.255	1.00457
891.255	1.00457
891.255	1.00457
891.255	1.00457
891.255	1.00183
891.255	1.00183
891.255	1.00183
891.255	0.996336
891.255	0.993591
891.255	1.00183
891.255	0.996336
891.255	0.993591
891.255	0.996336
891.255	0.990847
891.255	0.990847
891.255	0.993591
891.255	0.988102
891.255	0.985357
891.255	0.985357
891.255	0.985357
891.255	0.982613
891.255	0.985357
891.255	0.982613
891.255	0.985357
891.255	0.990847
891.255	0.990847
891.255	0.993591
891.255	0.993591
891.255	0.996336
891.255	0.996336
891.255	0.999081
891.255	0.999081
891.255	0.993591
891.255	0.990847
891.255	0.993591
891.255	0.990847
891.255	0.990847
891.255	0.990847
891.255	0.990847
891.255	0.990847
891.255	0.993591
891.255	0.996336
891.255	0.993591
891.255	0.996336
891.255	0.996336
891.255	0.999081
891.255	0.999081
891.255	1.00183
891.255	0.999081
891.255	1.00183
891.255	1.00457
891.255	1.00457
891.255	1.00732
891.255	1.01006
891.255	1.0128
891.255	1.0128
891.255	1.01555
891.255	1.01555
891.255	1.0128
891.255	1.01555
891.255	1.0128
891.255	1.01555
891.255	1.01829
891.255	1.0128
891.255	1.0128
891.255	1.01006
891.255	1.01006
891.255	1.00732
891.255	1.00732
891.255	1.00457
891.255	1.00183
891.255	1.00183
891.255	1.00457
891.255	1.00183
891.255	1.00183
891.255	1.00183
891.255	0.999081
891.255	0.996336
891.255	0.996336
891.255	0.990847
891.255	0.988102
891.255	0.990847
891.255	0.990847
891.255	0.990847
891.255	0.990847
891.255	0.996336
891.255	0.996336
891.255	0.999081
891.255	1.00457
891.255	1.00457
891.255	1.00732
891.255	1.01006
891.255	1.0128
891.255	1.0128
891.255	1.01555
891.256	1.0128
891.256	1.01006
891.256	1.0128
891.256	1.0128
891.256	1.0128
891.256	1.01829
891.256	1.01555
891.256	1.01829
891.256	1.02378
891.256	1.02378
891.256	1.02378
891.256	1.02378
891.256	1.02378
891.256	1.02378
891.256	1.02927
891.256	1.02653
891.256	1.02927
891.256	1.02653
891.256	1.03202
891.256	1.03202
891.256	1.03202
891.256	1.02927
891.256	1.02927
891.256	1.02927
891.256	1.02927
891.256	1.02653
891.256	1.02378
891.256	1.02104
891.256	1.02104
891.256	1.01829
891.256	1.01555
891.256	1.0128
891.256	1.0128
891.256	1.01006
891.256	1.0128
891.256	1.00732
891.256	1.0128
891.256	1.0128
891.256	1.0128
891.256	1.01555
891.256	1.01829
891.256	1.0128
891.256	1.0128
891.256	1.01006
891.256	1.0128
891.256	1.01006
891.256	1.01006
891.256	1.01006
891.256	1.00732
891.256	1.01555
891.256	1.00732
891.256	1.00732
891.256	1.01006
891.256	1.00732
891.256	1.00732
891.256	1.01006
891.256	1.00732
891.256	1.00732
891.256	1.01006
891.256	1.01006
891.256	1.00732
891.256	1.00732
891.256	1.01006
891.256	1.00457
891.256	1.00457
891.256	1.00732
891.256	1.00732
891.256	1.00732
891.256	1.00732
891.256	1.00732
891.256	1.00457
891.256	1.00732
891.256	1.00183
891.256	1.00183
891.256	1.00183
891.256	0.999081
891.256	1.00183
891.256	1.00183
891.256	1.00183
891.256	1.00183
891.256	1.00183
891.256	1.00457
891.256	1.00457
891.256	1.00732
891.256	1.00732
891.256	1.00732
891.256	1.00732
891.256	1.0128
891.256	1.0128
891.256	1.0128
891.256	1.01555
891.256	1.0128
891.256	1.0128
891.256	1.01555
891.256	1.01555
891.256	1.0128
891.256	1.01555
891.256	1.0128
891.256	1.0128
891.256	1.01555
891.257	1.01555
891.257	1.0128
891.257	1.01006
891.257	1.01006
891.257	1.00732
891.257	1.00732
891.257	1.00732
891.257	1.00732
891.257	1.00732
891.257	1.00732
891.257	1.00183
891.257	1.00457
891.257	1.00183
891.257	1.00183
891.257	1.00183
891.257	1.00183
891.257	1.00457
891.257	1.00183
891.257	1.00457
891.257	1.00457
891.257	1.00183
891.257	0.996336
891.257	0.996336
891.257	0.996336
891.257	0.996336
891.257	0.988102
891.257	0.988102
891.257	0.985357
891.257	0.985357
891.257	0.985357
891.257	0.988102
891.257	0.988102
891.257	0.988102
891.257	0.985357
891.257	0.985357
891.257	0.982613
891.257	0.985357
891.257	0.985357
891.257	0.988102
891.257	0.990847
891.257	0.993591
891.257	0.996336
891.257	0.996336
891.257	0.999081
891.257	0.996336
891.257	1.00183
891.257	1.00183
891.257	1.00457
891.257	1.00183
891.257	1.00457
891.257	1.00183
891.257	1.00183
891.257	1.00183
891.257	1.00457
891.257	1.00732
891.257	1.00732
891.257	1.01006
891.257	1.0128
891.257	1.01006
891.257	1.01555
891.257	1.0128
891.257	1.0128
891.257	1.0128
891.257	1.0128
891.257	1.01006
891.257	1.0128
891.257	1.0128
891.257	1.01006
891.257	1.01006
891.257	1.01006
891.257	1.00457
891.257	1.00732
891.257	1.01006
891.257	1.00732
891.257	1.01006
891.257	1.01006
891.257	1.00732
891.257	1.00732
891.257	1.01006
891.257	1.00457
891.257	1.00457
891.257	1.00457
891.257	1.00183
891.257	0.999081
891.257	1.00183
891.257	1.00183
891.257	0.999081
891.257	0.999081
891.257	0.996336
891.257	0.993591
891.257	0.996336
891.257	0.996336
891.257	0.996336
891.257	0.999081
891.257	0.996336
891.257	0.993591
891.257	0.996336
891.257	0.996336
891.257	0.996336
891.258	0.996336
891.258	0.996336
891.258	0.996336
891.258	0.999081
891.258	0.996336
891.258	0.996336
891.258	0.999081
891.258	0.999081
891.258	1.00183
891.258	1.00183
891.258	1.00732
891.258	1.00183
891.258	1.00183
891.258	1.00457
891.258	1.00183
891.258	0.999081
891.258	0.999081
891.258	0.993591
891.258	0.988102
891.258	0.988102
891.258	0.988102
891.258	0.982613
891.258	0.985357
891.258	0.985357
891.258	0.979868
891.258	0.979868
891.258	0.977123
891.258	0.974378
891.258	0.974378
891.258	0.974378
891.258	0.968889
891.258	0.968889
891.258	0.968889
891.258	0.968889
891.258	0.971634
891.258	0.974378
891.258	0.974378
891.258	0.977123
891.258	0.982613
891.258	0.985357
891.258	0.988102
891.258	0.988102
891.258	0.988102
891.258	0.985357
891.258	0.985357
891.258	0.985357
891.258	0.982613
891.258	0.982613
891.258	0.979868
891.258	0.977123
891.258	0.977123
891.258	0.974378
891.258	0.974378
891.258	0.971634
891.258	0.971634
891.258	0.968889
891.258	0.968889
891.258	0.968889
891.258	0.968889
891.258	0.968889
891.258	0.971634
891.258	0.971634
891.258	0.974378
891.258	0.977123
891.258	0.977123
891.258	0.977123
891.258	0.979868
891.258	0.979868
891.258	0.982613
891.258	0.985357
891.258	0.985357
891.258	0.985357
891.258	0.985357
891.258	0.985357
891.258	0.985357
891.258	0.990847
891.258	0.990847
891.258	0.993591
891.258	0.996336
891.258	0.999081
891.258	0.996336
891.258	1.00183
891.258	0.999081
891.258	1.00183
891.258	1.00457
891.258	1.00457
891.258	1.00183
891.258	1.00183
891.258	1.00183
891.258	0.999081
891.258	0.999081
891.258	0.999081
891.258	0.999081
891.258	0.999081
891.258	0.999081
891.258	1.00183
891.258	1.00183
891.258	1.00457
891.258	1.00732
891.258	1.01006
891.259	1.01006
891.259	1.0128
891.259	1.01006
891.259	1.0128
891.259	1.01006
891.259	1.00457
891.259	1.00457
891.259	1.00183
891.259	0.999081
891.259	0.996336
891.259	0.996336
891.259	0.993591
891.259	0.996336
891.259	0.999081
891.259	0.999081
891.259	0.996336
891.259	0.999081
891.259	1.00183
891.259	0.999081
891.259	0.999081
891.259	1.00732
891.259	1.00457
891.259	1.00732
891.259	1.01555
891.259	1.01555
891.259	1.02104
891.259	1.02653
891.259	1.02653
891.259	1.02927
891.259	1.02927
891.259	1.03202
891.259	1.03202
891.259	1.03202
891.259	1.03202
891.259	1.02927
891.259	1.02927
891.259	1.02927
891.259	1.02927
891.259	1.02378
891.259	1.02378
891.259	1.01829
891.259	1.0128
891.259	1.01829
891.259	1.0128
891.259	1.01006
891.259	1.01006
891.259	1.01006
891.259	1.00732
891.259	1.00732
891.259	1.00457
891.259	1.00457
891.259	1.00183
891.259	1.00732
891.259	1.00732
891.259	1.01006
891.259	1.01006
891.259	1.00732
891.259	1.01006
891.259	1.01006
891.259	1.01006
891.259	1.00732
891.259	1.0128
891.259	1.0128
891.259	1.0128
891.259	1.0128
891.259	1.01006
891.259	1.00732
891.259	1.00732
891.259	0.999081
891.259	1.00183
891.259	1.00183
891.259	1.00183
891.259	0.996336
891.259	0.996336
891.259	0.996336
891.259	0.996336
891.259	0.996336
891.259	0.990847
891.259	0.993591
891.259	0.990847
891.259	0.990847
891.259	0.988102
891.259	0.988102
891.259	0.988102
891.259	0.988102
891.259	0.990847
891.259	0.985357
891.259	0.985357
891.259	0.982613
891.259	0.988102
891.259	0.988102
891.259	0.988102
891.259	0.988102
891.259	0.988102
891.259	0.990847
891.259	0.996336
891.259	0.999081
891.259	0.996336
891.259	1.00183
891.259	1.00183
891.26	1.00183
891.26	1.00732
891.26	1.00732
891.26	1.00732
891.26	1.00732
891.26	1.01006
891.26	1.00732
891.26	1.00457
891.26	1.00183
891.26	1.00183
891.26	0.999081
891.26	0.999081
891.26	0.996336
891.26	0.999081
891.26	1.00183
891.26	1.00183
891.26	1.00457
891.26	1.00732
891.26	1.01006
891.26	1.0128
891.26	1.0128
891.26	1.0128
891.26	1.0128
891.26	1.0128
891.26	1.0128
891.26	1.01006
891.26	1.01006
891.26	1.00732
891.26	1.00183
891.26	0.999081
891.26	0.996336
891.26	0.996336
891.26	0.990847
891.26	0.993591
891.26	0.990847
891.26	0.990847
891.26	0.990847
891.26	0.996336
891.26	0.993591
891.26	0.996336
891.26	0.999081
891.26	0.990847
891.26	0.996336
891.26	0.996336
891.26	0.999081
891.26	0.993591
891.26	0.996336
891.26	0.996336
891.26	0.999081
891.26	0.999081
891.26	0.996336
891.26	0.996336
891.26	0.999081
891.26	0.999081
891.26	0.999081
891.26	0.999081
891.26	0.999081
891.26	0.993591
891.26	0.993591
891.26	0.996336
891.26	0.988102
891.26	0.993591
891.26	0.990847
891.26	0.990847
891.26	0.996336
891.26	0.993591
891.26	0.990847
891.26	0.990847
891.26	0.990847
891.26	0.985357
891.26	0.985357
891.26	0.985357
891.26	0.982613
891.26	0.982613
891.26	0.979868
891.26	0.982613
891.26	0.982613
891.26	0.985357
891.26	0.982613
891.26	0.988102
891.26	0.988102
891.26	0.988102
891.26	0.985357
891.26	0.988102
891.26	0.993591
891.26	0.988102
891.26	0.990847
891.26	0.996336
891.26	0.996336
891.26	0.999081
891.26	1.00457
891.26	1.00732
891.26	1.00732
891.26	1.0128
891.26	1.01555
891.26	1.01555
891.26	1.01829
891.26	1.02104
891.26	1.01829
891.26	1.02104
891.26	1.01829
891.261	1.01555
891.261	1.01829
891.261	1.01555
891.261	1.0128
891.261	1.01006
891.261	1.01006
891.261	1.00457
891.261	1.01006
891.261	1.00732
891.261	1.00183
891.261	1.00457
891.261	1.00457
891.261	1.00732
891.261	1.00183
891.261	1.00457
891.261	1.00183
891.261	1.00457
891.261	1.00457
891.261	1.00457
891.261	1.00457
891.261	1.00457
891.261	1.00732
891.261	1.00457
891.261	1.00732
891.261	1.01006
891.261	1.01006
891.261	1.0128
891.261	1.01555
891.261	1.0128
891.261	1.01555
891.261	1.01829
891.261	1.01555
891.261	1.01829
891.261	1.02104
891.261	1.02104
891.261	1.02378
891.261	1.02378
891.261	1.02104
891.261	1.01829
891.261	1.02104
891.261	1.01829
891.261	1.01555
891.261	1.01555
891.261	1.01555
891.261	1.01006
891.261	1.0128
891.261	1.01829
891.261	1.0128
891.261	1.0128
891.261	1.0128
891.261	1.00732
891.261	1.01006
891.261	1.0128
891.261	1.01006
891.261	1.0128
891.261	1.0128
891.261	1.01006
891.261	1.0128
891.261	1.0128
891.261	1.0128
891.261	1.01006
891.261	1.0128
891.261	1.0128
891.261	1.01555
891.261	1.0128
891.261	1.0128
891.261	1.01006
891.261	1.0128
891.261	1.0128
891.261	1.00732
891.261	1.00732
891.261	1.00732
891.261	1.01006
891.261	1.01006
891.261	1.01006
891.261	1.00732
891.261	1.00457
891.261	1.00183
891.261	1.00183
891.261	0.996336
891.261	0.999081
891.261	0.996336
891.261	0.996336
891.261	0.996336
891.261	0.996336
891.261	0.996336
891.261	0.996336
891.261	0.996336
891.261	0.996336
891.261	0.999081
891.261	0.999081
891.261	0.999081
891.261	0.996336
891.261	1.00457
891.261	1.00183
891.261	1.00457
891.261	1.00732
891.261	1.00183
891.261	1.00457
891.261	1.00457
891.262	0.999081
891.262	1.00457
891.262	1.00183
891.262	0.999081
891.262	0.999081
891.262	0.999081
891.262	1.00183
891.262	0.999081
891.262	1.00183
891.262	1.00457
891.262	1.00183
891.262	1.00732
891.262	1.00732
891.262	1.00183
891.262	1.00457
891.262	1.00183
891.262	0.996336
891.262	0.990847
891.262	0.988102
891.262	0.982613
891.262	0.982613
891.262	0.982613
891.262	0.977123
891.262	0.974378
891.262	0.971634
891.262	0.974378
891.262	0.971634
891.262	0.971634
891.262	0.974378
891.262	0.971634
891.262	0.974378
891.262	0.977123
891.262	0.979868
891.262	0.977123
891.262	0.982613
891.262	0.979868
891.262	0.988102
891.262	0.988102
891.262	0.985357
891.262	0.988102
891.262	0.988102
891.262	0.988102
891.262	0.988102
891.262	0.990847
891.262	0.988102
891.262	0.990847
891.262	0.993591
891.262	0.990847
891.262	0.993591
891.262	0.993591
891.262	0.996336
891.262	0.996336
891.262	1.00183
891.262	1.00183
891.262	1.00457
891.262	1.00732
891.262	1.01006
891.262	1.0128
891.262	1.0128
891.262	1.01829
891.262	1.0128
891.262	1.01006
891.262	1.00732
891.262	1.00457
891.262	1.00183
891.262	1.00183
891.262	0.999081
891.262	0.996336
891.262	0.996336
891.262	0.990847
891.262	0.988102
891.262	0.988102
891.262	0.985357
891.262	0.985357
891.262	0.988102
891.262	0.988102
891.262	0.988102
891.262	0.988102
891.262	0.990847
891.262	0.993591
891.262	0.996336
891.262	0.996336
891.262	0.996336
891.262	0.996336
891.262	1.00183
891.262	0.999081
891.262	1.00183
891.262	1.00183
891.262	1.00457
891.262	1.00183
891.262	1.00457
891.262	1.00457
891.262	0.999081
891.262	0.996336
891.262	0.990847
891.262	0.990847
891.262	0.988102
891.262	0.988102
891.262	0.988102
891.263	0.988102
891.263	0.985357
891.263	0.988102
891.263	0.990847
891.263	0.993591
891.263	0.996336
891.263	0.996336
891.263	0.999081
891.263	0.996336
891.263	1.00183
891.263	1.00183
891.263	1.00457
891.263	0.999081
891.263	1.00183
891.263	1.00183
891.263	0.999081
891.263	1.00183
891.263	1.00183
891.263	1.00183
891.263	1.00457
891.263	1.00457
891.263	1.00183
891.263	1.00457
891.263	1.00732
891.263	1.00457
891.263	1.00183
891.263	1.00457
891.263	1.00183
891.263	0.996336
891.263	0.999081
891.263	0.993591
891.263	0.990847
891.263	0.996336
891.263	0.990847
891.263	0.988102
891.263	0.990847
891.263	0.988102
891.263	0.985357
891.263	0.985357
891.263	0.982613
891.263	0.979868
891.263	0.979868
891.263	0.979868
891.263	0.977123
891.263	0.977123
891.263	0.974378
891.263	0.971634
891.263	0.974378
891.263	0.974378
891.263	0.977123
891.263	0.974378
891.263	0.977123
891.263	0.977123
891.263	0.979868
891.263	0.979868
891.263	0.979868
891.263	0.977123
891.263	0.977123
891.263	0.979868
891.263	0.974378
891.263	0.977123
891.263	0.977123
891.263	0.977123
891.263	0.977123
891.263	0.982613
891.263	0.982613
891.263	0.982613
891.263	0.988102
891.263	0.982613
891.263	0.985357
891.263	0.990847
891.263	0.985357
891.263	0.988102
891.263	0.993591
891.263	0.988102
891.263	0.990847
891.263	0.993591
891.263	0.996336
891.263	0.993591
891.263	0.999081
891.263	0.996336
891.263	0.996336
891.263	0.996336
891.263	0.993591
891.263	0.993591
891.263	0.993591
891.263	0.990847
891.263	0.988102
891.263	0.990847
891.263	0.988102
891.263	0.985357
891.263	0.988102
891.263	0.988102
891.263	0.985357
891.263	0.985357
891.263	0.985357
891.263	0.982613
891.263	0.982613
891.263	0.977123
891.263	0.977123
891.264	0.974378
891.264	0.971634
891.264	0.966144
891.264	0.966144
891.264	0.960655
891.264	0.95791
891.264	0.952421
891.264	0.955165
891.264	0.952421
891.264	0.949676
891.264	0.952421
891.264	0.952421
891.264	0.949676
891.264	0.949676
891.264	0.955165
891.264	0.955165
891.264	0.955165
891.264	0.95791
891.264	0.955165
891.264	0.963399
891.264	0.963399
891.264	0.963399
891.264	0.963399
891.264	0.968889
891.264	0.968889
891.264	0.966144
891.264	0.966144
891.264	0.968889
891.264	0.966144
891.264	0.968889
891.264	0.971634
891.264	0.963399
891.264	0.963399
891.264	0.968889
891.264	0.960655
891.264	0.971634
891.264	0.974378
891.264	0.974378
891.264	0.974378
891.264	0.979868
891.264	0.979868
891.264	0.982613
891.264	0.982613
891.264	0.979868
891.264	0.982613
891.264	0.982613
891.264	0.982613
891.264	0.979868
891.264	0.982613
891.264	0.979868
891.264	0.977123
891.264	0.977123
891.264	0.977123
891.264	0.977123
891.264	0.977123
891.264	0.974378
891.264	0.974378
891.264	0.974378
891.264	0.974378
891.264	0.974378
891.264	0.974378
891.264	0.979868
891.264	0.979868
891.264	0.979868
891.264	0.985357
891.264	0.985357
891.264	0.988102
891.264	0.990847
891.264	0.993591
891.264	0.990847
891.264	0.999081
891.264	0.996336
891.264	0.996336
891.264	0.996336
891.264	0.993591
891.264	0.990847
891.264	0.990847
891.264	0.988102
891.264	0.988102
891.264	0.985357
891.264	0.988102
891.264	0.985357
891.264	0.988102
891.264	0.985357
891.264	0.990847
891.264	0.990847
891.264	0.990847
891.264	0.990847
891.264	0.993591
891.264	0.993591
891.264	0.993591
891.264	0.993591
891.264	0.999081
891.264	0.996336
891.264	0.990847
891.264	0.993591
891.264	0.990847
891.264	0.990847
891.264	0.990847
891.264	0.993591
891.264	0.988102
891.265	0.988102
891.265	0.990847
891.265	0.988102
891.265	0.990847
891.265	0.990847
891.265	0.993591
891.265	0.993591
891.265	0.996336
891.265	0.988102
891.265	0.988102
891.265	0.990847
891.265	0.990847
891.265	0.990847
891.265	0.990847
891.265	0.993591
891.265	0.988102
891.265	0.993591
891.265	0.990847
891.265	0.988102
891.265	0.993591
891.265	0.990847
891.265	0.985357
891.265	0.988102
891.265	0.988102
891.265	0.988102
891.265	0.988102
891.265	0.985357
891.265	0.985357
891.265	0.985357
891.265	0.990847
891.265	0.985357
891.265	0.985357
891.265	0.988102
891.265	0.988102
891.265	0.988102
891.265	0.993591
891.265	0.988102
891.265	0.988102
891.265	0.990847
891.265	0.993591
891.265	0.990847
891.265	0.999081
891.265	0.996336
891.265	0.999081
891.265	0.999081
891.265	1.00183
891.265	1.00183
891.265	1.00457
891.265	1.00457
891.265	1.00183
891.265	1.00183
891.265	1.00183
891.265	0.999081
891.265	0.996336
891.265	0.996336
891.265	0.996336
891.265	0.990847
891.265	0.993591
891.265	0.993591
891.265	0.990847
891.265	0.990847
891.265	0.990847
891.265	0.988102
891.265	0.988102
891.265	0.990847
891.265	0.988102
891.265	0.988102
891.265	0.985357
891.265	0.988102
891.265	0.985357
891.265	0.988102
891.265	0.988102
891.265	0.988102
891.265	0.993591
891.265	0.990847
891.265	0.993591
891.265	0.996336
891.265	0.996336
891.265	0.996336
891.265	0.999081
891.265	0.999081
891.265	0.996336
891.265	0.996336
891.265	0.999081
891.265	0.996336
891.265	0.996336
891.265	0.999081
891.265	0.999081
891.265	0.999081
891.265	1.00183
891.265	1.00457
891.265	1.00457
891.265	1.00732
891.265	1.00183
891.265	1.00457
891.265	1.00183
891.265	1.00457
891.265	0.999081
891.265	1.00457
891.265	0.999081
891.266	0.996336
891.266	0.999081
891.266	0.999081
891.266	0.996336
891.266	0.996336
891.266	0.999081
891.266	0.996336
891.266	0.996336
891.266	0.996336
891.266	0.996336
891.266	0.990847
891.266	0.996336
891.266	0.990847
891.266	0.993591
891.266	0.988102
891.266	0.988102
891.266	0.988102
891.266	0.993591
891.266	0.990847
891.266	0.996336
891.266	0.999081
891.266	0.999081
891.266	0.999081
891.266	1.00183
891.266	1.00183
891.266	0.999081
891.266	1.00183
891.266	1.00457
891.266	1.00183
891.266	1.00457
891.266	1.00457
891.266	1.00183
891.266	1.00183
891.266	1.00457
891.266	0.999081
891.266	0.996336
891.266	1.00183
891.266	0.996336
891.266	0.996336
891.266	0.993591
891.266	0.993591
891.266	0.996336
891.266	0.993591
891.266	0.996336
891.266	0.996336
891.266	0.996336
891.266	0.999081
891.266	0.999081
891.266	1.00183
891.266	1.00457
891.266	1.00457
891.266	1.01006
891.266	1.01006
891.266	1.01555
891.266	1.0128
891.266	1.01829
891.266	1.01829
891.266	1.01555
891.266	1.02104
891.266	1.02104
891.266	1.01829
891.266	1.02378
891.266	1.02378
891.266	1.02378
891.266	1.02927
891.266	1.02653
891.266	1.02927
891.266	1.02653
891.266	1.02378
891.266	1.02378
891.266	1.02378
891.266	1.02378
891.266	1.02378
891.266	1.02378
891.266	1.02104
891.266	1.02104
891.266	1.02104
891.266	1.01829
891.266	1.02104
891.266	1.02104
891.266	1.02104
891.266	1.02104
891.266	1.02104
891.266	1.02104
891.266	1.02104
891.266	1.02104
891.266	1.02104
891.266	1.01555
891.266	1.01006
891.266	1.0128
891.266	1.0128
891.266	1.0128
891.266	1.00732
891.266	1.01006
891.266	1.01006
891.266	1.0128
891.266	1.01555
891.266	1.0128
891.266	1.01555
891.266	1.01555
891.267	1.01829
891.267	1.0128
891.267	1.01829
891.267	1.01829
891.267	1.0128
891.267	1.01555
891.267	1.0128
891.267	1.01006
891.267	1.01006
891.267	1.0128
891.267	1.01006
891.267	1.01006
891.267	1.01006
891.267	1.01006
891.267	1.01006
891.267	1.01006
891.267	1.0128
891.267	1.00732
891.267	1.01006
891.267	1.00457
891.267	1.00183
891.267	1.01006
891.267	1.00732
891.267	1.00457
891.267	1.00457
891.267	1.00183
891.267	1.00183
891.267	1.00457
891.267	0.996336
891.267	0.996336
891.267	0.996336
891.267	0.999081
891.267	0.993591
891.267	0.996336
891.267	0.993591
891.267	0.993591
891.267	0.996336
891.267	0.996336
891.267	0.996336
891.267	0.999081
891.267	0.999081
891.267	0.999081
891.267	0.999081
891.267	1.00183
891.267	0.999081
891.267	0.996336
891.267	0.999081
891.267	0.996336
891.267	0.990847
891.267	0.993591
891.267	0.990847
891.267	0.988102
891.267	0.988102
891.267	0.990847
891.267	0.990847
891.267	0.990847
891.267	0.990847
891.267	0.990847
891.267	0.988102
891.267	0.990847
891.267	0.988102
891.267	0.990847
891.267	0.990847
891.267	0.988102
891.267	0.990847
891.267	0.993591
891.267	0.990847
891.267	0.993591
891.267	0.996336
891.267	1.00183
891.267	1.00457
891.267	1.00732
891.267	1.00732
891.267	1.00732
891.267	1.0128
891.267	1.01555
891.267	1.01006
891.267	1.01555
891.267	1.0128
891.267	1.0128
891.267	1.0128
891.267	1.01555
891.267	1.00732
891.267	1.01006
891.267	1.01006
891.267	1.00457
891.267	1.00457
891.267	1.00732
891.267	1.00732
891.267	1.00183
891.267	1.00457
891.267	0.999081
891.267	0.999081
891.267	0.996336
891.267	0.999081
891.267	1.00183
891.267	0.999081
891.267	1.00183
891.267	1.00183
891.268	1.00732
891.268	1.00732
891.268	1.01006
891.268	1.0128
891.268	1.01555
891.268	1.01555
891.268	1.0128
891.268	1.01829
891.268	1.01555
891.268	1.01555
891.268	1.0128
891.268	1.01555
891.268	1.0128
891.268	1.0128
891.268	1.01006
891.268	1.0128
891.268	1.01006
891.268	1.00732
891.268	1.00457
891.268	1.00457
891.268	1.00457
891.268	0.999081
891.268	0.999081
891.268	0.996336
891.268	0.993591
891.268	0.990847
891.268	0.985357
891.268	0.982613
891.268	0.979868
891.268	0.974378
891.268	0.966144
891.268	0.966144
891.268	0.963399
891.268	0.95791
891.268	0.95791
891.268	0.95791
891.268	0.95791
891.268	0.95791
891.268	0.960655
891.268	0.95791
891.268	0.95791
891.268	0.960655
891.268	0.960655
891.268	0.960655
891.268	0.963399
891.268	0.960655
891.268	0.960655
891.268	0.960655
891.268	0.960655
891.268	0.960655
891.268	0.963399
891.268	0.960655
891.268	0.963399
891.268	0.960655
891.268	0.963399
891.268	0.963399
891.268	0.966144
891.268	0.974378
891.268	0.968889
891.268	0.971634
891.268	0.977123
891.268	0.977123
891.268	0.979868
891.268	0.982613
891.268	0.979868
891.268	0.982613
891.268	0.979868
891.268	0.982613
891.268	0.979868
891.268	0.979868
891.268	0.977123
891.268	0.977123
891.268	0.977123
891.268	0.977123
891.268	0.974378
891.268	0.977123
891.268	0.979868
891.268	0.979868
891.268	0.982613
891.268	0.985357
891.268	0.985357
891.268	0.988102
891.268	0.988102
891.268	0.988102
891.268	0.985357
891.268	0.985357
891.268	0.985357
891.268	0.985357
891.268	0.985357
891.268	0.982613
891.268	0.979868
891.268	0.982613
891.268	0.982613
891.268	0.979868
891.268	0.979868
891.268	0.982613
891.268	0.979868
891.268	0.985357
891.268	0.985357
891.268	0.985357
891.269	0.985357
891.269	0.985357
891.269	0.985357
891.269	0.985357
891.269	0.985357
891.269	0.985357
891.269	0.985357
891.269	0.985357
891.269	0.985357
891.269	0.985357
891.269	0.990847
891.269	0.988102
891.269	0.985357
891.269	0.985357
891.269	0.988102
891.269	0.982613
891.269	0.979868
891.269	0.982613
891.269	0.974378
891.269	0.974378
891.269	0.971634
891.269	0.963399
891.269	0.963399
891.269	0.960655
891.269	0.955165
891.269	0.955165
891.269	0.95791
891.269	0.95791
891.269	0.960655
891.269	0.963399
891.269	0.960655
891.269	0.960655
891.269	0.963399
891.269	0.963399
891.269	0.966144
891.269	0.966144
891.269	0.963399
891.269	0.968889
891.269	0.977123
891.269	0.979868
891.269	0.979868
891.269	0.982613
891.269	0.979868
891.269	0.979868
891.269	0.977123
891.269	0.977123
891.269	0.968889
891.269	0.971634
891.269	0.968889
891.269	0.968889
891.269	0.971634
891.269	0.974378
891.269	0.974378
891.269	0.974378
891.269	0.977123
891.269	0.979868
891.269	0.977123
891.269	0.982613
891.269	0.977123
891.269	0.979868
891.269	0.979868
891.269	0.979868
891.269	0.977123
891.269	0.979868
891.269	0.979868
891.269	0.979868
891.269	0.977123
891.269	0.979868
891.269	0.979868
891.269	0.985357
891.269	0.988102
891.269	0.988102
891.269	0.990847
891.269	0.990847
891.269	0.996336
891.269	0.996336
891.269	0.999081
891.269	0.996336
891.269	0.999081
891.269	1.00183
891.269	0.999081
891.269	0.999081
891.269	1.00183
891.269	1.00457
891.269	0.999081
891.269	1.00183
891.269	0.999081
891.269	0.999081
891.269	0.999081
891.269	0.996336
891.269	0.996336
891.269	0.996336
891.269	0.996336
891.269	0.996336
891.269	0.996336
891.269	0.996336
891.269	0.990847
891.269	0.993591
891.269	0.996336
891.269	0.996336
891.269	0.996336
891.27	0.996336
891.27	0.996336
891.27	0.993591
891.27	0.996336
891.27	0.993591
891.27	0.990847
891.27	0.990847
891.27	0.993591
891.27	0.993591
891.27	0.990847
891.27	0.990847
891.27	0.996336
891.27	0.993591
891.27	0.996336
891.27	0.993591
891.27	0.996336
891.27	0.993591
891.27	0.996336
891.27	0.990847
891.27	0.996336
891.27	0.993591
891.27	0.993591
891.27	0.993591
891.27	0.999081
891.27	1.00183
891.27	1.00732
891.27	1.00732
891.27	1.0128
891.27	1.01829
891.27	1.01829
891.27	1.02378
891.27	1.02378
891.27	1.02104
891.27	1.02104
891.27	1.01829
891.27	1.01555
891.27	1.0128
891.27	1.0128
891.27	1.0128
891.27	1.0128
891.27	1.01006
891.27	1.0128
891.27	1.01006
891.27	1.00732
891.27	1.00732
891.27	1.00732
891.27	0.999081
891.27	1.00457
891.27	1.00457
[truncated: 19,001 more rows]

## Sheet: Fig4E_2
x	y	label
891.282	0.654965	AcK
891.326	0.736094	K
891.433	0.675536	AcK
891.453	0.739106	K

## Sheet: Fig4F_1
Time	pA
476.08	0.995795
476.08	0.995795
476.08	0.998494
476.08	0.998494
476.08	0.995795
476.08	0.998494
476.08	0.995795
476.08	0.998494
476.08	1.00119
476.08	1.00389
476.08	1.00389
476.08	1.00659
476.08	1.01199
476.08	1.01199
476.08	1.01469
476.08	1.01469
476.08	1.01469
476.08	1.01469
476.08	1.01469
476.08	1.00929
476.08	1.00929
476.08	1.00659
476.08	1.00929
476.08	1.00389
476.08	1.00389
476.08	1.00389
476.08	1.00119
476.08	1.00389
476.08	1.00119
476.08	1.00119
476.08	1.00389
476.08	1.00659
476.08	0.998494
476.08	1.00119
476.08	1.00119
476.08	0.995795
476.08	0.995795
476.08	0.995795
476.08	0.995795
476.08	0.993097
476.08	0.995795
476.08	0.993097
476.08	0.993097
476.08	0.990398
476.08	0.987699
476.08	0.990398
476.08	0.990398
476.08	0.990398
476.08	0.987699
476.08	0.990398
476.081	0.987699
476.081	0.985001
476.081	0.990398
476.081	0.990398
476.081	0.987699
476.081	0.987699
476.081	0.990398
476.081	0.990398
476.081	0.993097
476.081	0.993097
476.081	0.993097
476.081	1.00119
476.081	1.00119
476.081	1.00389
476.081	1.00119
476.081	1.00389
476.081	1.00119
476.081	1.00389
476.081	0.998494
476.081	0.998494
476.081	0.998494
476.081	0.998494
476.081	0.998494
476.081	0.998494
476.081	0.995795
476.081	0.998494
476.081	0.995795
476.081	0.993097
476.081	0.995795
476.081	0.995795
476.081	0.995795
476.081	0.998494
476.081	0.998494
476.081	0.998494
476.081	0.995795
476.081	0.990398
476.081	0.995795
476.081	0.995795
476.081	0.993097
476.081	0.993097
476.081	0.990398
476.081	0.990398
476.081	0.987699
476.081	0.987699
476.081	0.987699
476.081	0.985001
476.081	0.985001
476.081	0.985001
476.081	0.982302
476.081	0.982302
476.081	0.985001
476.081	0.982302
476.081	0.985001
476.081	0.987699
476.081	0.985001
476.081	0.990398
476.081	0.995795
476.081	0.993097
476.081	0.995795
476.081	1.00119
476.081	0.998494
476.081	1.00389
476.081	1.00389
476.081	1.00659
476.081	1.00119
476.081	1.00659
476.081	1.00659
476.081	1.00389
476.081	1.00119
476.081	0.995795
476.081	0.993097
476.081	0.990398
476.081	0.985001
476.081	0.979603
476.081	0.974206
476.081	0.974206
476.081	0.968809
476.081	0.968809
476.081	0.96611
476.081	0.96611
476.081	0.96611
476.081	0.971507
476.081	0.971507
476.081	0.971507
476.081	0.976905
476.081	0.976905
476.081	0.976905
476.081	0.982302
476.081	0.985001
476.081	0.982302
476.081	0.985001
476.081	0.985001
476.081	0.985001
476.081	0.985001
476.081	0.987699
476.081	0.987699
476.081	0.990398
476.081	0.990398
476.081	0.987699
476.082	0.993097
476.082	0.993097
476.082	0.993097
476.082	0.993097
476.082	0.995795
476.082	0.995795
476.082	0.993097
476.082	1.00119
476.082	1.00119
476.082	0.995795
476.082	1.00119
476.082	0.998494
476.082	0.995795
476.082	1.00119
476.082	0.995795
476.082	0.990398
476.082	0.993097
476.082	0.993097
476.082	0.993097
476.082	0.993097
476.082	0.995795
476.082	0.993097
476.082	0.998494
476.082	0.998494
476.082	1.00119
476.082	1.00389
476.082	1.00389
476.082	1.00389
476.082	1.00389
476.082	1.00119
476.082	1.00119
476.082	0.995795
476.082	1.00119
476.082	0.995795
476.082	0.995795
476.082	0.995795
476.082	0.995795
476.082	0.993097
476.082	0.995795
476.082	0.993097
476.082	0.993097
476.082	0.993097
476.082	0.990398
476.082	0.990398
476.082	0.987699
476.082	0.987699
476.082	0.987699
476.082	0.985001
476.082	0.990398
476.082	0.987699
476.082	0.990398
476.082	0.993097
476.082	0.993097
476.082	0.990398
476.082	0.995795
476.082	0.998494
476.082	1.00119
476.082	1.00119
476.082	1.00659
476.082	1.00389
476.082	1.00389
476.082	1.00659
476.082	1.00389
476.082	1.00659
476.082	1.00659
476.082	1.00119
476.082	1.00389
476.082	1.00119
476.082	0.998494
476.082	0.995795
476.082	0.995795
476.082	0.995795
476.082	0.995795
476.082	0.995795
476.082	0.995795
476.082	0.995795
476.082	0.995795
476.082	0.995795
476.082	0.993097
476.082	0.993097
476.082	0.990398
476.082	0.993097
476.082	0.990398
476.082	0.993097
476.082	0.990398
476.082	0.993097
476.082	0.998494
476.082	0.995795
476.082	1.00119
476.082	1.00389
476.082	1.00659
476.082	1.00119
476.082	1.00389
476.082	1.00119
476.082	0.998494
476.082	0.995795
476.082	0.998494
476.082	0.995795
476.082	0.998494
476.082	0.995795
476.082	0.990398
476.083	0.990398
476.083	0.990398
476.083	0.987699
476.083	0.990398
476.083	0.987699
476.083	0.990398
476.083	0.987699
476.083	0.990398
476.083	0.990398
476.083	0.990398
476.083	0.995795
476.083	0.995795
476.083	0.995795
476.083	1.00119
476.083	0.995795
476.083	0.998494
476.083	1.00119
476.083	1.00389
476.083	1.00389
476.083	1.00659
476.083	1.00929
476.083	1.01199
476.083	1.01199
476.083	1.01199
476.083	1.00929
476.083	1.01199
476.083	1.01469
476.083	1.01469
476.083	1.01199
476.083	1.01199
476.083	1.01199
476.083	1.00659
476.083	1.00659
476.083	1.00389
476.083	1.00119
476.083	1.00119
476.083	1.00119
476.083	0.995795
476.083	0.998494
476.083	0.995795
476.083	0.990398
476.083	0.990398
476.083	0.993097
476.083	0.990398
476.083	0.993097
476.083	0.990398
476.083	0.993097
476.083	0.993097
476.083	0.995795
476.083	0.995795
476.083	0.998494
476.083	0.995795
476.083	0.995795
476.083	0.998494
476.083	0.998494
476.083	0.998494
476.083	1.00119
476.083	0.998494
476.083	1.00119
476.083	1.00119
476.083	1.00119
476.083	1.00119
476.083	1.00119
476.083	1.00389
476.083	1.00389
476.083	1.00659
476.083	1.00659
476.083	1.00929
476.083	1.00929
476.083	1.00929
476.083	1.00929
476.083	1.00929
476.083	1.00659
476.083	1.00389
476.083	1.00119
476.083	0.995795
476.083	0.995795
476.083	0.993097
476.083	0.990398
476.083	0.987699
476.083	0.987699
476.083	0.985001
476.083	0.990398
476.083	0.990398
476.083	0.990398
476.083	0.993097
476.083	0.995795
476.083	0.998494
476.083	1.00389
476.083	1.00389
476.083	1.00389
476.083	1.00659
476.083	1.00929
476.083	1.00659
476.083	1.00929
476.083	1.01199
476.083	1.01199
476.083	1.01199
476.083	1.01469
476.084	1.01469
476.084	1.01469
476.084	1.00929
476.084	1.00659
476.084	1.00389
476.084	1.00389
476.084	0.998494
476.084	0.995795
476.084	0.995795
476.084	0.990398
476.084	0.987699
476.084	0.987699
476.084	0.985001
476.084	0.985001
476.084	0.982302
476.084	0.979603
476.084	0.982302
476.084	0.976905
476.084	0.979603
476.084	0.985001
476.084	0.982302
476.084	0.985001
476.084	0.987699
476.084	0.987699
476.084	0.990398
476.084	0.993097
476.084	0.993097
476.084	0.998494
476.084	0.998494
476.084	0.998494
476.084	1.00389
476.084	1.00659
476.084	1.00389
476.084	1.00659
476.084	1.01199
476.084	1.01469
476.084	1.01199
476.084	1.01469
476.084	1.01199
476.084	1.01199
476.084	1.01469
476.084	1.01469
476.084	1.01199
476.084	1.00929
476.084	1.00659
476.084	1.00389
476.084	1.00389
476.084	1.00389
476.084	0.995795
476.084	0.995795
476.084	0.995795
476.084	0.995795
476.084	0.990398
476.084	0.990398
476.084	0.987699
476.084	0.985001
476.084	0.985001
476.084	0.985001
476.084	0.982302
476.084	0.990398
476.084	0.987699
476.084	0.990398
476.084	0.990398
476.084	1.00119
476.084	0.998494
476.084	1.00119
476.084	1.00389
476.084	1.00389
476.084	1.00659
476.084	1.00659
476.084	1.00659
476.084	1.00389
476.084	1.00659
476.084	1.00119
476.084	1.00119
476.084	1.00389
476.084	0.998494
476.084	0.995795
476.084	0.998494
476.084	0.995795
476.084	0.993097
476.084	0.993097
476.084	0.990398
476.084	0.985001
476.084	0.990398
476.084	0.987699
476.084	0.985001
476.084	0.987699
476.084	0.985001
476.084	0.987699
476.084	0.987699
476.084	0.990398
476.084	0.993097
476.084	0.995795
476.084	0.998494
476.084	1.00389
476.084	1.00389
476.084	1.00659
476.084	1.00659
476.084	1.00929
476.084	1.00659
476.085	1.00659
476.085	1.00389
476.085	1.00659
476.085	1.00389
476.085	1.00119
476.085	1.00389
476.085	1.00119
476.085	0.995795
476.085	0.998494
476.085	0.995795
476.085	0.995795
476.085	0.998494
476.085	0.998494
476.085	1.00119
476.085	1.00119
476.085	1.00119
476.085	1.00119
476.085	1.00119
476.085	1.00119
476.085	1.00389
476.085	0.995795
476.085	1.00119
476.085	0.995795
476.085	0.993097
476.085	0.990398
476.085	0.982302
476.085	0.974206
476.085	0.971507
476.085	0.963412
476.085	0.949918
476.085	0.941823
476.085	0.931028
476.085	0.920233
476.085	0.90674
476.085	0.893247
476.085	0.885151
476.085	0.868959
476.085	0.858165
476.085	0.844672
476.085	0.831179
476.085	0.820384
476.085	0.80959
476.085	0.793398
476.085	0.785302
476.085	0.771809
476.085	0.766411
476.085	0.761014
476.085	0.752918
476.085	0.744822
476.085	0.739425
476.085	0.736727
476.085	0.734028
476.085	0.728631
476.085	0.731329
476.085	0.725932
476.085	0.728631
476.085	0.728631
476.085	0.728631
476.085	0.725932
476.085	0.731329
476.085	0.725932
476.085	0.728631
476.085	0.728631
476.085	0.725932
476.085	0.723233
476.085	0.725932
476.085	0.728631
476.085	0.720535
476.085	0.725932
476.085	0.720535
476.085	0.717836
476.085	0.717836
476.085	0.717836
476.085	0.715137
476.085	0.712439
476.085	0.717836
476.085	0.715137
476.085	0.715137
476.085	0.717836
476.085	0.717836
476.085	0.715137
476.085	0.715137
476.085	0.720535
476.085	0.715137
476.085	0.715137
476.085	0.717836
476.085	0.717836
476.085	0.717836
476.085	0.720535
476.085	0.720535
476.085	0.723233
476.085	0.725932
476.085	0.723233
476.085	0.723233
476.085	0.723233
476.085	0.723233
476.085	0.725932
476.085	0.725932
476.085	0.725932
476.086	0.725932
476.086	0.728631
476.086	0.731329
476.086	0.728631
476.086	0.734028
476.086	0.736727
476.086	0.736727
476.086	0.742124
476.086	0.742124
476.086	0.742124
476.086	0.742124
476.086	0.742124
476.086	0.739425
476.086	0.739425
476.086	0.739425
476.086	0.734028
476.086	0.736727
476.086	0.734028
476.086	0.734028
476.086	0.734028
476.086	0.731329
476.086	0.734028
476.086	0.734028
476.086	0.731329
476.086	0.731329
476.086	0.731329
476.086	0.731329
476.086	0.728631
476.086	0.725932
476.086	0.725932
476.086	0.725932
476.086	0.725932
476.086	0.725932
476.086	0.725932
476.086	0.725932
476.086	0.723233
476.086	0.723233
476.086	0.723233
476.086	0.720535
476.086	0.723233
476.086	0.720535
476.086	0.717836
476.086	0.720535
476.086	0.717836
476.086	0.717836
476.086	0.717836
476.086	0.717836
476.086	0.717836
476.086	0.720535
476.086	0.717836
476.086	0.712439
476.086	0.715137
476.086	0.720535
476.086	0.715137
476.086	0.720535
476.086	0.720535
476.086	0.717836
476.086	0.720535
476.086	0.720535
476.086	0.720535
476.086	0.720535
476.086	0.723233
476.086	0.720535
476.086	0.720535
476.086	0.723233
476.086	0.720535
476.086	0.720535
476.086	0.725932
476.086	0.728631
476.086	0.725932
476.086	0.728631
476.086	0.728631
476.086	0.728631
476.086	0.731329
476.086	0.731329
476.086	0.728631
476.086	0.731329
476.086	0.728631
476.086	0.725932
476.086	0.728631
476.086	0.728631
476.086	0.731329
476.086	0.731329
476.086	0.734028
476.086	0.731329
476.086	0.728631
476.086	0.734028
476.086	0.731329
476.086	0.725932
476.086	0.728631
476.086	0.725932
476.086	0.723233
476.086	0.723233
476.086	0.723233
476.086	0.717836
476.086	0.723233
476.086	0.725932
476.086	0.723233
476.086	0.723233
476.086	0.725932
476.087	0.723233
476.087	0.725932
476.087	0.723233
476.087	0.720535
476.087	0.720535
476.087	0.720535
476.087	0.717836
476.087	0.717836
476.087	0.715137
476.087	0.712439
476.087	0.707042
476.087	0.712439
476.087	0.707042
476.087	0.70974
476.087	0.715137
476.087	0.717836
476.087	0.717836
476.087	0.723233
476.087	0.725932
476.087	0.728631
476.087	0.731329
476.087	0.739425
476.087	0.739425
476.087	0.742124
476.087	0.744822
476.087	0.744822
476.087	0.744822
476.087	0.747521
476.087	0.747521
476.087	0.75022
476.087	0.75022
476.087	0.75022
476.087	0.75022
476.087	0.755617
476.087	0.752918
476.087	0.747521
476.087	0.747521
476.087	0.744822
476.087	0.742124
476.087	0.739425
476.087	0.739425
476.087	0.731329
476.087	0.731329
476.087	0.728631
476.087	0.725932
476.087	0.725932
476.087	0.725932
476.087	0.720535
476.087	0.720535
476.087	0.723233
476.087	0.720535
476.087	0.720535
476.087	0.720535
476.087	0.720535
476.087	0.720535
476.087	0.720535
476.087	0.720535
476.087	0.723233
476.087	0.725932
476.087	0.728631
476.087	0.725932
476.087	0.734028
476.087	0.734028
476.087	0.734028
476.087	0.734028
476.087	0.731329
476.087	0.728631
476.087	0.725932
476.087	0.725932
476.087	0.720535
476.087	0.720535
476.087	0.720535
476.087	0.715137
476.087	0.70974
476.087	0.712439
476.087	0.707042
476.087	0.707042
476.087	0.704343
476.087	0.707042
476.087	0.701644
476.087	0.701644
476.087	0.698946
476.087	0.698946
476.087	0.698946
476.087	0.698946
476.087	0.696247
476.087	0.696247
476.087	0.696247
476.087	0.698946
476.087	0.701644
476.087	0.698946
476.087	0.704343
476.087	0.701644
476.087	0.70974
476.087	0.70974
476.087	0.70974
476.087	0.712439
476.087	0.715137
476.087	0.715137
476.087	0.715137
476.087	0.717836
476.088	0.715137
476.088	0.717836
476.088	0.717836
476.088	0.717836
476.088	0.712439
476.088	0.720535
476.088	0.720535
476.088	0.723233
476.088	0.723233
476.088	0.723233
476.088	0.728631
476.088	0.728631
476.088	0.725932
476.088	0.725932
476.088	0.728631
476.088	0.728631
476.088	0.725932
476.088	0.728631
476.088	0.731329
476.088	0.725932
476.088	0.725932
476.088	0.728631
476.088	0.723233
476.088	0.723233
476.088	0.717836
476.088	0.715137
476.088	0.715137
476.088	0.715137
476.088	0.715137
476.088	0.70974
476.088	0.715137
476.088	0.712439
476.088	0.70974
476.088	0.715137
476.088	0.717836
476.088	0.712439
476.088	0.715137
476.088	0.717836
476.088	0.723233
476.088	0.720535
476.088	0.723233
476.088	0.720535
476.088	0.723233
476.088	0.725932
476.088	0.723233
476.088	0.723233
476.088	0.723233
476.088	0.717836
476.088	0.715137
476.088	0.715137
476.088	0.712439
476.088	0.70974
476.088	0.712439
476.088	0.70974
476.088	0.712439
476.088	0.717836
476.088	0.715137
476.088	0.720535
476.088	0.723233
476.088	0.725932
476.088	0.723233
476.088	0.725932
476.088	0.728631
476.088	0.731329
476.088	0.731329
476.088	0.731329
476.088	0.734028
476.088	0.734028
476.088	0.739425
476.088	0.736727
476.088	0.739425
476.088	0.742124
476.088	0.742124
476.088	0.742124
476.088	0.739425
476.088	0.739425
476.088	0.739425
476.088	0.739425
476.088	0.736727
476.088	0.734028
476.088	0.734028
476.088	0.731329
476.088	0.731329
476.088	0.728631
476.088	0.728631
476.088	0.723233
476.088	0.731329
476.088	0.728631
476.088	0.728631
476.088	0.725932
476.088	0.728631
476.088	0.728631
476.088	0.728631
476.088	0.728631
476.088	0.728631
476.088	0.731329
476.088	0.731329
476.088	0.734028
476.088	0.728631
476.089	0.731329
476.089	0.734028
476.089	0.731329
476.089	0.734028
476.089	0.731329
476.089	0.728631
476.089	0.734028
476.089	0.731329
476.089	0.731329
476.089	0.731329
476.089	0.731329
476.089	0.731329
476.089	0.734028
476.089	0.734028
476.089	0.736727
476.089	0.734028
476.089	0.739425
476.089	0.739425
476.089	0.736727
476.089	0.739425
476.089	0.739425
476.089	0.734028
476.089	0.736727
476.089	0.734028
476.089	0.731329
476.089	0.728631
476.089	0.728631
476.089	0.725932
476.089	0.725932
476.089	0.725932
476.089	0.720535
476.089	0.725932
476.089	0.723233
476.089	0.720535
476.089	0.720535
476.089	0.715137
476.089	0.717836
476.089	0.712439
476.089	0.712439
476.089	0.712439
476.089	0.70974
476.089	0.712439
476.089	0.712439
476.089	0.715137
476.089	0.712439
476.089	0.715137
476.089	0.717836
476.089	0.715137
476.089	0.717836
476.089	0.717836
476.089	0.717836
476.089	0.720535
476.089	0.720535
476.089	0.723233
476.089	0.723233
476.089	0.723233
476.089	0.723233
476.089	0.728631
476.089	0.728631
476.089	0.728631
476.089	0.731329
476.089	0.734028
476.089	0.734028
476.089	0.736727
476.089	0.736727
476.089	0.739425
476.089	0.742124
476.089	0.742124
476.089	0.742124
476.089	0.744822
476.089	0.742124
476.089	0.739425
476.089	0.731329
476.089	0.725932
476.089	0.715137
476.089	0.704343
476.089	0.696247
476.089	0.685453
476.089	0.669261
476.089	0.663863
476.089	0.653069
476.089	0.639576
476.089	0.63148
476.089	0.623384
476.089	0.612589
476.089	0.604494
476.089	0.599096
476.089	0.593699
476.089	0.591
476.089	0.585603
476.089	0.577507
476.089	0.577507
476.089	0.574809
476.089	0.57211
476.089	0.569411
476.089	0.569411
476.089	0.564014
476.089	0.561315
476.089	0.558617
476.089	0.558617
476.089	0.555918
476.09	0.555918
476.09	0.55322
476.09	0.55322
476.09	0.555918
476.09	0.55322
476.09	0.558617
476.09	0.555918
476.09	0.558617
476.09	0.555918
476.09	0.558617
476.09	0.561315
476.09	0.555918
476.09	0.561315
476.09	0.558617
476.09	0.558617
476.09	0.558617
476.09	0.561315
476.09	0.566713
476.09	0.566713
476.09	0.569411
476.09	0.57211
476.09	0.57211
476.09	0.57211
476.09	0.57211
476.09	0.574809
476.09	0.569411
476.09	0.566713
476.09	0.564014
476.09	0.561315
476.09	0.561315
476.09	0.555918
476.09	0.55322
476.09	0.555918
476.09	0.55322
476.09	0.55322
476.09	0.55322
476.09	0.550521
476.09	0.550521
476.09	0.550521
476.09	0.550521
476.09	0.550521
476.09	0.55322
476.09	0.555918
476.09	0.555918
476.09	0.558617
476.09	0.569411
476.09	0.57211
476.09	0.580206
476.09	0.588302
476.09	0.596398
476.09	0.604494
476.09	0.617987
476.09	0.626083
476.09	0.636877
476.09	0.644973
476.09	0.655768
476.09	0.663863
476.09	0.671959
476.09	0.677357
476.09	0.685453
476.09	0.69085
476.09	0.698946
476.09	0.698946
476.09	0.707042
476.09	0.70974
476.09	0.717836
476.09	0.720535
476.09	0.720535
476.09	0.725932
476.09	0.731329
476.09	0.734028
476.09	0.734028
476.09	0.736727
476.09	0.736727
476.09	0.739425
476.09	0.739425
476.09	0.742124
476.09	0.736727
476.09	0.739425
476.09	0.739425
476.09	0.742124
476.09	0.736727
476.09	0.736727
476.09	0.736727
476.09	0.734028
476.09	0.739425
476.09	0.734028
476.09	0.736727
476.09	0.736727
476.09	0.739425
476.09	0.739425
476.09	0.739425
476.09	0.739425
476.09	0.742124
476.09	0.739425
476.09	0.744822
476.09	0.744822
476.09	0.744822
476.09	0.744822
476.091	0.744822
476.091	0.744822
476.091	0.742124
476.091	0.742124
476.091	0.739425
476.091	0.739425
476.091	0.739425
476.091	0.734028
476.091	0.734028
476.091	0.731329
476.091	0.728631
476.091	0.731329
476.091	0.728631
476.091	0.725932
476.091	0.728631
476.091	0.728631
476.091	0.725932
476.091	0.728631
476.091	0.725932
476.091	0.728631
476.091	0.734028
476.091	0.739425
476.091	0.744822
476.091	0.75022
476.091	0.761014
476.091	0.76911
476.091	0.782603
476.091	0.801494
476.091	0.80959
476.091	0.82848
476.091	0.841973
476.091	0.852768
476.091	0.866261
476.091	0.882453
476.091	0.890549
476.091	0.909439
476.091	0.920233
476.091	0.928329
476.091	0.941823
476.091	0.952617
476.091	0.960713
476.091	0.968809
476.091	0.979603
476.091	0.982302
476.091	0.990398
476.091	0.995795
476.091	1.00119
476.091	1.00119
476.091	1.00929
476.091	1.00929
476.091	1.00929
476.091	1.01199
476.091	1.01199
476.091	1.00659
476.091	1.00659
476.091	1.00659
476.091	1.00389
476.091	1.00659
476.091	1.00389
476.091	1.00659
476.091	1.00659
476.091	1.00929
476.091	1.00659
476.091	1.00389
476.091	1.00389
476.091	1.00389
476.091	1.00389
476.091	1.00119
476.091	1.00389
476.091	1.00119
476.091	1.00119
476.091	1.00389
476.091	1.00119
476.091	1.00119
476.091	1.00119
476.091	1.00119
476.091	1.00389
476.091	1.00119
476.091	1.00119
476.091	0.998494
476.091	0.998494
476.091	0.995795
476.091	0.998494
476.091	0.993097
476.091	0.995795
476.091	0.993097
476.091	0.995795
476.091	0.995795
476.091	0.998494
476.091	1.00119
476.091	1.00119
476.091	0.998494
476.091	1.00119
476.091	1.00119
476.091	1.00119
476.091	0.998494
476.091	1.00119
476.091	1.00119
476.091	0.998494
476.091	1.00119
476.091	1.00389
476.092	1.00389
476.092	1.00389
476.092	1.00659
476.092	1.00929
476.092	1.00929
476.092	1.01199
476.092	1.00929
476.092	1.00929
476.092	1.01469
476.092	1.01199
476.092	1.01199
476.092	1.00929
476.092	1.01199
476.092	1.00659
476.092	1.00929
476.092	1.00659
476.092	1.00389
476.092	1.00659
476.092	1.00389
476.092	1.00389
476.092	1.00389
476.092	1.00389
476.092	1.00119
476.092	1.00389
476.092	1.00389
476.092	1.00119
476.092	1.00389
476.092	1.00929
476.092	1.00659
476.092	1.00659
476.092	1.01199
476.092	1.00389
476.092	1.00389
476.092	1.00659
476.092	0.998494
476.092	1.00119
476.092	0.998494
476.092	0.993097
476.092	0.995795
476.092	0.993097
476.092	0.990398
476.092	0.987699
476.092	0.987699
476.092	0.982302
476.092	0.979603
476.092	0.974206
476.092	0.971507
476.092	0.971507
476.092	0.968809
476.092	0.968809
476.092	0.96611
476.092	0.968809
476.092	0.968809
476.092	0.968809
476.092	0.971507
476.092	0.971507
476.092	0.971507
476.092	0.976905
476.092	0.982302
476.092	0.974206
476.092	0.985001
476.092	0.985001
476.092	0.990398
476.092	0.985001
476.092	0.990398
476.092	0.990398
476.092	0.993097
476.092	0.998494
476.092	1.00119
476.092	0.998494
476.092	1.00119
476.092	1.00659
476.092	1.00119
476.092	1.00389
476.092	0.998494
476.092	0.998494
476.092	0.998494
476.092	1.00119
476.092	0.993097
476.092	0.993097
476.092	0.993097
476.092	0.995795
476.092	0.998494
476.092	0.995795
476.092	0.998494
476.092	1.00119
476.092	1.00389
476.092	1.00929
476.092	1.00659
476.092	1.00929
476.092	1.01199
476.092	1.01469
476.092	1.01199
476.092	1.01199
476.092	1.01199
476.092	1.01199
476.092	1.00929
476.092	1.00389
476.092	1.00389
476.092	1.00119
476.093	1.00389
476.093	1.00119
476.093	1.00119
476.093	0.995795
476.093	0.995795
476.093	0.998494
476.093	0.995795
476.093	0.995795
476.093	0.998494
476.093	0.995795
476.093	0.995795
476.093	0.995795
476.093	0.995795
476.093	0.998494
476.093	0.995795
476.093	0.998494
476.093	0.998494
476.093	0.998494
476.093	1.00119
476.093	0.998494
476.093	1.00389
476.093	1.00119
476.093	0.998494
476.093	1.00119
476.093	1.00119
476.093	1.00119
476.093	1.00389
476.093	1.00119
476.093	1.00119
476.093	1.00119
476.093	1.00389
476.093	1.00389
476.093	1.00389
476.093	1.00659
476.093	1.00659
476.093	1.00119
476.093	1.00659
476.093	1.00119
476.093	1.00119
476.093	1.00119
476.093	1.00389
476.093	1.00389
476.093	1.00389
476.093	1.00389
476.093	1.00389
476.093	1.00389
476.093	1.00389
476.093	1.00659
476.093	1.00659
476.093	1.00659
476.093	1.00659
476.093	1.00659
476.093	1.00929
476.093	1.00929
476.093	1.00659
476.093	1.00659
476.093	1.00389
476.093	1.00389
476.093	1.00119
476.093	1.00389
476.093	1.00119
476.093	1.00119
476.093	1.00389
476.093	1.00119
476.093	1.00119
476.093	1.00389
476.093	1.00119
476.093	1.00119
476.093	1.00389
476.093	1.00119
476.093	1.00119
476.093	1.00659
476.093	1.00119
476.093	1.00119
476.093	1.00119
476.093	1.00119
476.093	0.998494
476.093	1.00119
476.093	0.995795
476.093	0.995795
476.093	0.995795
476.093	0.995795
476.093	0.995795
476.093	0.995795
476.093	0.995795
476.093	0.993097
476.093	0.995795
476.093	0.995795
476.093	0.995795
476.093	0.993097
476.093	0.993097
476.093	0.995795
476.093	0.990398
476.093	0.990398
476.093	0.993097
476.093	0.990398
476.093	0.990398
476.093	0.990398
476.093	0.990398
476.094	0.995795
476.094	0.995795
476.094	0.998494
476.094	1.00119
476.094	1.00389
476.094	1.00119
476.094	1.00389
476.094	1.00659
476.094	1.00929
476.094	1.00929
476.094	1.00929
476.094	1.00929
476.094	1.00659
476.094	1.00929
476.094	1.00929
476.094	1.00389
476.094	1.00119
476.094	0.998494
476.094	0.993097
476.094	0.998494
476.094	0.993097
476.094	0.995795
476.094	1.00119
476.094	0.998494
476.094	0.998494
476.094	1.00119
476.094	1.00389
476.094	1.00119
476.094	1.00659
476.094	1.00389
476.094	1.00389
476.094	1.00119
476.094	1.00119
476.094	0.995795
476.094	0.993097
476.094	0.990398
476.094	0.990398
476.094	0.990398
476.094	0.987699
476.094	0.987699
476.094	0.985001
476.094	0.987699
476.094	0.987699
476.094	0.987699
476.094	0.985001
476.094	0.990398
476.094	0.987699
476.094	0.987699
476.094	0.985001
476.094	0.987699
476.094	0.987699
476.094	0.993097
476.094	0.990398
476.094	0.993097
476.094	0.993097
476.094	0.995795
476.094	0.998494
476.094	1.00119
476.094	1.00119
476.094	1.00389
476.094	1.00389
476.094	1.00659
476.094	1.00389
476.094	1.00389
476.094	1.00119
476.094	1.00119
476.094	1.00119
476.094	0.995795
476.094	0.998494
476.094	0.995795
476.094	0.995795
476.094	0.995795
476.094	0.993097
476.094	0.995795
476.094	0.998494
476.094	0.995795
476.094	0.993097
476.094	0.995795
476.094	0.993097
476.094	0.993097
476.094	0.990398
476.094	0.990398
476.094	0.993097
476.094	0.995795
476.094	0.990398
476.094	0.993097
476.094	0.995795
476.094	0.993097
476.094	0.995795
476.094	1.00119
476.094	0.995795
476.094	0.998494
476.094	1.00389
476.094	1.00659
476.094	1.00119
476.094	1.00389
476.094	1.00659
476.094	1.00119
476.094	1.00659
476.094	1.00659
476.094	1.00389
476.095	1.00659
476.095	1.00659
476.095	1.00659
476.095	1.00659
476.095	1.00659
476.095	0.998494
476.095	1.00119
476.095	0.995795
476.095	0.993097
476.095	0.990398
476.095	0.987699
476.095	0.985001
476.095	0.982302
476.095	0.982302
476.095	0.976905
476.095	0.976905
476.095	0.976905
476.095	0.974206
476.095	0.974206
476.095	0.976905
476.095	0.979603
476.095	0.974206
476.095	0.982302
476.095	0.979603
476.095	0.982302
476.095	0.982302
476.095	0.985001
476.095	0.987699
476.095	0.987699
476.095	0.990398
476.095	0.993097
476.095	0.995795
476.095	1.00119
476.095	1.00389
476.095	1.00389
476.095	1.00659
476.095	1.00659
476.095	1.00659
476.095	1.00659
476.095	1.00389
476.095	1.00389
476.095	1.00659
476.095	1.00659
476.095	1.00119
476.095	1.00659
476.095	1.00389
476.095	1.00389
476.095	1.00389
476.095	1.00389
476.095	1.00389
476.095	1.00659
476.095	1.00659
476.095	1.00119
476.095	1.00389
476.095	1.00389
476.095	1.00119
476.095	1.00389
476.095	1.00659
476.095	1.00119
476.095	0.998494
476.095	1.00119
476.095	0.993097
476.095	0.993097
476.095	0.987699
476.095	0.982302
476.095	0.979603
476.095	0.974206
476.095	0.971507
476.095	0.96611
476.095	0.963412
476.095	0.958014
476.095	0.955316
476.095	0.952617
476.095	0.958014
476.095	0.955316
476.095	0.958014
476.095	0.958014
476.095	0.955316
476.095	0.958014
476.095	0.958014
476.095	0.958014
476.095	0.960713
476.095	0.96611
476.095	0.968809
476.095	0.968809
476.095	0.976905
476.095	0.982302
476.095	0.985001
476.095	0.987699
476.095	0.995795
476.095	0.995795
476.095	0.998494
476.095	1.00119
476.095	1.00119
476.095	1.00119
476.095	1.00389
476.095	0.998494
476.095	1.00119
476.095	1.00119
476.096	0.998494
476.096	1.00119
476.096	0.998494
476.096	1.00119
476.096	1.00119
476.096	1.00389
476.096	1.00119
476.096	1.00389
476.096	1.00389
476.096	1.00389
476.096	1.00119
476.096	1.00119
476.096	1.00389
476.096	0.995795
476.096	0.995795
476.096	1.00119
476.096	0.998494
476.096	0.998494
476.096	1.00119
476.096	0.998494
476.096	0.998494
476.096	1.00119
476.096	1.00389
476.096	1.00119
476.096	1.00119
476.096	1.00119
476.096	0.995795
476.096	0.993097
476.096	0.995795
476.096	0.993097
476.096	0.990398
476.096	0.995795
476.096	0.995795
476.096	0.995795
476.096	1.00119
476.096	0.998494
476.096	1.00389
476.096	1.00929
476.096	1.00659
476.096	1.00929
476.096	1.01199
476.096	1.00929
476.096	1.00659
476.096	1.00659
476.096	1.00659
476.096	1.00119
476.096	1.00389
476.096	1.00119
476.096	0.995795
476.096	0.998494
476.096	0.995795
476.096	0.995795
476.096	1.00119
476.096	0.993097
476.096	0.995795
476.096	0.995795
476.096	0.998494
476.096	0.998494
476.096	1.00389
476.096	1.00389
476.096	1.00119
476.096	1.00659
476.096	1.00929
476.096	1.00929
476.096	1.00929
476.096	1.00929
476.096	1.01199
476.096	1.01199
476.096	1.01469
476.096	1.01469
476.096	1.01469
476.096	1.01199
476.096	1.01199
476.096	1.00929
476.096	1.00929
476.096	1.00659
476.096	1.00389
476.096	1.00119
476.096	1.00389
476.096	1.00119
476.096	1.00389
476.096	1.00389
476.096	1.00119
476.096	0.998494
476.096	1.00119
476.096	0.995795
476.096	0.995795
476.096	1.00119
476.096	0.998494
476.096	0.998494
476.096	1.00119
476.096	1.00119
476.096	1.00119
476.096	1.00389
476.096	1.00389
476.096	1.00119
476.096	1.00119
476.096	1.00119
476.096	0.993097
476.096	0.995795
476.096	0.990398
476.097	0.990398
476.097	0.990398
476.097	0.990398
476.097	0.990398
476.097	0.990398
476.097	0.990398
476.097	0.990398
476.097	0.990398
476.097	0.993097
476.097	0.993097
476.097	0.993097
476.097	0.993097
476.097	0.995795
476.097	0.995795
476.097	0.995795
476.097	0.998494
476.097	0.998494
476.097	1.00119
476.097	1.00119
476.097	1.00119
476.097	1.00119
476.097	0.995795
476.097	0.995795
476.097	0.995795
476.097	0.995795
476.097	0.993097
476.097	0.990398
476.097	0.987699
476.097	0.987699
476.097	0.985001
476.097	0.990398
476.097	0.990398
476.097	0.987699
476.097	0.993097
476.097	0.993097
476.097	0.993097
476.097	0.998494
476.097	0.995795
476.097	0.993097
476.097	0.998494
476.097	1.00119
476.097	0.998494
476.097	1.00119
476.097	1.00119
476.097	0.995795
476.097	0.995795
476.097	0.995795
476.097	0.998494
476.097	1.00119
476.097	0.998494
476.097	1.00119
476.097	0.998494
476.097	1.00389
476.097	1.00389
476.097	1.00119
476.097	1.00389
476.097	1.00389
476.097	1.00119
476.097	1.00389
476.097	1.00389
476.097	1.00119
476.097	1.00119
476.097	1.00119
476.097	0.995795
476.097	1.00119
476.097	1.00119
476.097	1.00119
476.097	0.998494
476.097	1.00119
476.097	0.995795
476.097	0.998494
476.097	1.00119
476.097	1.00119
476.097	0.995795
476.097	1.00119
476.097	0.995795
476.097	0.995795
476.097	0.995795
476.097	0.998494
476.097	0.993097
476.097	0.998494
476.097	0.995795
476.097	0.995795
476.097	0.993097
476.097	0.995795
476.097	0.993097
476.097	0.993097
476.097	0.993097
476.097	0.990398
476.097	0.993097
476.097	0.990398
476.097	0.990398
476.097	0.990398
476.097	0.993097
476.097	0.993097
476.097	0.993097
476.097	0.995795
476.097	0.998494
476.097	0.995795
476.098	0.998494
476.098	1.00389
476.098	1.00119
476.098	1.00119
476.098	1.00929
476.098	1.00659
476.098	1.01199
476.098	1.01199
476.098	1.00929
476.098	1.01199
476.098	1.01469
476.098	1.01469
476.098	1.01469
476.098	1.01469
476.098	1.01469
476.098	1.01469
476.098	1.01199
476.098	1.01469
476.098	1.01469
476.098	1.01738
476.098	1.01469
476.098	1.01469
476.098	1.01469
476.098	1.01738
476.098	1.01469
476.098	1.01199
476.098	1.01199
476.098	1.00659
476.098	1.00659
476.098	1.00929
476.098	1.00389
476.098	1.00389
476.098	1.00389
476.098	1.00119
476.098	0.998494
476.098	1.00119
476.098	0.995795
476.098	0.993097
476.098	0.993097
476.098	0.990398
476.098	0.990398
476.098	0.987699
476.098	0.990398
476.098	0.993097
476.098	0.990398
476.098	0.993097
476.098	0.990398
476.098	0.995795
476.098	0.995795
476.098	0.995795
476.098	0.995795
476.098	0.998494
476.098	1.00119
476.098	1.00119
476.098	1.00119
476.098	1.00119
476.098	1.00119
476.098	1.00119
476.098	1.00119
476.098	1.00119
476.098	1.00119
476.098	1.00389
476.098	1.00119
476.098	1.00659
476.098	1.00929
476.098	1.00389
476.098	1.00659
476.098	1.00929
476.098	1.00659
476.098	1.00659
476.098	1.00659
476.098	1.00119
476.098	0.995795
476.098	1.00119
476.098	0.998494
476.098	0.993097
476.098	0.993097
476.098	0.990398
476.098	0.987699
476.098	0.987699
476.098	0.987699
476.098	0.985001
476.098	0.987699
476.098	0.993097
476.098	0.985001
476.098	0.990398
476.098	0.993097
476.098	0.985001
476.098	0.990398
476.098	0.993097
476.098	0.990398
476.098	0.995795
476.098	0.998494
476.098	0.995795
476.098	1.00119
476.098	1.00389
476.098	1.00389
476.098	1.00119
476.098	1.00659
476.098	1.00389
476.099	1.00389
476.099	1.00389
476.099	1.00389
476.099	1.00119
476.099	1.00389
476.099	0.998494
476.099	0.995795
476.099	1.00119
476.099	1.00119
476.099	1.00119
476.099	0.998494
476.099	1.00389
476.099	0.998494
476.099	1.00119
476.099	1.00119
476.099	0.998494
476.099	0.998494
476.099	0.995795
476.099	0.993097
476.099	0.990398
476.099	0.993097
476.099	0.993097
476.099	0.990398
476.099	0.993097
476.099	0.990398
476.099	0.990398
476.099	0.990398
476.099	0.995795
476.099	0.995795
476.099	1.00389
476.099	1.00389
476.099	1.00659
476.099	1.00659
476.099	1.00929
476.099	1.00929
476.099	1.00659
476.099	1.00389
476.099	1.00119
476.099	0.998494
476.099	0.995795
476.099	0.990398
476.099	0.990398
476.099	0.987699
476.099	0.990398
476.099	0.987699
476.099	0.985001
476.099	0.985001
476.099	0.985001
476.099	0.987699
476.099	0.987699
476.099	0.985001
476.099	0.990398
476.099	0.995795
476.099	0.993097
476.099	1.00119
476.099	1.00119
476.099	1.00389
476.099	1.00659
476.099	1.00929
476.099	1.01199
476.099	1.00659
476.099	1.01199
476.099	1.00929
476.099	1.01199
476.099	1.00929
476.099	1.01199
476.099	1.00659
476.099	1.00929
476.099	1.00659
476.099	1.00659
476.099	1.00119
476.099	1.00119
476.099	0.998494
476.099	0.995795
476.099	0.993097
476.099	0.990398
476.099	0.990398
476.099	0.987699
476.099	0.987699
476.099	0.987699
476.099	0.987699
476.099	0.987699
476.099	0.987699
476.099	0.990398
476.099	0.990398
476.099	0.993097
476.099	0.995795
476.099	0.995795
476.099	0.998494
476.099	1.00119
476.099	1.00659
476.099	1.00659
476.099	1.00659
476.099	1.00659
476.099	1.00659
476.099	1.00659
476.099	1.00929
476.099	1.00389
476.099	1.00389
476.099	1.00389
476.099	1.00119
476.1	1.00119
476.1	1.00119
476.1	0.998494
476.1	0.998494
476.1	0.995795
476.1	0.993097
476.1	0.990398
476.1	0.990398
476.1	0.993097
476.1	0.990398
476.1	0.990398
476.1	0.990398
476.1	0.987699
476.1	0.987699
476.1	0.990398
476.1	0.993097
476.1	0.993097
476.1	0.995795
476.1	0.995795
476.1	0.995795
476.1	0.998494
476.1	1.00389
476.1	1.00119
476.1	1.00389
476.1	1.00389
476.1	1.00659
476.1	1.00659
476.1	1.00659
476.1	1.00389
476.1	1.00929
476.1	1.00659
476.1	1.00119
476.1	1.00389
476.1	1.00119
476.1	0.998494
476.1	0.995795
476.1	0.995795
476.1	0.993097
476.1	0.993097
476.1	0.993097
476.1	0.990398
476.1	0.990398
476.1	0.993097
476.1	0.993097
476.1	0.990398
476.1	0.995795
476.1	0.995795
476.1	0.998494
476.1	1.00119
[truncated: 16,801 more rows]

## Sheet: Fig4F_2
x	y	label
476.088	0.627139	CMC
476.104	0.738063	C
476.133	0.627802	CMC
476.143	0.627428	CMC
476.179	0.62788	CMC
476.195	0.614857	CMC
476.201	0.692989	C
476.251	0.722348	C

## Sheet: Fig4G
AminoAcid	Blockade	DwellTime	Density
P-S	0.28264	3.29	0.0498556
P-S	0.271691	2.02	0.103135
P-S	0.293449	6.75	0.517331
P-S	0.261494	10.75	0.00909819
P-S	0.288509	16.07	0.0587714
P-S	0.282675	3.72	0.0530394
P-S	0.29561	6.86	0.709661
P-S	0.301737	6.01	0.590304
P-S	0.294869	3.71	0.622451
P-S	0.304736	4.66	0.26827
P-S	0.290807	3.03	0.263239
P-S	0.289618	2.81	0.192868
P-S	0.287174	1.79	0.078455
P-S	0.293438	3.2	0.441661
P-S	0.287961	6.43	0.0980337
P-S	0.295677	3.51	0.639132
P-S	0.299118	20.04	0.456008
P-S	0.299226	5.17	0.947396
P-S	0.261462	4.76	0.00958783
P-S	0.297019	2.93	0.650794
P-S	0.286019	1.29	0.0399313
P-S	0.30191	7.65	0.532966
P-S	0.293931	9.32	0.575506
P-S	0.296854	1.58	0.398958
P-S	0.301406	6.83	0.644694
P-S	0.291406	1.93	0.204672
P-S	0.296092	6.33	0.757237
P-S	0.292192	12.75	0.390247
P-S	0.301032	1.38	0.34846
P-S	0.299274	5.9	0.980948
P-S	0.299121	11.18	0.900407
P-S	0.288758	1.9	0.111315
P-S	0.294815	4.68	0.625243
P-S	0.295887	4.99	0.749645
P-S	0.281775	4.46	0.0435105
P-S	0.29873	15.66	0.71303
P-S	0.294428	9.49	0.610536
P-S	0.290428	4.44	0.29453
P-S	0.282519	5.9	0.0335687
P-S	0.299244	2.44	0.589233
P-S	0.300078	8.82	0.83245
P-S	0.298361	2.19	0.540241
P-S	0.274571	1.04	0.0742486
P-S	0.292415	10.8	0.452305
P-S	0.297568	7.88	0.91654
P-S	0.296007	12.68	0.666776
P-S	0.290731	7.51	0.278213
P-S	0.303319	5.95	0.389047
P-S	0.292129	5.97	0.424051
P-S	0.283084	3.34	0.0513188
P-S	0.300319	2.25	0.548743
P-S	0.297035	2.24	0.520548
P-S	0.292326	3	0.351078
P-S	0.288485	0.74	0.0980888
P-S	0.294582	2.38	0.464596
P-S	0.297518	3.82	0.814933
P-S	0.293613	3.99	0.537734
P-S	0.271829	2.38	0.110033
P-S	0.297201	3.12	0.686964
P-S	0.276395	3.93	0.0370133
P-S	0.293649	17.28	0.396341
P-S	0.294214	2.08	0.400433
P-S	0.284773	3	0.0429296
P-S	0.302088	1.49	0.34624
P-S	0.293458	14.72	0.471976
P-S	0.303849	1.77	0.24443
P-S	0.291001	1.63	0.162511
P-S	0.273196	3.39	0.120435
P-S	0.301161	1.67	0.42817
P-S	0.282598	3.82	0.0530157
P-S	0.281763	1.53	0.0227485
P-S	0.280921	4.51	0.0315709
P-S	0.280285	2.84	0.0191445
P-S	0.294628	2.69	0.497403
P-S	0.259488	2.26	0.0119268
P-S	0.297262	12.51	0.783888
P-S	0.300763	12.51	0.668449
P-S	0.301049	6.15	0.747622
P-S	0.304539	1	0.193477
P-S	0.295457	7.28	0.708722
P-S	0.288386	2.49	0.120816
P-S	0.304452	3.04	0.25766
P-S	0.297436	9.02	0.889607
P-S	0.302887	1.16	0.241544
P-S	0.299818	12.55	0.798932
P-S	0.287991	6.23	0.100258
P-S	0.307534	4.23	0.106136
P-S	0.295048	1.53	0.348979
P-S	0.292663	3.57	0.41369
P-S	0.288853	8.86	0.110058
P-S	0.29778	5.75	0.938353
P-S	0.290142	2.86	0.214822
P-S	0.310316	11.73	0.0123532
P-S	0.292321	4.08	0.449031
P-S	0.294355	6.27	0.588244
P-S	0.269388	1.4	0.106276
P-S	0.292928	3.41	0.42908
P-S	0.294093	10.32	0.60999
P-S	0.296892	6.92	0.848937
P-S	0.295675	14.11	0.589341
P-S	0.29495	2.15	0.458319
P-S	0.301406	2.17	0.459406
P-S	0.299508	1	0.271995
P-S	0.276348	1.13	0.07949
P-S	0.303651	1.54	0.254836
P-S	0.295979	9.86	0.73138
P-S	0.298831	1.56	0.438257
P-S	0.292615	1.29	0.230838
P-S	0.29785	1.82	0.464287
P-S	0.29942	6.02	0.983341
P-S	0.292195	3.71	0.39574
P-S	0.295494	8.18	0.707468
P-S	0.301676	1.97	0.443032
P-S	0.294348	2.57	0.450537
P-S	0.299561	5.05	0.904855
P-S	0.295691	5.17	0.709809
P-S	0.263341	2.1	0.0295888
P-S	0.2934	3.7	0.486725
P-S	0.291237	30.09	0.048131
P-S	0.273811	3.46	0.108679
P-S	0.293176	7.59	0.521429
P-S	0.29332	4.6	0.523485
P-S	0.260733	1.46	0.0221159
P-S	0.297157	5.14	0.88151
P-S	0.301471	3.29	0.550189
P-S	0.294829	9.34	0.641917
P-S	0.277644	2.54	0.0262503
P-S	0.296989	1.57	0.397266
P-S	0.264271	6.23	0.0166942
P-S	0.296858	6.67	0.851842
P-S	0.296812	14.51	0.666001
P-S	0.303822	7.74	0.275467
P-S	0.299136	5.8	0.978584
P-S	0.299924	2.81	0.638701
P-S	0.301122	2.1	0.486727
P-S	0.291504	5.6	0.396041
P-S	0.302118	2.65	0.451927
P-S	0.296512	2.88	0.612892
P-S	0.306281	4.19	0.178752
P-S	0.28872	5.1	0.15552
P-S	0.259453	1.09	0.0186421
P-S	0.296239	1.29	0.315752
P-S	0.298617	8.8	0.943779
P-S	0.296545	3.65	0.716369
P-S	0.293782	2.28	0.388522
P-S	0.296768	2.69	0.593386
P-S	0.289339	1.13	0.10015
P-S	0.303179	1.87	0.304313
P-S	0.297637	2.48	0.570297
P-S	0.30327	0.73	0.117507
P-S	0.290484	6.65	0.253856
P-S	0.297895	13.16	0.82589
P-S	0.289458	1.77	0.125344
P-S	0.26943	1.33	0.10655
P-S	0.289214	3.99	0.197283
P-S	0.293436	13	0.513899
P-S	0.290249	1.08	0.11983
P-S	0.30276	2.07	0.344202
P-S	0.29498	25.48	0.163053
P-S	0.296315	11.48	0.73441
P-S	0.289982	6.88	0.211829
P-S	0.303883	2.31	0.261981
P-S	0.304585	4.86	0.297641
P-S	0.290609	2.35	0.211003
P-S	0.301149	1.92	0.468104
P-S	0.300068	1.89	0.502705
P-S	0.293052	3.7	0.45452
P-S	0.272335	16.23	0.04433
P-S	0.294634	3.45	0.569645
P-S	0.297492	1.46	0.394748
P-S	0.294517	3.83	0.596121
P-S	0.294464	16.22	0.470793
P-S	0.304608	1.96	0.230642
P-S	0.291401	5.97	0.350954
P-S	0.27518	1.56	0.116905
P-S	0.264184	1.25	0.028731
P-S	0.289423	3.4	0.218134
P-S	0.299944	0.85	0.223699
P-S	0.302427	2.72	0.410953
P-S	0.294992	2.79	0.53805
P-S	0.301671	4.63	0.646963
P-S	0.299795	6.36	0.948466
P-S	0.304112	1.72	0.241149
P-S	0.293991	7.02	0.553327
P-S	0.29931	3.16	0.705963
P-S	0.291852	2.49	0.254734
P-S	0.300821	4.27	0.740424
P-S	0.305154	2.23	0.204906
P-S	0.294491	6.54	0.626445
P-S	0.294448	6.54	0.626445
P-S	0.296351	2.01	0.469183
P-S	0.292403	1.72	0.264809
P-S	0.299934	2.33	0.570294
P-S	0.297183	2.43	0.554232
P-S	0.298951	1.79	0.48956
P-S	0.299575	11.7	0.827974
P-S	0.300287	4.97	0.852844
P-S	0.287979	3.99	0.122151
P-S	0.30268	2.22	0.348619
P-S	0.29712	11.05	0.819027
P-S	0.300459	13.77	0.623266
P-S	0.267664	5.68	0.0611015
P-S	0.302226	4.63	0.521265
P-S	0.291727	4.31	0.397708
P-S	0.301314	2.98	0.525148
P-S	0.290331	14.4	0.177096
P-S	0.293021	15.51	0.414894
P-S	0.29602	24.51	0.212269
P-S	0.295984	1.94	0.45026
P-S	0.289427	9.21	0.153182
P-S	0.29389	4.17	0.544834
P-S	0.295781	5.06	0.750603
P-S	0.312305	1.24	0.030527
P-S	0.298073	7.94	0.94641
P-S	0.311767	1.75	0.027132
P-S	0.29963	10.53	0.85712
P-S	0.295449	10.87	0.685997
P-S	0.299509	16.42	0.652644
P-S	0.293123	5.74	0.490044
P-S	0.29808	32.01	0.127431
P-S	0.300727	4.96	0.796117
P-S	0.301389	3.35	0.554262
P-S	0.292912	5.09	0.495301
P-S	0.301256	7.03	0.722665
P-S	0.294344	2.35	0.428768
P-S	0.302131	4.09	0.497793
P-S	0.269414	1.22	0.103967
P-S	0.271474	2.97	0.118067
P-S	0.288687	1.03	0.0879552
P-S	0.299469	21.27	0.392386
P-S	0.297839	4.95	0.908991
P-S	0.30128	3.66	0.578303
P-S	0.29952	17.12	0.613167
P-S	0.290687	5.07	0.328688
P-S	0.305812	5.35	0.193452
P-S	0.298579	1.36	0.377418
P-S	0.30014	13.39	0.709362
P-S	0.300101	8.93	0.830501
P-S	0.2972	6.61	0.899158
P-S	0.295279	10.79	0.660181
P-S	0.303296	8.21	0.315598
P-S	0.289646	2.85	0.194517
P-S	0.278591	1.77	0.0274573
P-S	0.303885	4.02	0.326281
P-S	0.294189	3.08	0.501414
P-S	0.269943	4.21	0.148156
P-S	0.306237	2.49	0.176624
P-S	0.272075	6.16	0.136787
P-S	0.293449	12.75	0.51885
P-S	0.295038	3.28	0.587181
P-S	0.310218	2.3	0.0402882
P-S	0.29741	3.63	0.769273
P-S	0.298074	15.77	0.69531
P-S	0.297425	15.77	0.672214
P-S	0.300828	1.6	0.429097
P-S	0.295256	2.18	0.463337
P-S	0.308674	8.34	0.0278225
P-S	0.286144	4.84	0.058405
P-S	0.294054	3.75	0.557556
P-S	0.297123	0.92	0.230107
P-S	0.293858	2.67	0.423696
P-S	0.308476	3.45	0.0738668
P-S	0.269923	3.67	0.13196
P-S	0.303217	2.7	0.32932
P-S	0.274536	2.76	0.0920876
P-S	0.292311	2.32	0.29277
P-S	0.292512	7.56	0.445019
P-S	0.297902	8.3	0.937323
P-S	0.305863	2.41	0.192844
P-S	0.290472	3.86	0.287171
P-S	0.306379	1.89	0.151777
P-S	0.304327	4.94	0.296063
P-S	0.304425	1.8	0.222064
P-S	0.292535	3	0.351078
P-S	0.301437	10.39	0.557659
P-S	0.271786	1.32	0.0942008
P-S	0.299198	6.48	0.98504
P-S	0.292501	8.64	0.447642
P-S	0.293414	2.62	0.380481
P-S	0.30933	5.14	0.0390753
P-S	0.29676	4.54	0.817455
P-S	0.306704	1.88	0.133038
P-S	0.298792	13.33	0.83258
P-S	0.300941	7.31	0.714027
P-S	0.303366	3.57	0.376668
P-S	0.304948	8.31	0.153031
P-S	0.294939	2.82	0.541189
P-S	0.310822	1.9	0.0330217
P-S	0.290683	2.08	0.194414
P-S	0.285839	1.36	0.0356816
P-S	0.296447	1.77	0.426115
P-S	0.301976	1.19	0.266881
P-S	0.271562	4.47	0.172049
P-S	0.292389	3.98	0.443413
P-S	0.295036	3.89	0.633724
P-S	0.289307	1.91	0.135368
P-S	0.267144	1.57	0.0691243
P-S	0.306143	6.32	0.135804
P-S	0.272187	1.94	0.110282
P-S	0.30684	4.72	0.126225
P-S	0.300432	4.23	0.7363
P-S	0.273704	3.4	0.109067
P-S	0.298692	5.38	0.974879
P-S	0.294027	1.84	0.371392
P-S	0.294985	4.29	0.652512
P-S	0.294694	5.09	0.628982
P-S	0.296122	5.36	0.754978
P-S	0.289638	3.36	0.217084
P-S	0.290509	3.55	0.275189
P-S	0.295239	16.73	0.462146
P-S	0.297541	7.54	0.924582
P-S	0.306501	2.52	0.158538
P-S	0.298131	4.79	0.924177
P-S	0.296206	9.75	0.766609
P-S	0.275607	1.4	0.108329
P-S	0.293953	11.44	0.569991
P-S	0.293512	3.21	0.441661
P-S	0.269145	0.94	0.0741736
P-S	0.292673	11.14	0.451456
P-S	0.298842	3.56	0.783372
P-S	0.296755	3.11	0.667827
P-S	0.300174	1.67	0.458507
P-S	0.294261	5.12	0.591957
P-S	0.298339	1.97	0.508765
P-S	0.296539	2.7	0.5852
P-S	0.306393	8.33	0.0850905
P-S	0.305324	1.28	0.157963
P-S	0.288563	3.16	0.16118
P-S	0.292253	5.55	0.430836
P-S	0.298071	5.35	0.956605
P-S	0.298001	2.39	0.562292
P-S	0.296183	4.07	0.752252
P-S	0.292226	3.65	0.390975
P-S	0.301315	9.88	0.568288
P-S	0.293006	8.29	0.488456
P-S	0.299591	1.06	0.27658
P-S	0.296786	1.26	0.320649
P-S	0.294497	5.33	0.629284
P-S	0.29631	2.18	0.499461
P-S	0.28978	25.28	0.0470372
P-S	0.303645	1.23	0.23065
P-S	0.293338	1.41	0.28506
P-S	0.304075	4.43	0.334627
P-S	0.296409	3.21	0.662317
P-S	0.304882	4.76	0.267031
P-S	0.294725	18.38	0.377327
P-S	0.298181	11.39	0.877866
P-S	0.301159	16.18	0.47021
P-S	0.291001	1.79	0.174669
P-S	0.294139	2.91	0.484473
P-S	0.293817	1.87	0.351157
P-S	0.293706	6.59	0.55195
P-S	0.297201	3.95	0.806536
P-S	0.269142	3.46	0.0985007
P-S	0.292516	4.08	0.449031
P-S	0.300725	1.52	0.406088
P-S	0.297727	16.57	0.629415
P-S	0.292259	8.54	0.401999
P-S	0.299773	11.06	0.844074
P-S	0.308135	2.59	0.0845176
P-S	0.298789	15.75	0.708316
P-S	0.298985	3.09	0.702931
P-S	0.306247	1.42	0.11976
P-S	0.306121	4.13	0.178381
P-S	0.292657	2.14	0.283784
P-S	0.296257	2.33	0.5252
P-S	0.298668	8.16	0.960592
P-S	0.298363	5.05	0.955237
P-S	0.288274	1.28	0.0730092
P-S	0.305901	2.18	0.187101
P-S	0.301824	1.7	0.383017
P-S	0.272796	2.79	0.120832
P-S	0.295001	2.26	0.474901
P-S	0.295893	1.15	0.257937
P-S	0.301382	14.65	0.445762
P-S	0.300689	2.2	0.523806
P-S	0.294285	3.33	0.524922
P-S	0.297449	10.68	0.860857
P-S	0.297453	3.35	0.740878
P-S	0.294595	11.86	0.615822
P-S	0.298366	2.1	0.527777
P-S	0.301307	6.53	0.655491
P-S	0.301864	4.62	0.582669
P-S	0.298864	4.24	0.876749
P-S	0.301166	5.26	0.743592
P-S	0.289684	5.42	0.206747
P-S	0.297936	9.58	0.908838
P-S	0.301822	3.48	0.511855
P-S	0.306194	2.55	0.176544
P-S	0.293499	1.37	0.279814
P-S	0.29843	9.18	0.935653
P-S	0.30171	2.77	0.460945
P-S	0.269719	5.62	0.128435
P-S	0.283093	2.34	0.032794
P-S	0.282927	1.73	0.0315618
P-S	0.297961	3.82	0.827765
P-S	0.300231	2.83	0.622029
P-S	0.263447	1.52	0.0325852
P-S	0.301652	1.58	0.387134
P-S	0.29862	3.51	0.780651
P-S	0.292686	16.64	0.338053
P-S	0.293182	17.5	0.363389
P-S	0.305337	1.14	0.165362
P-S	0.299276	2.17	0.551013
P-S	0.299653	5.67	0.938992
P-S	0.273503	1.48	0.108677
P-S	0.300889	9.16	0.66774
P-S	0.291491	6.24	0.383196
P-S	0.305365	6.04	0.196836
P-S	0.286682	2.06	0.0630186
P-S	0.294408	8.82	0.606541
P-S	0.298849	17.6	0.595101
P-S	0.273778	1.7	0.118427
P-S	0.296845	6.35	0.853564
P-S	0.300558	3.73	0.688294
P-S	0.297133	3.21	0.701993
P-S	0.298748	10.86	0.907798
P-S	0.300216	1.9	0.504258
P-S	0.299675	4.05	0.805511
P-S	0.29773	4.11	0.847629
P-S	0.292279	5.07	0.436036
P-S	0.30106	3.32	0.603017
P-S	0.292947	4.36	0.489195
P-S	0.298394	7.11	0.988386
P-S	0.299597	1.59	0.442839
P-S	0.294434	1.75	0.377994
P-S	0.300382	6.85	0.883484
P-S	0.298195	9.96	0.902795
P-S	0.299095	14.69	0.765738
P-S	0.290581	1.47	0.132659
P-S	0.300125	6.89	0.8826
P-S	0.30136	1.89	0.436203
P-S	0.268345	0.61	0.0313063
P-S	0.299608	1.79	0.491917
P-S	0.292562	9.41	0.45077
P-S	0.295815	1.32	0.314244
P-S	0.298136	9.37	0.912438
P-S	0.296527	2.28	0.517158
P-S	0.271826	3.99	0.160922
P-S	0.300062	2.71	0.606817
P-S	0.294731	2.21	0.444448
P-S	0.297994	13.51	0.811939
P-S	0.269823	1.44	0.107572
P-S	0.300135	2.12	0.53384
P-S	0.295651	1.34	0.311015
P-S	0.299559	2.88	0.658485
P-S	0.298109	1.42	0.392689
P-S	0.301344	10.88	0.547823
P-S	0.299013	7.61	0.97868
P-S	0.26895	1.23	0.0972582
P-S	0.298148	6.39	0.977471
P-S	0.128276	2.96	0.00956891
P-S	0.301837	3.13	0.486356
P-S	0.274721	1.65	0.119928
P-S	0.292081	15.61	0.330647
P-S	0.29905	4.39	0.892069
P-S	0.304453	3.35	0.269401
P-S	0.29562	8.15	0.707522
P-S	0.297666	5.3	0.924939
P-S	0.299188	1.6	0.450309
P-S	0.298126	4.09	0.861039
P-S	0.300808	7.65	0.786737
P-S	0.303157	1.16	0.233371
P-S	0.297612	4.3	0.864056
P-S	0.293671	7.96	0.561788
P-S	0.294243	8.68	0.605334
P-S	0.292601	1.33	0.236129
P-S	0.29743	2.14	0.511849
P-S	0.297618	4.19	0.853972
P-S	0.293801	2.45	0.402622
P-S	0.291288	5.26	0.364973
P-S	0.298286	7.09	0.989217
P-S	0.296986	16.47	0.571931
P-S	0.298554	2.45	0.579463
P-S	0.300326	5.24	0.870118
P-S	0.268926	1.99	0.0758637
P-S	0.29642	3.55	0.704327
P-S	0.296086	1.32	0.314244
P-S	0.298497	3.61	0.798822
P-S	0.30028	9.85	0.812166
P-S	0.306902	2.54	0.139497
P-S	0.305612	20.83	0.0211528
P-S	0.302929	5.18	0.46818
P-S	0.30307	1.67	0.292272
P-S	0.292984	5.57	0.491775
P-S	0.270884	5.7	0.146178
P-S	0.293613	18.14	0.360106
P-S	0.299606	27.01	0.18595
P-S	0.30027	2.17	0.539205
P-S	0.29616	5.09	0.795175
P-S	0.299934	5.59	0.936837
P-S	0.274563	2.09	0.108849
P-S	0.300453	8.64	0.761736
P-S	0.303424	1.82	0.273229
P-S	0.301963	1.78	0.393149
P-S	0.526898	2.61	0.0324597
P-S	0.303038	2.14	0.313044
P-S	0.292429	5.91	0.457396
P-S	0.294176	1.67	0.350071
P-S	0.302654	6.45	0.429635
P-S	0.296154	2.24	0.509227
P-S	0.295156	3.62	0.615635
P-S	0.305388	5.06	0.230648
P-S	0.303047	8.91	0.302845
P-S	0.301442	2.73	0.503858
P-S	0.30023	3.87	0.746712
P-S	0.293566	5.72	0.521501
P-S	0.276168	1.44	0.0905628
P-S	0.302534	5.46	0.528331
P-S	0.29276	2.32	0.322783
P-S	0.306001	4.31	0.179558
P-S	0.298965	2.13	0.540013
P-S	0.296717	1.81	0.442016
P-S	0.290976	4.73	0.331755
P-S	0.134145	1.91	0.00930755
P-S	0.297278	9.5	0.844531
P-S	0.295893	9.5	0.735359
P-S	0.297319	8.69	0.859397
P-S	0.295035	10.87	0.659287
P-S	0.26931	0.7	0.0594962
P-S	0.270441	1.32	0.1095
P-S	0.300009	9.92	0.810126
P-S	0.299983	9.85	0.871067
P-S	0.295432	2.3	0.498486
P-S	0.299184	7.31	0.969654
P-S	0.300568	2.96	0.609002
P-S	0.307229	4.8	0.125439
P-S	0.298074	1.71	0.457013
P-S	0.294971	5.47	0.669328
P-S	0.307799	2.4	0.101747
P-S	0.292357	4.41	0.461034
P-S	0.303308	3.67	0.38193
P-S	0.29225	1.78	0.242335
P-S	0.291129	3.52	0.325579
P-S	0.303357	4.7	0.416495
P-S	0.297784	3.61	0.78556
P-S	0.301013	6.11	0.748161
P-S	0.299622	2.7	0.62156
P-S	0.297966	3.6	0.793596
P-S	0.294496	20.34	0.297565
P-S	0.29475	2.44	0.471706
P-S	0.295705	2.35	0.5056
P-S	0.298972	7.94	0.969568
P-S	0.296468	2.92	0.619941
P-S	0.292207	2.2	0.261313
P-S	0.301432	1.83	0.428556
P-S	0.297544	4.76	0.898821
P-S	0.299586	11.99	0.818536
P-S	0.299058	2.65	0.619958
P-S	0.304924	3.76	0.256815
P-S	0.300758	4.51	0.760899
P-S	0.299035	12.67	0.856713
P-S	0.299601	3.59	0.749346
P-S	0.297215	5.64	0.895264
P-S	0.294429	5.17	0.591939
P-S	0.294966	12.11	0.632337
P-S	0.266933	3.07	0.0570913
P-S	0.300249	3.97	0.757853
P-S	0.29799	1.79	0.471178
P-S	0.301464	5.03	0.665177
P-S	0.29925	2.8	0.645989
P-S	0.298079	2.61	0.600538
P-S	0.272749	6.3	0.118677
P-S	0.300399	17.44	0.532073
P-S	0.300536	5.09	0.80377
P-S	0.30052	11.92	0.686459
P-S	0.295139	5.25	0.668925
P-S	0.29676	1.84	0.446989
P-S	0.298377	1.4	0.390152
P-S	0.303109	1.2	0.239318
P-S	0.301549	2.62	0.494447
P-S	0.291711	4.09	0.38992
P-S	0.275205	2.51	0.0721984
P-S	0.298659	2.48	0.586077
P-S	0.293843	1.82	0.346629
P-S	0.299884	4.43	0.847625
P-S	0.300589	2.62	0.569144
P-S	0.294086	1.7	0.353621
P-S	0.297881	5.49	0.962444
P-S	0.297985	4.99	0.937866
P-S	0.303377	1.25	0.246818
P-S	0.287553	2.27	0.0881743
P-S	0.299049	6.05	1
P-S	0.298002	15.52	0.709319
P-S	0.30124	2.79	0.551999
P-S	0.269045	3.91	0.112592
P-S	0.299541	5.4	0.961346
P-S	0.294212	1.34	0.293676
P-S	0.300534	4.5	0.760899
P-S	0.295146	2.5	0.505275
P-S	0.299272	5.77	0.977688
P-S	0.300092	13.2	0.717365
P-S	0.29207	3.48	0.375631
P-S	0.300209	3.42	0.695242
P-S	0.294146	2.95	0.489026
P-S	0.298759	4.44	0.897089
P-S	0.298713	5.17	0.964034
P-S	0.29346	2.07	0.338991
P-S	0.297204	8.7	0.859397
P-S	0.302548	4.32	0.509129
P-S	0.299969	6.25	0.948682
P-S	0.301335	5.6	0.674154
P-S	0.30413	11.96	0.160979
P-S	0.303995	6.37	0.278078
P-S	0.304204	6.37	0.278078
P-S	0.298124	4.86	0.929482
P-S	0.296064	3.84	0.700397
P-S	0.27166	4.43	0.172168
P-S	0.297002	7.16	0.891701
P-S	0.27327	5.32	0.115828
P-S	0.272449	3.89	0.148693
P-S	0.295031	31.05	0.104049
P-S	0.297449	11.26	0.850711
P-S	0.268032	1.41	0.0851682
P-S	0.297884	2.67	0.614133
P-S	0.296766	3.94	0.774937
P-S	0.297817	3.09	0.692979
P-S	0.295691	1.35	0.312995
P-S	0.300694	2.07	0.509264
P-S	0.296623	3.56	0.734706
P-S	0.298846	10.97	0.905445
P-S	0.302758	10.4	0.335986
P-S	0.300224	3.21	0.67034
P-S	0.295744	2.4	0.526428
P-S	0.299608	2.86	0.645354
P-S	0.299641	6.23	0.948654
P-S	0.274364	1.53	0.117731
P-S	0.298169	6.21	0.977341
P-S	0.302384	2.95	0.425533
P-S	0.298554	9.8	0.924563
P-S	0.302095	1.59	0.365368
P-S	0.295267	16.71	0.462146
P-S	0.298911	5.42	0.979123
P-S	0.298147	4.78	0.924177
P-S	0.29486	5.89	0.668769
P-S	0.29226	5.45	0.432064
P-S	0.303217	2.26	0.315822
P-S	0.295047	3.13	0.57293
P-S	0.291104	15.38	0.2469
P-S	0.289865	2.62	0.198494
P-S	0.301507	5.57	0.674179
P-S	0.300926	3.74	0.638445
P-S	0.273164	2.44	0.118567
P-S	0.292615	1.51	0.252249
P-S	0.303276	2.99	0.343568
P-S	0.29014	5.63	0.238132
P-S	0.294189	7.29	0.591551
P-S	0.293317	11.16	0.537953
P-S	0.293237	16.44	0.407618
P-S	0.300906	3.1	0.58163
P-S	0.293914	4.08	0.541499
P-S	0.29275	5.78	0.489748
P-S	0.297785	4.3	0.864056
P-S	0.28668	2.54	0.0646208
P-S	0.291234	5.34	0.363647
P-S	0.304589	3.4	0.27162
P-S	0.299464	4.51	0.886101
P-S	0.297868	3.44	0.765981
P-S	0.298294	1.99	0.511657
P-S	0.295091	1.84	0.407291
P-S	0.29776	3.24	0.721929
P-S	0.298767	3.98	0.842357
P-S	0.296767	2.63	0.583417
P-S	0.297039	7.85	0.877129
P-S	0.295651	5.56	0.711949
P-S	0.27129	11.37	0.0773219
P-S	0.303615	3.96	0.358069
P-S	0.297435	6.2	0.943317
P-S	0.299834	8.59	0.896561
P-S	0.304277	6.48	0.237961
P-S	0.125532	1.09	0.00899973
P-S	0.294061	10.11	0.610755
P-S	0.271599	4.11	0.1701
P-S	0.296273	3.95	0.743051
P-S	0.301233	3.59	0.626825
P-S	0.304325	2.61	0.24593
P-S	0.299363	15.62	0.694549
P-S	0.273727	2.71	0.112212
P-S	0.300684	4.95	0.794484
P-S	0.295202	17.07	0.446861
P-S	0.296018	4.6	0.739383
P-S	0.298943	3.34	0.747914
P-S	0.305359	2.96	0.212154
P-S	0.299367	10.53	0.896518
P-S	0.28922	3.09	0.18353
P-S	0.30236	5.66	0.524605
P-S	0.302489	9.1	0.425226
P-S	0.297298	5.45	0.891517
P-S	0.298495	3.88	0.838953
P-S	0.296108	3.65	0.684388
P-S	0.300244	1.47	0.398706
P-S	0.300488	8.64	0.761736
P-S	0.296301	9.24	0.773214
P-S	0.26957	1.89	0.0815738
P-S	0.298795	5.87	0.996291
P-S	0.296449	3.19	0.659993
P-S	0.297002	5.17	0.883397
P-S	0.299889	6.69	0.944743
P-S	0.29852	1.99	0.511657
P-S	0.291699	6.53	0.377989
P-S	0.300209	5.9	0.892585
P-S	0.302049	15.91	0.344809
P-S	0.302052	2.03	0.413727
P-S	0.299188	1.58	0.443399
P-S	0.302256	6.63	0.492214
P-S	0.271478	5.32	0.158742
P-S	0.299846	2.39	0.578416
P-S	0.275131	1.6	0.117058
P-S	0.3006	1.1	0.265803
P-S	0.302925	2.75	0.369402
P-S	0.298639	7.37	0.981865
P-S	0.299537	3.87	0.810913
P-S	0.300954	2.79	0.551999
P-S	0.299978	3.66	0.756599
P-S	0.297424	6.07	0.942594
P-S	0.304299	2.04	0.234122
P-S	0.303297	3.47	0.370362
P-S	0.300853	5.71	0.751107
P-S	0.29495	6.98	0.667028
P-S	0.299113	6.78	0.99826
P-S	0.299345	1.82	0.498768
P-S	0.270582	1.06	0.0992622
P-S	0.298184	3.28	0.737092
P-S	0.292488	4.65	0.465151
P-S	0.297421	21.62	0.348304
P-S	0.301237	3.03	0.575608
P-S	0.291368	4.82	0.369156
P-S	0.30079	4.9	0.791124
P-S	0.296624	3.05	0.656968
P-S	0.305066	3.99	0.263519
P-S	0.293934	3.68	0.518613
P-S	0.272012	2.02	0.11056
P-S	0.298382	9.25	0.934683
P-S	0.30081	3.21	0.635284
P-S	0.302281	2.02	0.377263
P-S	0.298866	2.61	0.612744
P-S	0.298375	12.39	0.869171
P-S	0.299908	1.77	0.488157
P-S	0.29992	5.91	0.94546
P-S	0.299609	14.02	0.739228
P-S	0.300016	1.51	0.411401
P-S	0.300296	7.12	0.876816
P-S	0.271474	1.85	0.103907
P-S	0.299177	7.74	0.957829
P-S	0.270629	1.21	0.106073
P-S	0.303856	1.22	0.215166
P-S	0.298828	12.14	0.876285
P-S	0.299571	8.27	0.904001
P-S	0.304435	5.01	0.294206
P-S	0.296315	8.47	0.783228
P-S	0.309493	0.76	0.13166
P-S	0.300811	4.79	0.784066
P-S	0.303289	3.33	0.362134
P-S	0.269977	5.13	0.140125
P-S	0.295094	6.42	0.667453
P-S	0.299233	9.15	0.923224
P-S	0.299297	10.57	0.895394
P-S	0.299319	10.57	0.895394
P-S	0.294712	3.21	0.548608
P-S	0.293594	4.75	0.556467
P-S	0.296262	5.79	0.804307
P-S	0.301268	11.01	0.628404
P-S	0.271611	1.97	0.103507
P-S	0.289387	2.49	0.172724
P-S	0.298835	5.31	0.972809
P-S	0.300779	5.34	0.815045
P-S	0.302191	10.23	0.405056
P-S	0.29504	2.31	0.481414
P-S	0.299804	2.56	0.601606
P-S + S	0.284191	9.08	0.758229
P-S + S	0.128674	2.04	0.709849
P-S + S	0.295082	3.06	0.872552
P-S + S	0.126985	5.46	0.615422
P-S + S	0.283777	1.03	0.39056
P-S + S	0.288059	3.54	0.908836
P-S + S	0.292619	4.92	0.979579
P-S + S	0.297702	2.18	0.704246
P-S + S	0.300201	2.12	0.682131
P-S + S	0.264411	3.35	0.382751
P-S + S	0.291665	4.37	0.985333
P-S + S	0.286323	1.98	0.625089
P-S + S	0.293022	5.4	0.968678
P-S + S	0.290394	5.4	0.950329
P-S + S	0.292062	4.67	0.983324
P-S + S	0.30504	11.04	0.736599
P-S + S	0.288999	2.25	0.692804
P-S + S	0.304099	2.74	0.753147
P-S + S	0.296149	18.88	0.378988
P-S + S	0.292869	18.88	0.371861
P-S + S	0.125875	1.11	0.420645
P-S + S	0.131088	1.24	0.487757
P-S + S	0.294918	10.48	0.825621
P-S + S	0.265498	0.72	0.16535
P-S + S	0.309963	1.59	0.454028
P-S + S	0.275471	0.9	0.29222
P-S + S	0.297501	4.37	0.997566
P-S + S	0.292998	5.59	0.964389
P-S + S	0.293949	3.78	0.9815
P-S + S	0.284791	2.64	0.700504
P-S + S	0.290009	6.8	0.917132
P-S + S	0.302227	3.94	0.953328
P-S + S	0.291042	8.48	0.877376
P-S + S	0.301867	1.43	0.504786
P-S + S	0.288417	2.76	0.766875
P-S + S	0.294306	1.84	0.638103
P-S + S	0.298608	5.96	0.951675
P-S + S	0.300618	2.54	0.751642
P-S + S	0.29427	10.68	0.815586
P-S + S	0.292622	1.71	0.603322
P-S + S	0.288489	7.45	0.88434
P-S + S	0.296405	5.41	0.972721
P-S + S	0.299329	8.73	0.889559
P-S + S	0.294043	3.13	0.884631
P-S + S	0.298709	3.41	0.932002
P-S + S	0.295378	6.86	0.947483
P-S + S	0.299905	2.63	0.770837
P-S + S	0.300115	6.19	0.938386
P-S + S	0.304896	1.61	0.523639
P-S + S	0.26235	3.32	0.338811
P-S + S	0.121795	3.7	0.723171
P-S + S	0.282182	2.45	0.633659
P-S + S	0.290366	3.21	0.880859
P-S + S	0.289751	12.91	0.656034
P-S + S	0.297171	1.82	0.630332
P-S + S	0.293318	9.73	0.852344
P-S + S	0.299469	9.73	0.850968
P-S + S	0.303323	1.95	0.617181
P-S + S	0.293694	10.87	0.802578
P-S + S	0.282776	5.51	0.826784
P-S + S	0.298327	13.38	0.667723
P-S + S	0.300099	13.38	0.662096
P-S + S	0.284659	1.99	0.607943
P-S + S	0.292483	23.61	0.209416
P-S + S	0.291811	23.61	0.207436
P-S + S	0.291111	1.43	0.531067
P-S + S	0.299027	8.4	0.900419
P-S + S	0.292603	1.84	0.635211
P-S + S	0.293968	3.13	0.884631
P-S + S	0.298412	4.77	0.984438
P-S + S	0.272868	2.63	0.486641
P-S + S	0.303331	13.04	0.654796
P-S + S	0.301807	13.04	0.669589
P-S + S	0.287885	1.49	0.529981
P-S + S	0.302156	2.64	0.752612
P-S + S	0.297015	3.41	0.938802
P-S + S	0.300066	3.86	0.972807
P-S + S	0.127504	5.45	0.615327
P-S + S	0.290014	3.57	0.932153
P-S + S	0.297579	4.21	0.998417
P-S + S	0.30488	2.57	0.71154
P-S + S	0.291464	14.06	0.60294
P-S + S	0.285526	5.95	0.874713
P-S + S	0.283644	1.07	0.397306
P-S + S	0.293747	4.79	0.988468
P-S + S	0.301853	2.6	0.751331
P-S + S	0.297925	26.42	0.145584
P-S + S	0.126752	6.84	0.463262
P-S + S	0.305164	8.3	0.834431
P-S + S	0.289377	3.64	0.936742
P-S + S	0.26137	4.15	0.35208
P-S + S	0.27506	2.9	0.564138
P-S + S	0.293467	2.27	0.721192
P-S + S	0.300229	3.59	0.948327
P-S + S	0.301047	17.12	0.45587
P-S + S	0.128581	5.68	0.589948
P-S + S	0.131413	2.37	0.722941
P-S + S	0.292575	7.27	0.928247
P-S + S	0.299141	6.63	0.939343
P-S + S	0.297872	2.06	0.681757
P-S + S	0.12672	2.09	0.711391
P-S + S	0.297802	8.56	0.901578
P-S + S	0.295528	10.38	0.833054
P-S + S	0.293821	1.46	0.543039
P-S + S	0.303006	4.47	0.944904
P-S + S	0.293655	3.93	0.989436
P-S + S	0.303001	3.3	0.871803
P-S + S	0.298845	2.07	0.680406
P-S + S	0.298662	20.1	0.330114
P-S + S	0.259982	1.17	0.184067
P-S + S	0.299301	1.28	0.481509
P-S + S	0.294061	3.63	0.967372
P-S + S	0.131552	1.63	0.617517
P-S + S	0.293179	2.94	0.841044
P-S + S	0.28887	4.03	0.950405
P-S + S	0.262373	1.86	0.253861
P-S + S	0.295525	8.09	0.918405
P-S + S	0.295269	4.69	0.994
P-S + S	0.289319	7.92	0.875448
P-S + S	0.294446	16.95	0.462069
P-S + S	0.297908	1.82	0.627554
P-S + S	0.273653	3.49	0.59726
P-S + S	0.297835	22.45	0.249964
P-S + S	0.30347	4.04	0.93916
P-S + S	0.30473	8.9	0.824502
P-S + S	0.295226	1.2	0.469952
P-S + S	0.290713	6.29	0.936596
P-S + S	0.269516	2.08	0.377353
P-S + S	0.29799	1.99	0.66757
P-S + S	0.285258	3.97	0.894124
P-S + S	0.30459	2.74	0.741656
P-S + S	0.292882	1.23	0.481094
P-S + S	0.29351	1.12	0.448157
P-S + S	0.297723	3.52	0.953806
P-S + S	0.300134	2.2	0.695421
P-S + S	0.259225	1.34	0.188929
P-S + S	0.294237	8.03	0.916762
P-S + S	0.29498	5.12	0.9816
P-S + S	0.287936	3.14	0.837811
P-S + S	0.298587	7.8	0.919546
P-S + S	0.298503	18.28	0.405918
P-S + S	0.297474	3.54	0.958058
P-S + S	0.294451	3.54	0.95874
P-S + S	0.294707	13.32	0.665397
P-S + S	0.259226	4.21	0.3132
P-S + S	0.276385	3.08	0.616617
P-S + S	0.300427	5.77	0.940913
P-S + S	0.294385	8.29	0.908137
P-S + S	0.288502	5.07	0.939716
P-S + S	0.129082	1.78	0.66084
P-S + S	0.263083	2.77	0.312009
P-S + S	0.296291	1.14	0.450899
P-S + S	0.290457	4.5	0.972017
P-S + S	0.295217	1.28	0.494126
P-S + S	0.296272	2.09	0.690601
P-S + S	0.294797	1.25	0.484525
P-S + S	0.29993	18.48	0.394485
P-S + S	0.299005	2.61	0.770581
P-S + S	0.306216	1.93	0.583956
P-S + S	0.302127	4.29	0.959169
P-S + S	0.124754	4.25	0.718684
P-S + S	0.303608	4.26	0.941074
P-S + S	0.297004	4.66	0.992916
P-S + S	0.291886	3.16	0.880763
P-S + S	0.284878	15.91	0.43483
P-S + S	0.298364	14.27	0.610807
P-S + S	0.300066	11.35	0.774583
P-S + S	0.302287	4.41	0.957715
P-S + S	0.284242	3.51	0.84119
P-S + S	0.122328	2.37	0.697988
P-S + S	0.297821	12.45	0.721837
P-S + S	0.298785	2.87	0.825679
P-S + S	0.30195	5.2	0.940064
P-S + S	0.287272	1.94	0.625048
P-S + S	0.129221	1.43	0.556074
P-S + S	0.298779	2.94	0.839752
P-S + S	0.294063	2.56	0.769885
P-S + S	0.289425	9.75	0.817204
P-S + S	0.297146	4.96	0.984011
P-S + S	0.29795	1.27	0.483154
P-S + S	0.285332	4.35	0.898959
P-S + S	0.293264	8.1	0.909038
P-S + S	0.298057	4.05	0.99225
P-S + S	0.298086	1.99	0.665853
P-S + S	0.266974	2.4	0.35333
P-S + S	0.302881	3.27	0.868498
P-S + S	0.268658	1.16	0.273829
P-S + S	0.300432	2.35	0.718588
P-S + S	0.30505	2.26	0.654332
P-S + S	0.304476	6.62	0.877821
P-S + S	0.297224	2.65	0.786113
P-S + S	0.302788	11.06	0.769063
P-S + S	0.270942	0.8	0.226064
P-S + S	0.130118	7.83	0.365509
P-S + S	0.301147	8.56	0.879236
P-S + S	0.127576	4.23	0.727568
P-S + S	0.123809	7.7	0.375911
P-S + S	0.269785	6.11	0.513094
P-S + S	0.288239	3.9	0.939997
P-S + S	0.295416	9.55	0.86778
P-S + S	0.300105	7.39	0.920587
P-S + S	0.290863	3.76	0.960076
P-S + S	0.133027	1.08	0.412387
P-S + S	0.297221	0.9	0.377873
P-S + S	0.291125	3.27	0.898766
P-S + S	0.299892	1.75	0.598786
P-S + S	0.300954	7.39	0.912885
P-S + S	0.123344	7.29	0.412621
P-S + S	0.129923	15.23	0.0763459
P-S + S	0.306018	2.76	0.725501
P-S + S	0.290131	2.59	0.753554
P-S + S	0.293505	6.01	0.958296
P-S + S	0.542735	4.27	0.0552674
P-S + S	0.125715	4.17	0.729725
P-S + S	0.284372	4.59	0.879987
P-S + S	0.299321	20.33	0.320856
P-S + S	0.2988	12.07	0.744134
P-S + S	0.12843	2.91	0.740718
P-S + S	0.132695	3.37	0.733032
P-S + S	0.293672	7.68	0.92326
P-S + S	0.298502	5.09	0.972301
P-S + S	0.271602	1.72	0.378266
P-S + S	0.124527	2.01	0.691493
P-S + S	0.125166	2.12	0.70636
P-S + S	0.29338	10.89	0.802578
P-S + S	0.294692	12.14	0.740359
P-S + S	0.295669	12.14	0.742517
P-S + S	0.300786	4.87	0.96087
P-S + S	0.128936	3.73	0.749641
P-S + S	0.127127	2.1	0.713956
P-S + S	0.264421	6.15	0.383736
P-S + S	0.300745	8.24	0.893099
P-S + S	0.300393	4.9	0.96351
P-S + S	0.127745	3.86	0.746804
P-S + S	0.269505	2.59	0.414682
P-S + S	0.305621	3.35	0.841765
P-S + S	0.29277	1.71	0.603322
P-S + S	0.283846	5.59	0.850806
P-S + S	0.30061	2.89	0.81805
P-S + S	0.294739	2.2	0.710749
P-S + S	0.289578	10.38	0.790918
P-S + S	0.301941	14.28	0.597285
P-S + S	0.124404	1.14	0.426479
P-S + S	0.302334	2.28	0.693135
P-S + S	0.304044	6.82	0.882701
P-S + S	0.298465	3.5	0.949125
P-S + S	0.288759	7.77	0.875234
P-S + S	0.2967	12.04	0.747436
P-S + S	0.286818	4.87	0.919957
P-S + S	0.29897	2.46	0.745094
P-S + S	0.292469	1.94	0.657021
P-S + S	0.129796	1.13	0.440448
P-S + S	0.299133	8.58	0.89437
P-S + S	0.299146	0.84	0.350565
P-S + S	0.291404	4.35	0.982031
P-S + S	0.301353	3.69	0.947085
P-S + S	0.305316	3.4	0.857961
P-S + S	0.127413	5.92	0.561543
P-S + S	0.132731	4.18	0.708042
P-S + S	0.272043	1.71	0.383783
P-S + S	0.285057	6.09	0.86421
P-S + S	0.289554	9.05	0.843328
P-S + S	0.129402	1.36	0.53165
P-S + S	0.290908	1.2	0.468368
P-S + S	0.300683	3.92	0.96712
P-S + S	0.297138	7.72	0.927846
P-S + S	0.297553	3.41	0.937637
P-S + S	0.123881	2.39	0.710388
P-S + S	0.269537	1.34	0.31003
P-S + S	0.266305	1.22	0.258656
P-S + S	0.290373	5.8	0.942096
P-S + S	0.132915	3.3	0.732274
P-S + S	0.122389	3.48	0.727971
P-S + S	0.132885	2.17	0.709087
P-S + S	0.135347	0.86	0.253822
P-S + S	0.297138	3.8	0.985008
P-S + S	0.262056	1.05	0.190145
P-S + S	0.294232	1.81	0.630576
P-S + S	0.126001	2.43	0.724854
P-S + S	0.298899	2.75	0.799248
P-S + S	0.129755	0.68	0.107253
P-S + S	0.134102	10.71	0.199494
P-S + S	0.306422	3.02	0.768702
P-S + S	0.293374	5.68	0.964804
P-S + S	0.290991	5.68	0.948698
P-S + S	0.302805	4.14	0.953166
P-S + S	0.129278	11.81	0.17181
P-S + S	0.12779	2.79	0.737012
P-S + S	0.293313	7.12	0.936926
P-S + S	0.125488	3.94	0.739959
P-S + S	0.29709	5.58	0.967828
P-S + S	0.289054	2.97	0.818308
P-S + S	0.124687	8.02	0.352474
P-S + S	0.29561	3.8	0.986459
P-S + S	0.300898	2.32	0.710931
P-S + S	0.290553	4.61	0.970014
P-S + S	0.301355	4.33	0.9692
P-S + S	0.121618	5.37	0.599189
P-S + S	0.130878	3.79	0.739507
P-S + S	0.124952	2.95	0.733462
P-S + S	0.30101	2.04	0.659921
P-S + S	0.300533	2.27	0.705481
P-S + S	0.126993	1.34	0.521502
P-S + S	0.288068	1.55	0.546589
P-S + S	0.126224	2.19	0.718584
P-S + S	0.126461	7.09	0.439015
P-S + S	0.127044	1.15	0.44452
P-S + S	0.127646	1.07	0.403859
P-S + S	0.134252	1.3	0.501222
P-S + S	0.129776	2.85	0.737456
P-S + S	0.294947	5.39	0.974444
P-S + S	0.298215	4.97	0.978445
P-S + S	0.136348	1.79	0.62761
P-S + S	0.30024	4.22	0.978699
P-S + S	0.126493	3.03	0.74142
P-S + S	0.298966	8.63	0.892793
P-S + S	0.136232	1.61	0.583911
P-S + S	0.12817	4.62	0.6981
P-S + S	0.291341	14.38	0.583826
P-S + S	0.30509	2.33	0.664804
P-S + S	0.135311	1.66	0.604056
P-S + S	0.134541	3.58	0.715616
P-S + S	0.133514	1.83	0.658385
P-S + S	0.30101	8.29	0.890431
P-S + S	0.125478	1.3	0.497404
P-S + S	0.296715	4.51	0.99772
P-S + S	0.298087	2.46	0.749204
P-S + S	0.30184	3.02	0.834537
P-S + S	0.300322	2.73	0.785372
P-S + S	0.302221	5.22	0.933669
P-S + S	0.302291	2.36	0.706185
P-S + S	0.268462	3.14	0.453926
P-S + S	0.269719	1.96	0.367183
P-S + S	0.122867	1.32	0.487874
P-S + S	0.123809	3.62	0.738279
P-S + S	0.125725	1.72	0.635917
P-S + S	0.29796	4.38	0.99585
P-S + S	0.289699	2.52	0.737763
P-S + S	0.293886	6.39	0.952886
P-S + S	0.268551	1.34	0.299274
P-S + S	0.130228	1.51	0.583623
P-S + S	0.123387	1.69	0.609561
P-S + S	0.127921	1.38	0.537671
P-S + S	0.277564	1.75	0.467108
P-S + S	0.299403	12.73	0.699519
P-S + S	0.305737	3.6	0.875807
P-S + S	0.124794	2.08	0.702875
P-S + S	0.130985	2.8	0.731612
P-S + S	0.287863	10.37	0.767681
P-S + S	0.277336	2.45	0.550458
P-S + S	0.128927	4.23	0.726031
P-S + S	0.298596	14.53	0.595541
P-S + S	0.1355	2.92	0.699265
P-S + S	0.122982	5.61	0.5852
P-S + S	0.129538	2.7	0.7345
P-S + S	0.293638	9.88	0.847807
P-S + S	0.124297	2.82	0.723669
P-S + S	0.301817	4.26	0.964671
P-S + S	0.123405	10.44	0.217511
P-S + S	0.125865	2.89	0.735329
P-S + S	0.282305	10.42	0.663444
P-S + S	0.284511	10.42	0.706607
P-S + S	0.285782	2.83	0.745321
P-S + S	0.291225	2.33	0.720205
P-S + S	0.288677	1.21	0.465494
P-S + S	0.291033	6.15	0.939342
P-S + S	0.300812	15.22	0.549995
P-S + S	0.301132	15.22	0.547939
P-S + S	0.303255	9.44	0.831279
P-S + S	0.289217	11.62	0.723717
P-S + S	0.133333	1.14	0.439921
P-S + S	0.121216	3.95	0.707577
P-S + S	0.122563	4.09	0.713892
P-S + S	0.128063	2.07	0.713381
P-S + S	0.29878	1.11	0.435065
P-S + S	0.130952	5.17	0.634024
P-S + S	0.133026	2.39	0.715784
P-S + S	0.297311	4.8	0.98762
P-S + S	0.139239	4.25	0.619623
P-S + S	0.126057	8.66	0.310246
P-S + S	0.125831	3.03	0.73987
P-S + S	0.268525	3.53	0.488379
P-S + S	0.13453	3.85	0.708787
P-S + S	0.128435	4.81	0.680437
P-S + S	0.302315	16.66	0.468668
P-S + S	0.123311	3.88	0.72953
P-S + S	0.12872	3.26	0.750264
P-S + S	0.124597	2.42	0.71734
P-S + S	0.1254	5.81	0.574604
P-S + S	0.295544	2.01	0.677164
P-S + S	0.127109	1.32	0.513315
P-S + S	0.131793	7.08	0.427225
P-S + S	0.293536	3.06	0.868306
P-S + S	0.127269	2.15	0.718151
P-S + S	0.293273	3.98	0.991403
P-S + S	0.133573	1.43	0.547312
P-S + S	0.302398	13.04	0.666286
P-S + S	0.129336	4.73	0.685963
P-S + S	0.12787	5.54	0.604685
P-S + S	0.295648	7.96	0.922373
P-S + S	0.302962	3.05	0.826946
P-S + S	0.127099	2.8	0.736759
P-S + S	0.137676	4.45	0.632937
P-S + S	0.305149	1.11	0.392021
P-S + S	0.135993	0.91	0.293126
P-S + S	0.130904	1.86	0.677606
P-S + S	0.132354	1.01	0.371285
P-S + S	0.123695	2.38	0.710053
P-S + S	0.287156	4.29	0.928824
P-S + S	0.128386	3.7	0.751282
P-S + S	0.132235	2.42	0.718946
P-S + S	0.12803	3	0.743903
P-S + S	0.289208	10.18	0.795591
P-S + S	0.294367	5.56	0.969353
P-S + S	0.135345	4.23	0.677925
P-S + S	0.285775	3.99	0.902693
P-S + S	0.300894	11.34	0.772096
P-S + S	0.523396	4.25	0.063539
P-S + S	0.300945	2.38	0.719769
P-S + S	0.123033	6.06	0.535083
P-S + S	0.1251	4.82	0.674394
P-S + S	0.297356	9.91	0.852711
P-S + S	0.292955	1.72	0.606651
P-S + S	0.142088	1.24	0.417869
P-S + S	0.126986	2.39	0.728561
P-S + S	0.131003	1.73	0.645747
P-S + S	0.131119	11.61	0.176023
P-S + S	0.131968	2.27	0.718603
P-S + S	0.308856	4.8	0.828226
P-S + S	0.225864	7.3	0.0471983
P-S + S	0.300339	2.56	0.754228
P-S + S	0.137372	0.83	0.224339
P-S + S	0.12128	12.03	0.159002
P-S + S	0.127392	0.6	0.057426
P-S + S	0.302291	2.18	0.675875
P-S + S	0.130308	1.99	0.702794
P-S + S	0.287026	1.54	0.53598
P-S + S	0.301231	7.26	0.910711
P-S + S	0.121698	4.09	0.705965
P-S + S	0.126182	1.32	0.509879
P-S + S	0.299874	2.12	0.682131
P-S + S	0.125536	5.58	0.599517
P-S + S	0.305154	5.36	0.88258
P-S + S	0.291441	6.04	0.944956
P-S + S	0.132018	1.6	0.607965
P-S + S	0.13004	1.89	0.686057
P-S + S	0.295341	3.47	0.949085
P-S + S	0.303852	1.89	0.600458
P-S + S	0.13024	6.82	0.461928
P-S + S	0.133025	5.98	0.53754
P-S + S	0.131968	1.48	0.569745
P-S + S	0.127112	3.43	0.752855
P-S + S	0.298821	9.51	0.863982
P-S + S	0.126143	2.03	0.702852
P-S + S	0.12364	2.12	0.696933
P-S + S	0.294523	12.07	0.742851
P-S + S	0.126427	3.53	0.751422
P-S + S	0.300321	1.5	0.531288
P-S + S	0.13085	3.52	0.747042
P-S + S	0.131295	1.57	0.599168
P-S + S	0.124882	3.5	0.746445
P-S + S	0.298418	5.32	0.968135
P-S + S	0.134273	5.52	0.576279
P-S + S	0.296097	8.55	0.903921
P-S + S	0.137458	3.94	0.665257
P-S + S	0.12456	4.66	0.687328
P-S + S	0.304245	2.04	0.626239
P-S + S	0.268374	4.21	0.500749
P-S + S	0.295471	22.1	0.261935
P-S + S	0.270506	1.22	0.303413
P-S + S	0.287663	2.92	0.793259
P-S + S	0.124721	0.86	0.248471
P-S + S	0.121579	3.75	0.717807
P-S + S	0.300445	12.69	0.699467
P-S + S	0.122325	4.37	0.696157
P-S + S	0.13401	2.47	0.706258
P-S + S	0.122002	8.04	0.344452
P-S + S	0.122692	5.38	0.608339
P-S + S	0.13067	3.46	0.74721
P-S + S	0.296316	4.99	0.984257
P-S + S	0.299556	2.18	0.695951
P-S + S	0.134732	2.28	0.699838
P-S + S	0.30315	1.74	0.572244
P-S + S	0.298049	7.81	0.9233
P-S + S	0.122687	2.19	0.694906
P-S + S	0.300133	6.76	0.930479
P-S + S	0.306165	1.2	0.406038
P-S + S	0.127368	1.68	0.630314
P-S + S	0.133006	1.91	0.680401
P-S + S	0.125982	2.17	0.715034
P-S + S	0.269095	16.59	0.200697
P-S + S	0.29643	17.44	0.44317
P-S + S	0.293977	2.31	0.72856
P-S + S	0.128832	1	0.363706
P-S + S	0.127203	5.23	0.638268
P-S + S	0.124253	2.66	0.719299
P-S + S	0.122338	1.79	0.628304
P-S + S	0.126967	5.34	0.625408
P-S + S	0.125857	6.66	0.482613
P-S + S	0.288654	3.75	0.935893
P-S + S	0.124592	8.38	0.328133
P-S + S	0.304719	6.43	0.872427
P-S + S	0.292924	5.09	0.977141
P-S + S	0.130056	3.48	0.749058
P-S + S	0.298857	1.03	0.412602
P-S + S	0.271393	1.61	0.360781
P-S + S	0.293847	1.7	0.602877
P-S + S	0.130307	3.61	0.748155
P-S + S	0.132818	0.89	0.283876
P-S + S	0.301424	4.71	0.960403
P-S + S	0.293885	8.63	0.895183
P-S + S	0.298845	15.04	0.566489
P-S + S	0.299573	15.04	0.56441
P-S + S	0.128048	2.73	0.735815
P-S + S	0.293748	1.44	0.536633
P-S + S	0.129719	2.29	0.726706
P-S + S	0.12209	2.57	0.698273
P-S + S	0.120969	2.68	0.69126
P-S + S	0.303527	1.72	0.563127
P-S + S	0.300206	12.75	0.697513
P-S + S	0.296799	4.12	0.998741
P-S + S	0.135063	1.77	0.634852
P-S + S	0.129758	0.96	0.337749
P-S + S	0.125923	2.12	0.711182
P-S + S	0.301155	18.34	0.399589
P-S + S	0.126574	2.51	0.729309
P-S + S	0.295304	1.73	0.610382
P-S + S	0.123679	6.76	0.465321
P-S + S	0.138633	4.41	0.623547
P-S + S	0.126868	2.92	0.739293
P-S + S	0.134235	1.16	0.446076
P-S + S	0.129195	2.44	0.730722
P-S + S	0.29473	7.68	0.928199
P-S + S	0.128809	2.57	0.732906
P-S + S	0.127856	5.8	0.576054
P-S + S	0.273766	2.12	0.45633
P-S + S	0.303221	4.78	0.936182
P-S + S	0.299873	13.79	0.634402
P-S + S	0.300887	4.86	0.96087
P-S + S	0.130566	2.17	0.719402
P-S + S	0.126223	2.66	0.730831
P-S + S	0.306647	1.65	0.512875
P-S + S	0.137891	3.07	0.667932
P-S + S	0.132022	0.69	0.115878
P-S + S	0.121374	2.86	0.701505
P-S + S	0.124216	3.23	0.737384
P-S + S	0.298718	31.16	0.0726442
P-S + S	0.126761	4.6	0.700265
P-S + S	0.263778	1.92	0.27618
P-S + S	0.300674	2.36	0.717539
P-S + S	0.13381	1.92	0.676701
P-S + S	0.138098	2.97	0.665993
P-S + S	0.293343	5.24	0.975057
P-S + S	0.124582	6.34	0.511568
P-S + S	0.134958	3.74	0.707495
P-S + S	0.127273	3.94	0.743963
P-S + S	0.302217	1.64	0.555572
P-S + S	0.133567	1.8	0.651521
P-S + S	0.127503	0.8	0.203334
P-S + S	0.291071	1.83	0.626289
P-S + S	0.262522	0.78	0.156313
P-S + S	0.29737	6.18	0.955144
P-S + S	0.126966	1.62	0.61334
P-S + S	0.129945	2.63	0.732562
P-S + S	0.293327	0.9	0.383289
P-S + S	0.126394	1.26	0.487824
P-S + S	0.12844	1.82	0.670487
P-S + S	0.302875	4.04	0.945517
P-S + S	0.287967	1.34	0.495716
P-S + S	0.127621	1.11	0.42701
P-S + S	0.124601	1.74	0.633478
P-S + S	0.12902	2.17	0.722149
P-S + S	0.302398	1.58	0.539055
P-S + S	0.134904	3.39	0.711966
P-S + S	0.290438	7.98	0.88964
P-S + S	0.293155	7.05	0.936546
P-S + S	0.28792	6.72	0.891613
P-S + S	0.127919	1.89	0.68597
P-S + S	0.122846	3.31	0.729282
P-S + S	0.291974	4.68	0.983324
P-S + S	0.12948	2.86	0.738371
P-S + S	0.134294	6.32	0.490397
P-S + S	0.132992	5.57	0.580339
P-S + S	0.302537	12.09	0.715016
P-S + S	0.304106	4.59	0.928557
P-S + S	0.282244	3.18	0.751534
P-S + S	0.298189	3.59	0.959707
P-S + S	0.126288	2.46	0.727145
P-S + S	0.12797	4.62	0.6981
P-S + S	0.127677	6.28	0.522986
P-S + S	0.129631	1.61	0.614568
P-S + S	0.220172	6.25	0.0584873
P-S + S	0.127624	2.03	0.707087
P-S + S	0.29472	7.34	0.936713
P-S + S	0.291228	5.95	0.946276
P-S + S	0.303277	2.06	0.645103
P-S + S	0.128481	0.89	0.283353
P-S + S	0.303022	8.36	0.865169
P-S + S	0.124548	2.34	0.715333
P-S + S	0.296993	5.15	0.978867
P-S + S	0.136532	3.53	0.695337
P-S + S	0.129348	2.09	0.715066
P-S + S	0.125018	1.58	0.588594
P-S + S	0.30539	2.32	0.664804
P-S + S	0.132463	3.39	0.736511
P-S + S	0.296473	22.7	0.241883
P-S + S	0.300105	7.62	0.915237
P-S + S	0.293769	9.59	0.861121
P-S + S	0.133742	3.9	0.715114
P-S + S	0.306374	1.35	0.440252
P-S + S	0.293834	16.07	0.507653
P-S + S	0.134838	1.13	0.430595
P-S + S	0.294749	2.33	0.73204
P-S + S	0.129029	2.72	0.73569
P-S + S	0.134538	1.23	0.475305
P-S + S	0.135689	1	0.35416
P-S + S	0.290056	2.05	0.667058
P-S + S	0.127627	6.37	0.5151
P-S + S	0.127886	4.87	0.675775
P-S + S	0.301136	7.58	0.904323
P-S + S	0.128097	2.14	0.719911
P-S + S	0.127598	4.83	0.678722
P-S + S	0.137446	3.58	0.676057
P-S + S	0.130974	1.89	0.684028
P-S + S	0.296349	4.14	1
P-S + S	0.301326	1.71	0.579668
P-S + S	0.312094	1.5	0.402149
P-S + S	0.127203	6.52	0.495382
P-S + S	0.301625	1.63	0.556707
P-S + S	0.303956	9.57	0.814207
P-S + S	0.127384	3.8	0.748738
P-S + S	0.126406	3.01	0.740844
P-S + S	0.129301	3.7	0.74962
P-S + S	0.291956	1.15	0.456424
P-S + S	0.133961	0.92	0.306117
P-S + S	0.130039	3.37	0.748557
P-S + S	0.125938	7.65	0.387805
P-S + S	0.137463	2.24	0.664123
P-S + S	0.306013	4.16	0.89599
P-S + S	0.126496	1.1	0.416057
P-S + S	0.294172	9.77	0.856434
P-S + S	0.297544	21.07	0.296304
P-S + S	0.128904	2.17	0.722149
P-S + S	0.128444	2.56	0.732832
P-S + S	0.135332	2.48	0.693342
P-S + S	0.299405	14.49	0.598073
P-S + S	0.28935	2.86	0.799095
P-S + S	0.13093	2.89	0.733699
P-S + S	0.125784	0.56	0.0396256
P-S + S	0.298201	6.29	0.949449
P-S + S	0.297434	5.83	0.960934
P-S + S	0.126702	2.49	0.729081
P-S + S	0.303029	3.06	0.826946
P-S + S	0.297149	3.29	0.91885
P-S + S	0.299457	8.41	0.897769
P-S + S	0.135743	1.92	0.65798
P-S + S	0.297923	2.35	0.732555
P-S + S	0.289719	1.2	0.464809
P-S + S	0.123933	4.67	0.685238
P-S + S	0.130299	3.4	0.748865
P-S + S	0.12729	6.28	0.523149
P-S + S	0.12544	2.02	0.696982
P-S + S	0.288169	2.78	0.769849
P-S + S	0.1279	1.8	0.664844
P-S + S	0.129483	1.43	0.556074
P-S + S	0.291916	3.2	0.887957
P-S + S	0.129072	7.27	0.417776
P-S + S	0.298561	7.42	0.928544
P-S + S	0.131488	3.38	0.742328
P-S + S	0.12132	4.26	0.696647
P-S + S	0.13584	0.9	0.285113
P-S + S	0.125613	2.94	0.735089
P-S + S	0.130186	1.62	0.617119
P-S + S	0.293935	3.67	0.971855
P-S + S	0.120007	6.34	0.488205
P-S + S	0.298648	9.14	0.877725
P-S + S	0.129764	1.54	0.592118
P-S + S	0.291316	2.8	0.803818
P-S + S	0.294565	1.42	0.532318
P-S + S	0.126162	6.1	0.542229
P-S + S	0.134816	2.25	0.694588
P-S + S	0.286016	4.66	0.909971
P-S + S	0.299478	9.77	0.850968
P-S + S	0.288973	3.33	0.88762
P-S + S	0.297559	1.14	0.447341
P-S + S	0.303523	2.85	0.780512
P-S + S	0.283921	2.82	0.718627
P-S + S	0.125534	2.86	0.732347
P-S + S	0.286702	6.73	0.871658
P-S + S	0.127362	1.51	0.579297
P-S + S	0.127401	3.11	0.746899
P-S + S	0.126331	1.52	0.578644
P-S + S	0.12639	5.47	0.611434
P-S + S	0.301309	4.1	0.968551
P-S + S	0.294651	1.98	0.670236
P-S + S	0.289515	0.73	0.302805
P-S + S	0.300395	3.04	0.850057
P-S + S	0.123485	4.49	0.697854
P-S + S	0.125682	2.6	0.727893
P-S + S	0.141573	1.53	0.503136
P-S + S	0.297582	4.93	0.983397
P-S + S	0.303109	13.59	0.628606
P-S + S	0.267994	2.33	0.363376
P-S + S	0.293031	3.27	0.909948
P-S + S	0.301224	7.3	0.909998
P-S + S	0.283001	2.75	0.690772
P-S + S	0.30013	2.67	0.776552
P-S + S	0.285636	2.38	0.67481
P-S + S	0.299402	8.68	0.888598
P-S + S	0.123367	3.39	0.73429
P-S + S	0.134034	2.16	0.698649
P-S + S	0.135732	2.54	0.68887
P-S + S	0.287941	1.03	0.411427
P-S + S	0.302571	14.55	0.577583
P-S + S	0.294445	2.99	0.856369
P-S + S	0.292641	2.12	0.693236
P-S + S	0.304625	2.76	0.744626
P-S + S	0.298837	1.58	0.561633
P-S + S	0.296636	4.96	0.985109
P-S + S	0.298609	1.31	0.491781
P-S + S	0.289519	2.22	0.692408
P-S + S	0.278842	2.15	0.541484
P-S + S	0.123205	2.62	0.711531
P-S + S	0.123213	12.38	0.151564
P-S + S	0.123437	0.77	0.170325
P-S + S	0.297375	3.37	0.931208
P-S + S	0.135683	2.85	0.692809
P-S + S	0.126363	2.22	0.720012
P-S + S	0.294717	1.9	0.65322
P-S + S	0.129615	2.64	0.732562
P-S + S	0.293422	2.28	0.723285
P-S + S	0.290054	4.48	0.967906
P-S + S	0.301067	14.05	0.616262
P-S + S	0.294146	1.3	0.499132
P-S + S	0.296349	2.4	0.74477
P-S + S	0.299671	3.06	0.860106
P-S + S	0.136943	1.18	0.441403
P-S + S	0.299159	5.45	0.959242
P-S + S	0.281573	1.67	0.512043
P-S + S	0.295045	2	0.675013
P-S + S	0.298347	5.77	0.957951
P-S + S	0.130769	2.29	0.724545
P-S + S	0.127466	0.93	0.314467
P-S + S	0.298968	1.95	0.651922
P-S + S	0.272002	5.53	0.578635
P-S + S	0.127676	1.84	0.673711
P-S + S	0.129809	1.33	0.521082
P-S + S	0.122973	4.31	0.704657
P-S + S	0.299955	8.95	0.877326
P-S + S	0.125663	4.94	0.666284
P-S + S	0.127716	4.85	0.676079
P-S + S	0.127719	1.25	0.486991
P-S + S	0.301465	2.16	0.679165
P-S + S	0.296622	14.79	0.582114
P-S + S	0.128069	1.21	0.473878
P-S + S	0.122916	1.6	0.580501
P-S + S	0.292926	8.18	0.906156
P-S + S	0.299106	13.18	0.674595
P-S + S	0.133344	1.69	0.626598
P-S + S	0.304141	1.95	0.612513
P-S + S	0.124532	3.35	0.742572
P-S + S	0.307326	3.53	0.833599
P-S + S	0.123208	5.55	0.594422
P-S + S	0.125199	8.1	0.349721
P-S + S	0.122229	6.35	0.502471
P-S + S	0.297903	10.26	0.837121
P-S + S	0.129318	4.16	0.729525
P-S + S	0.138143	2.02	0.644198
P-S + S	0.129877	2.39	0.729194
P-S + S	0.271345	1.44	0.342737
P-S + S	0.135618	1.36	0.514668
P-S + S	0.297027	2.36	0.737236
P-S + S	0.130056	0.76	0.170394
P-S + S	0.126915	2.57	0.730496
P-S + S	0.292309	3.43	0.931291
P-S + S	0.127433	1.93	0.693284
P-S + S	0.124891	1.9	0.675719
P-S + S	0.293696	1.44	0.536512
P-S + S	0.128597	3.06	0.745479
P-S + S	0.290237	2.7	0.775984
P-S + S	0.29651	1.99	0.671231
P-S + S	0.124636	8.84	0.29599
P-S + S	0.287158	3.98	0.923671
P-S + S	0.299393	3.71	0.96494
P-S + S	0.127917	4.24	0.727368
P-S + S	0.126741	3.33	0.75091
P-S + S	0.121494	2.96	0.705086
P-S + S	0.296838	16.59	0.48571
P-S + S	0.123412	2.01	0.681136
P-S + S	0.123609	1.54	0.568115
P-S + S	0.129739	1.32	0.518368
P-S + S	0.301846	3.12	0.85602
P-S + S	0.287674	1.77	0.593281
P-S + S	0.126583	3.34	0.75091
P-S + S	0.29729	3.14	0.888958
P-S + S	0.291786	5.97	0.949518
P-S + S	0.290581	10.51	0.795449
P-S + S	0.293118	1.14	0.453741
P-S + S	0.128355	2.83	0.738329
P-S + S	0.128977	2.27	0.72717
P-S + S	0.128425	5.79	0.575423
P-S + S	0.122611	2.24	0.697768
P-S + S	0.124945	2.38	0.719152
P-S + S	0.126666	2.09	0.711391
P-S + S	0.293375	8.06	0.911518
P-S + S	0.299336	16.94	0.465288
P-S + S	0.307067	3.87	0.870709
P-S + S	0.131079	2.66	0.728742
P-S + S	0.224949	10.5	0.0272112
P-S + S	0.127411	1.99	0.702338
P-S + S	0.13424	1.9	0.669791
P-S + S	0.134215	2.03	0.687529
P-S + S	0.129238	3.67	0.750042
P-S + S	0.127881	1.22	0.476767
P-S + S	0.295151	7.42	0.935545
P-S + S	0.306341	1.23	0.410581
P-S + S	0.133045	1.45	0.556233
P-S + S	0.134065	2.33	0.704596
P-S + S	0.295545	1.26	0.487288
P-S + S	0.270999	2.86	0.466948
P-S + S	0.297592	8.9	0.891084
P-S + S	0.134013	1.26	0.488012
P-S + S	0.128046	2.62	0.733629
P-S + S	0.131704	3.43	0.742513
P-S + S	0.122771	7.07	0.430423
P-S + S	0.303217	1.33	0.467655
P-S + S	0.138413	1.08	0.386304
P-S + S	0.123138	2.12	0.693221
P-S + S	0.294851	1.97	0.667844
P-S + S	0.293723	1.87	0.645185
P-S + S	0.297403	10.34	0.835476
P-S + S	0.133341	2.34	0.711874
P-S + S	0.124333	7.3	0.415392
P-S + S	0.288379	0.62	0.237059
P-S + S	0.129197	4.85	0.67312
P-S + S	0.126871	1.65	0.620272
P-S + S	0.125197	4.6	0.695919
P-S + S	0.129648	3.36	0.750049
P-S + S	0.138968	0.86	0.241419
P-S + S	0.130317	3.4	0.748865
P-S + S	0.123094	4.43	0.698957
P-S + S	0.135963	0.98	0.343214
P-S + S	0.135585	2.42	0.692993
P-S + S	0.303726	3.32	0.8631
P-S + S	0.127551	3.53	0.753494
P-S + S	0.29412	2.48	0.75512
P-S + S	0.136314	2.26	0.680855
P-S + S	0.29434	6.97	0.943571
P-S + S	0.298382	3.26	0.907404
P-S + S	0.295655	2.33	0.732305
P-S + S	0.123594	1.9	0.666169
P-S + S	0.123905	2.41	0.710708
P-S + S	0.137263	1.28	0.477544
P-S + S	0.125626	3.52	0.748436
P-S + S	0.133925	2.05	0.690039
P-S + S	0.299796	4.11	0.985337
P-S + S	0.134866	2.65	0.699272
P-S + S	0.126859	1.03	0.38032
P-S + S	0.302506	2.58	0.737437
P-S + S	0.128212	0.9	0.290907
P-S + S	0.299095	5.49	0.958478
P-S + S	0.138314	1.68	0.578422
P-S + S	0.1317	2.14	0.714589
P-S + S	0.12448	3.83	0.739893
P-S + S	0.295548	1.57	0.568704
P-S + S	0.297497	7.85	0.923444
P-S + S	0.126937	6.41	0.507283
P-S + S	0.123165	1.93	0.668609
P-S + S	0.135538	1.9	0.658669
P-S + S	0.125625	5.69	0.585437
P-S + S	0.126492	3.97	0.740637
P-S + S	0.299162	5.41	0.96002
P-S + S	0.298816	5.53	0.960043
P-S + S	0.300922	3.09	0.857242
P-S + S	0.292218	1.95	0.657949
P-S + S	0.295935	3.28	0.916578
P-S + S	0.300478	3.36	0.91325
P-S + S	0.298799	3.5	0.946852
P-S + S	0.299388	3.93	0.9798
P-S + S	0.303741	7.65	0.87048
P-S + S	0.130778	1.73	0.646682
P-S + S	0.127005	4.12	0.734795
P-S + S	0.13528	1.66	0.604056
P-S + S	0.13295	1.39	0.537799
P-S + S	0.297961	3.24	0.905672
P-S + S	0.301675	4.61	0.95842
P-S + S	0.127581	4.8	0.681324
P-S + S	0.299629	2.19	0.698143
P-S + S	0.126962	4.24	0.727456
P-S + S	0.125939	1.28	0.494135
P-S + S	0.128986	1.45	0.561118
P-S + S	0.300943	4.08	0.972724
P-S + S	0.138113	1.54	0.547223
P-S + S	0.298274	2.78	0.80757
P-S + S	0.12439	2.41	0.717045
P-S + S	0.293519	2.01	0.675676
P-S + S	0.127022	0.86	0.25596
P-S + S	0.271589	2.42	0.441488
P-S + S	0.131291	1.6	0.610267
P-S + S	0.125782	1.02	0.369943
P-S + S	0.30037	3.86	0.968952
P-S + S	0.294637	6.26	0.957308
P-S + S	0.299857	4.57	0.978012
P-S + S	0.273025	1.63	0.387982
P-S + S	0.124206	1.61	0.594019
P-S + S	0.299002	8.69	0.891189
P-S + S	0.30033	1.69	0.580895
P-S + S	0.124443	1.77	0.641499
P-S + S	0.30036	4.29	0.978598
P-S + S	0.135168	1.13	0.430595
P-S + S	0.271065	4.24	0.574415
P-S + S	0.132375	1.22	0.477261
P-S + S	0.129128	3	0.743517
P-S + S	0.127541	1.26	0.492611
P-S + S	0.125396	3.75	0.745643
P-S + S	0.124196	1.03	0.368674
P-S + S	0.126166	1.34	0.518057
P-S + S	0.299972	3.71	0.961501
P-S + S	0.300943	1.34	0.48788
P-S + S	0.128644	1.35	0.527732
P-S + S	0.135785	2.26	0.685824
P-S + S	0.297039	5.22	0.976349
P-S + S	0.295025	8.38	0.90911
P-S + S	0.121186	3.4	0.713869
P-S + S	0.127621	4.59	0.700636
P-S + S	0.125246	7.04	0.441973
P-S + S	0.266034	0.91	0.206665
P-S + S	0.300441	3.55	0.939542
P-S + S	0.134314	11.54	0.171046
P-S + S	0.127376	8.17	0.34442
P-S + S	0.303976	1.89	0.600458
P-S + S	0.134275	3.09	0.717
P-S + S	0.126048	4.09	0.733763
P-S + S	0.121639	2.17	0.679658
P-S + S	0.307612	1.53	0.474006
P-S + S	0.129881	3.11	0.744884
P-S + S	0.12848	1.48	0.571501
P-S + S	0.120332	2.9	0.687955
P-S + S	0.124769	3.15	0.737468
P-S + S	0.298179	5.83	0.9567
P-S + S	0.300459	2.43	0.732153
P-S + S	0.299802	9.46	0.858648
P-S + S	0.1262	2.32	0.72417
P-S + S	0.122011	5.96	0.541053
P-S + S	0.126467	4.81	0.680455
P-S + S	0.300529	2.6	0.76222
P-S + S	0.132915	1.72	0.636679
P-S + S	0.122794	8.86	0.291932
P-S + S	0.132878	3.65	0.731277
P-S + S	0.30036	2.41	0.727556
P-S + S	0.299835	1.38	0.503689
P-S + S	0.274891	3.7	0.645067
P-S + S	0.122428	6.16	0.521471
P-S + S	0.271302	3.84	0.567377
P-S + S	0.128629	2.86	0.739249
P-S + S	0.135621	5.17	0.597586
P-S + S	0.302795	4.79	0.941451
P-S + S	0.299389	6.58	0.936636
P-S + S	0.127802	1.8	0.663877
P-S + S	0.122896	2.03	0.678703
P-S + S	0.126446	2.41	0.726128
P-S + S	0.300985	3.75	0.957193
P-S + S	0.124434	5.17	0.639025
P-S + S	0.13562	0.84	0.237407
P-S + S	0.272514	1.46	0.362712
P-S + S	0.135356	1.07	0.39729
P-S + S	0.299369	5.81	0.948192
P-S + S	0.133707	3.39	0.725533
P-S + S	0.121087	1.89	0.637857
P-S + S	0.134257	2.34	0.704827
P-S + S	0.132521	0.79	0.197236
P-S + S	0.124684	2.69	0.722953
P-S + S	0.292331	5.43	0.963253
P-S + S	0.130453	2.02	0.704894
P-S + S	0.280754	5.45	0.790753
P-S + S	0.135695	1.08	0.401749
P-S + S	0.293738	3.83	0.984722
P-S + S	0.133051	4.05	0.71638
P-S + S	0.299077	9.53	0.861883
P-S + S	0.136255	1.6	0.581376
P-S + S	0.300281	7.61	0.911651
P-S + S	0.297449	1.07	0.427429
P-S + S	0.136021	1.95	0.661319
P-S + S	0.127252	2.76	0.735463
P-S + S	0.299906	3.94	0.976292
P-S + S	0.130219	1.05	0.397581
P-S + S	0.13205	1.7	0.635135
P-S + S	0.302677	14.9	0.559033
P-S + S	0.305954	2.04	0.604383
P-S + S	0.299438	9.7	0.853132
P-S + S	0.303572	9.48	0.823871
P-S + S	0.293133	2.14	0.698937
P-S + S	0.133149	2.71	0.716089
P-S + S	0.131473	5.58	0.589004
P-S + S	0.297824	2.07	0.684067
P-S + S	0.298448	9.43	0.86981
P-S + S	0.122812	4.6	0.683861
P-S + S	0.298446	11.56	0.771779
P-S + S	0.120926	1.83	0.624183
P-S + S	0.271754	6.66	0.539964
P-S + S	0.270955	6.66	0.518605
P-S + S	0.30178	6.57	0.915133
P-S + S	0.125092	6.59	0.489024
P-S + S	0.273858	1.3	0.35674
P-S + S	0.132024	0.96	0.337577
P-S + S	0.301446	1.83	0.609909
P-S + S	0.120154	6.09	0.513869
P-S + S	0.123581	3.05	0.728685
P-S + S	0.122279	1.2	0.438004
P-S + S	0.301847	2.93	0.816872
P-S + S	0.128651	1.19	0.466082
P-S + S	0.300386	1.2	0.450625
P-S + S	0.295134	7.95	0.921771
P-S + S	0.123937	2.31	0.71143
P-S + S	0.123379	2.18	0.698055
P-S + S	0.297323	2.14	0.699058
P-S + S	0.127343	1.4	0.540573
P-S + S	0.299614	6.76	0.934006
P-S + S	0.303096	2.92	0.799138
P-S + S	0.269752	1.45	0.32074
P-S + S	0.297327	3.86	0.988167
P-S + S	0.121442	3.45	0.719088
P-S + S	0.128179	1.2	0.468048
P-S + S	0.294783	8.81	0.893389
P-S + S	0.138347	2.99	0.659751
P-S + S	0.268614	2.12	0.36511
P-S + S	0.294451	7.21	0.93841
P-S + S	0.298833	3.43	0.935106
P-S + S	0.125766	4.11	0.732467
P-S + S	0.13203	1.42	0.55099
P-S + S	0.1311	4.06	0.727489
P-S + S	0.132482	1.6	0.606425
P-S + S	0.125702	3.72	0.74814
P-S + S	0.271243	1.31	0.327606
P-S + S	0.300795	11.75	0.747929
P-S + S	0.294729	4.53	0.997293
P-S + S	0.296941	2.98	0.856792
P-S + S	0.135123	0.86	0.254921
P-S + S	0.127552	3.52	0.753494
P-S + S	0.127704	1.52	0.583474
P-S + S	0.127073	1.39	0.537845
P-S + S	0.272261	2.36	0.445207
P-S + S	0.301639	2.89	0.806532
P-S + S	0.296389	3.78	0.984213
P-S + S	0.298918	3.48	0.944021
P-S + S	0.301456	2.81	0.79398
P-S + S	0.135797	1.45	0.539297
P-S + S	0.293823	11.14	0.792089
P-S + S	0.126598	1.77	0.653329
P-S + S	0.129659	1.07	0.407695
P-S + S	0.272111	5.56	0.578034
P-S + S	0.298001	3.96	0.991115
P-S + S	0.133686	1.09	0.416709
P-S + S	0.126824	2.33	0.725718
P-S + S	0.298816	3.66	0.964457
P-S + S	0.129683	2.57	0.731666
P-S + S	0.125346	1.24	0.47522
P-S + S	0.126566	7.55	0.396049
P-S + S	0.273917	2.57	0.497553
P-S + S	0.128712	1.32	0.51757
P-S + S	0.121989	3.54	0.724096
P-S + S	0.295183	2.44	0.752343
P-S + S	0.134757	3.7	0.713542
P-S + S	0.124199	1.53	0.568587
P-S + S	0.133636	1.83	0.658385
P-S + S	0.129721	3.27	0.7487
P-S + S	0.295934	2	0.674337
P-S + S	0.293808	2.97	0.851537
P-S + S	0.301982	7.46	0.897157
P-S + S	0.294118	24.84	0.178217
P-S + S	0.128269	2.04	0.709849
P-S + S	0.275552	1.94	0.466129
P-S + S	0.30127	8.51	0.880709
P-S + S	0.127157	2.18	0.720747
P-S + S	0.126478	1.06	0.396113
P-S + S	0.296562	3	0.861204
P-S + S	0.123267	5.17	0.632607
P-S + S	0.300632	3.63	0.949301
P-S + S	0.274005	0.79	0.247849
P-S + S	0.12816	1.9	0.688093
P-S + S	0.130492	3.28	0.745493
P-S + S	0.124312	4.51	0.698296
P-S + S	0.132064	1.49	0.572446
P-S + S	0.296875	1.9	0.6506
P-S + S	0.122198	0.93	0.293502
P-S + S	0.122609	3.44	0.731473
P-S + S	0.133226	5.4	0.593687
P-S + S	0.128436	6.5	0.498224
P-S + S	0.299528	2.75	0.794448
P-S + S	0.302787	2.42	0.710823
P-S + S	0.136853	1.22	0.4576
P-S + S	0.272272	5.94	0.570456
P-S + S	0.29889	5.26	0.967124
P-S + S	0.297428	3.22	0.903552
P-S + S	0.298895	1.74	0.603429
P-S + S	0.300271	4	0.975089
P-S + S	0.125469	3.44	0.748153
P-S + S	0.12752	5.82	0.572746
P-S + S	0.123615	5.63	0.586357
P-S + S	0.134106	2.89	0.71211
P-S + S	0.292404	4.57	0.988438
P-S + S	0.128317	4.84	0.677828
P-S + S	0.1317	8.68	0.300939
P-S + S	0.297955	1.66	0.58706
P-S + S	0.12471	1.67	0.614104
P-S + S	0.124784	5.68	0.587843
P-S + S	0.123271	5.18	0.632607
P-S + S	0.135283	1.11	0.419484
P-S + S	0.304817	8.45	0.837581
P-S + S	0.274897	4.62	0.65898
P-S + S	0.121853	2.12	0.680444
P-S + S	0.121437	4.09	0.705965
P-S + S	0.300192	13.2	0.671135
P-S + S	0.130282	1.65	0.625484
P-S + S	0.122458	4.72	0.669439
P-S + S	0.123493	1.02	0.359282
P-S + S	0.127401	0.6	0.0575915
P-S + S	0.120814	6.86	0.442094
P-S + S	0.270259	4.51	0.551678
P-S + S	0.129994	5.07	0.652021
P-S + S	0.135263	0.87	0.262028
P-S + S	0.298158	10.41	0.830643
P-S + S	0.301249	2.79	0.790752
P-S + S	0.123677	3.66	0.738066
P-S + S	0.121267	5.44	0.589356
P-S + S	0.128704	1.99	0.703928
P-S + S	0.122927	2.91	0.716111
P-S + S	0.128032	1.39	0.540394
P-S + S	0.134459	0.71	0.129563
P-S + S	0.125094	2.2	0.711907
P-S + S	0.298928	2.4	0.735776
P-S + S	0.121801	2.24	0.68904
P-S + S	0.129394	3.37	0.751221
P-S + S	0.130538	1.06	0.404586
P-S + S	0.296642	3.7	0.976677
P-S + S	0.295227	21.19	0.290821
P-S + S	0.12043	2.79	0.689368
P-S + S	0.13159	1.26	0.495581
P-S + S	0.133464	1.33	0.515281
P-S + S	0.293234	7.58	0.923257
P-S + S	0.126583	1.62	0.611747
P-S + S	0.131377	2.82	0.729857
P-S + S	0.123765	6.88	0.453441
P-S + S	0.125706	1.02	0.369943
P-S + S	0.306247	3.95	0.89175
P-S + S	0.294808	3.86	0.989978
P-S + S	0.126415	3.2	0.746895
P-S + S	0.298773	12.97	0.689424
P-S + S	0.129373	3.69	0.74962
P-S + S	0.301422	4.64	0.962773
P-S + S	0.134144	2.71	0.708634
P-S + S	0.300779	2.38	0.719769
P-S + S	0.124013	2.95	0.728139
P-S + S	0.128978	7.43	0.406081
P-S + S	0.122841	3.59	0.731903
P-S + S	0.128703	3.66	0.751394
P-S + S	0.129815	1.51	0.583757
P-S + S	0.129919	1.84	0.675505
P-S + S	0.127946	1.9	0.688093
P-S + S	0.136348	4.27	0.665274
P-S + S	0.137659	0.92	0.294076
P-S + S	0.123011	3.83	0.728209
P-S + S	0.299737	4.42	0.984818
P-S + S	0.125201	5.88	0.56617
P-S + S	0.296831	0.86	0.364757
P-S + S	0.122207	1.33	0.486905
P-S + S	0.301601	0.55	0.187518
P-S + S	0.303359	2.65	0.741174
P-S + S	0.307781	1.41	0.440817
P-S + S	0.133331	1.27	0.494065
P-S + S	0.122653	4.3	0.704657
P-S + S	0.123793	3.41	0.737825
P-S + S	0.12258	3.56	0.728175
P-S + S	0.298538	4.78	0.981874
P-S + S	0.127379	1.78	0.657489
P-S + S	0.133833	2.86	0.715314
P-S + S	0.121761	4.66	0.670532
P-S + S	0.30142	1.56	0.541191
P-S + S	0.304969	2.61	0.716673
P-S + S	0.124948	10.29	0.227045
P-S + S	0.128726	3.84	0.746369
P-S + S	0.296165	3.8	0.986351
P-S + S	0.130422	1.82	0.670266
P-S + S	0.125323	3.12	0.741483
P-S + S	0.13005	3.62	0.747854
P-S + S	0.124759	4.4	0.708306
P-S + S	0.12994	1.39	0.542714
P-S + S	0.129357	3.19	0.747825
P-S + S	0.297509	1.04	0.41887
P-S + S	0.124213	2.03	0.689884
P-S + S	0.30118	1.85	0.614958
P-S + S	0.29832	11.14	0.795599
P-S + S	0.296571	3.69	0.976677
P-S + S	0.126295	4.24	0.726293
P-S + S	0.125882	3.2	0.745418
P-S + S	0.12167	2.37	0.688802
P-S + S	0.301594	14.38	0.592623
P-S + S	0.293649	2.26	0.7191
P-S + S	0.121328	1.48	0.529363
P-S + S	0.122925	13.07	0.131632
P-S + S	0.297697	2	0.669973
P-S + S	0.301301	3.69	0.947085
P-S + S	0.273935	11.23	0.450221
P-S + S	0.131925	5.19	0.62566
P-S + S	0.132338	2.03	0.699277
P-S + S	0.126937	0.94	0.320163
P-S + S	0.299464	5.03	0.967713
P-S + S	0.295742	15.49	0.541793
P-S + S	0.300583	1.49	0.529063
P-S + S	0.13245	1.26	0.493896
P-S + S	0.125728	3.44	0.749841
P-S + S	0.128478	4.45	0.710491
P-S + S	0.127136	9.23	0.277537
P-S + S	0.136922	2.47	0.678035
P-S + S	0.293784	1.69	0.600427
P-S + S	0.123603	6.22	0.524012
P-S + S	0.12716	5.77	0.580232
P-S + S	0.29146	14.05	0.60294
P-S + S	0.129694	0.88	0.276426
P-S + S	0.293514	3.36	0.928864
P-S + S	0.12671	1.95	0.692586
P-S + S	0.123726	3.9	0.731779
P-S + S	0.124644	2.97	0.731545
P-S + S	0.297403	1.51	0.550723
P-S + S	0.301711	3.31	0.890694
P-S + S	0.129016	3.2	0.749032
P-S + S	0.130008	3.24	0.746553
P-S + S	0.274075	1.44	0.376728
P-S + S	0.131958	1.33	0.519124
P-S + S	0.296108	12.69	0.709321
[truncated: 7,126 more rows]

## Sheet: Fig4H
AminoAcid	Blockade	DwellTime	Density
AcK	0.221245	2.7	0.298864
AcK	0.227778	8.94	0.447814
AcK	0.502514	1.48	0.016164
AcK	0.232212	1.88	0.940474
AcK	0.22485	7.33	0.403808
AcK	0.244021	2.67	0.439075
AcK	0.247551	0.52	0.0745097
AcK	0.24313	0.53	0.122215
AcK	0.225276	1.98	0.541476
AcK	0.228983	5.86	0.658058
AcK	0.229148	5.86	0.671939
AcK	0.227076	17.25	0.162348
AcK	0.240625	2.58	0.709292
AcK	0.221474	2.89	0.334981
AcK	0.239107	5.65	0.672075
AcK	0.224089	0.55	0.20303
AcK	0.242574	2.87	0.570292
AcK	0.216544	0.8	0.0495823
AcK	0.243284	0.29	0.035956
AcK	0.232061	4.65	0.944575
AcK	0.227271	1.49	0.540483
AcK	0.237184	1.4	0.741815
AcK	0.242624	1.98	0.528178
AcK	0.238075	4.26	0.806201
AcK	0.232631	4.1	0.977937
AcK	0.21903	2.3	0.158806
AcK	0.228126	4.5	0.812225
AcK	0.23246	0.9	0.472992
AcK	0.231591	2.9	0.943595
AcK	0.227626	3.94	0.889529
AcK	0.243274	2.64	0.518593
AcK	0.220797	2.44	0.25762
AcK	0.229689	1.71	0.67151
AcK	0.234336	3.44	0.943333
AcK	0.225386	3.33	0.757117
AcK	0.223578	1.5	0.442857
AcK	0.233633	4.25	0.96251
AcK	0.241572	6.86	0.365263
AcK	0.241537	6.86	0.365263
AcK	0.225456	3.34	0.75755
AcK	0.228071	0.54	0.230326
AcK	0.225315	2.59	0.630523
AcK	0.224519	1.94	0.500519
AcK	0.236852	17.34	0.0903409
AcK	0.225555	4.42	0.628774
AcK	0.230882	4.7	0.881799
AcK	0.226748	4.2	0.805489
AcK	0.222379	2.19	0.332546
AcK	0.233469	2.03	0.998485
AcK	0.227951	0.63	0.290477
AcK	0.48609	1.42	0.010131
AcK	0.236717	5.65	0.789839
AcK	0.221924	1.93	0.31503
AcK	0.234844	4.3	0.903303
AcK	0.257876	0.72	0.0258964
AcK	0.241916	0.94	0.398704
AcK	0.230264	1.25	0.573764
AcK	0.234155	1.19	0.653246
AcK	0.232029	2.42	0.939503
AcK	0.228237	1.14	0.49541
AcK	0.223501	1.47	0.441724
AcK	0.227718	5.06	0.697948
AcK	0.23677	2.67	0.91763
AcK	0.248728	2.77	0.205585
AcK	0.238552	1.47	0.738344
AcK	0.249975	2.6	0.168618
AcK	0.505071	3.73	0.0576608
AcK	0.23636	0.82	0.476696
AcK	0.237981	0.49	0.248094
AcK	0.231972	0.9	0.45823
AcK	0.243599	3.43	0.467021
AcK	0.239743	1.66	0.728641
AcK	0.225219	0.25	0.0205042
AcK	0.222198	11.34	0.143238
AcK	0.225475	11.34	0.301897
AcK	0.228779	6	0.647433
AcK	0.223991	2.1	0.460704
AcK	0.231549	1.66	0.833513
AcK	0.239694	1.37	0.684613
AcK	0.509254	1.08	0.015355
AcK	0.223894	9.49	0.29873
AcK	0.232426	0.9	0.472992
AcK	0.229075	2.94	0.907586
AcK	0.23331	0.65	0.373113
AcK	0.229894	3.28	0.947196
AcK	0.247448	0.79	0.156537
AcK	0.491865	7.23	0.0317392
AcK	0.243778	1.46	0.409661
AcK	0.232746	3.7	0.969524
AcK	0.224296	0.53	0.188641
AcK	0.231871	1.15	0.579969
AcK	0.226418	5.21	0.584783
AcK	0.236081	2.64	0.937914
AcK	0.225569	2.73	0.685976
AcK	0.269077	0.76	0.0129518
AcK	0.241194	1.24	0.598236
AcK	0.236547	2.99	0.929395
AcK	0.235512	3.37	0.92603
AcK	0.227499	1.78	0.59635
AcK	0.221783	0.77	0.249649
AcK	0.222156	11.23	0.14517
AcK	0.228066	6.06	0.616321
AcK	0.231232	6.13	0.72066
AcK	0.232808	1.88	0.978174
AcK	0.235535	2.17	0.958184
AcK	0.235282	0.43	0.175146
AcK	0.257557	2.31	0.0172487
AcK	0.237034	12.48	0.240235
AcK	0.240023	12.48	0.181585
AcK	0.232305	1.22	0.630295
AcK	0.234438	7.39	0.657679
AcK	0.221915	3.53	0.366838
AcK	0.233094	3.32	0.954361
AcK	0.21762	6.77	0.100859
AcK	0.2326	6.86	0.671871
AcK	0.226179	6.65	0.493557
AcK	0.228592	5.19	0.711745
AcK	0.222073	7.29	0.249811
AcK	0.229292	3.3	0.945819
AcK	0.24863	1.54	0.173213
AcK	0.233997	6.15	0.77386
AcK	0.2298	5.01	0.793474
AcK	0.511652	1.98	0.0231619
AcK	0.244381	6.4	0.193797
AcK	0.233801	0.55	0.312306
AcK	0.22708	1.67	0.568783
AcK	0.230313	1.21	0.558172
AcK	0.233139	1.84	0.985524
AcK	0.225765	1.46	0.51218
AcK	0.23475	3.23	0.940123
AcK	0.226497	4.18	0.781593
AcK	0.219718	1.05	0.214625
AcK	0.246998	2.68	0.268491
AcK	0.235996	1.17	0.641182
AcK	0.242321	1.26	0.547966
AcK	0.231417	3.21	0.953196
AcK	0.225668	3.97	0.710435
AcK	0.245243	11.19	0.064084
AcK	0.243665	11.19	0.0985618
AcK	0.222911	1.32	0.399827
AcK	0.223425	2.7	0.488807
AcK	0.236445	1.47	0.79616
AcK	0.505998	6	0.081314
AcK	0.503111	5.91	0.0855143
AcK	0.240385	11.98	0.184171
AcK	0.2285	3.11	0.923052
AcK	0.221034	1.03	0.289241
AcK	0.241172	5.89	0.478443
AcK	0.239242	3.33	0.796964
AcK	0.225223	2.4	0.596898
AcK	0.226376	3.39	0.829899
AcK	0.218286	2.07	0.136191
AcK	0.472997	11.41	0.00975049
AcK	0.240182	6.34	0.533671
AcK	0.229746	3.48	0.949926
AcK	0.22107	0.58	0.12574
AcK	0.219355	1.1	0.1959
AcK	0.237834	4.64	0.797396
AcK	0.243797	0.31	0.0361294
AcK	0.525136	1.45	0.0214411
AcK	0.245112	3.39	0.358455
AcK	0.238818	5.58	0.701289
AcK	0.236344	3.43	0.913982
AcK	0.226697	1.26	0.492533
AcK	0.488441	3.73	0.0373731
AcK	0.249017	1.13	0.141778
AcK	0.247082	1.48	0.205418
AcK	0.23153	2.01	0.903498
AcK	0.22775	1.27	0.518178
AcK	0.24253	0.88	0.341419
AcK	0.249348	0.45	0.0501992
AcK	0.235279	1.92	0.968385
AcK	0.229723	7.31	0.581258
AcK	0.232455	1.38	0.756064
AcK	0.507002	2.89	0.0527844
AcK	0.229351	0.87	0.391085
AcK	0.234982	6.53	0.743681
AcK	0.233871	3.51	0.949292
AcK	0.219837	3.59	0.214293
AcK	0.225921	2.24	0.614569
AcK	0.237797	7.61	0.571584
AcK	0.240603	9.93	0.238843
AcK	0.227843	3.58	0.934143
AcK	0.228257	12.39	0.258929
AcK	0.22877	7.42	0.558292
AcK	0.231159	2.14	0.889398
AcK	0.514007	0.73	0.00988663
AcK	0.226142	0.55	0.22773
AcK	0.246181	9.67	0.0642888
AcK	0.225625	8.27	0.435527
AcK	0.236087	4.02	0.868547
AcK	0.232829	0.4	0.130456
AcK	0.247098	0.43	0.0505631
AcK	0.227448	4.33	0.818692
AcK	0.244308	2.88	0.447015
AcK	0.23153	2.58	0.93156
AcK	0.243461	0.84	0.27907
AcK	0.234098	1.49	0.873225
AcK	0.230871	3.12	0.946226
AcK	0.233587	2.06	0.997507
AcK	0.224904	1.66	0.504959
AcK	0.227878	1.06	0.46369
AcK	0.220215	7.55	0.172137
AcK	0.231953	1.49	0.787206
AcK	0.232067	1.53	0.830453
AcK	0.238447	0.66	0.383083
AcK	0.233115	0.55	0.307374
AcK	0.23556	3.46	0.921018
AcK	0.243154	1.21	0.450141
AcK	0.239541	0.69	0.368179
AcK	0.233396	2.76	0.95956
AcK	0.244301	1.9	0.36715
AcK	0.229804	2.31	0.816711
AcK	0.214431	5.17	0.0670597
AcK	0.234405	4.29	0.919472
AcK	0.214335	2.51	0.0296641
AcK	0.22815	1.57	0.574975
AcK	0.245229	3.52	0.346887
AcK	0.237614	1.73	0.832205
AcK	0.23564	7.74	0.629551
AcK	0.248467	3.15	0.213088
AcK	0.226108	10.92	0.330484
AcK	0.226957	0.9	0.376253
AcK	0.229054	9.33	0.426259
AcK	0.232104	9.33	0.5008
AcK	0.227055	3.99	0.863646
AcK	0.231523	3.48	0.959735
AcK	0.235222	2.58	0.958966
AcK	0.255061	5.29	0.0153463
AcK	0.224895	5.29	0.434209
AcK	0.225648	4.87	0.545588
AcK	0.227152	1.69	0.572936
AcK	0.235869	2.12	0.945213
AcK	0.227754	4.52	0.795319
AcK	0.240336	1.16	0.587331
AcK	0.241679	2.83	0.617275
AcK	0.240031	2.44	0.729469
AcK	0.24524	3.17	0.371969
AcK	0.251234	1.38	0.0776929
AcK	0.234051	2.16	0.991866
AcK	0.230723	1.85	0.819259
AcK	0.215423	4.8	0.0745399
AcK	0.235831	4.87	0.842396
AcK	0.227922	4.87	0.730257
AcK	0.264731	2.57	0.0141009
AcK	0.225731	0.78	0.315022
AcK	0.219003	1.66	0.174238
AcK	0.24073	10.18	0.214854
AcK	0.237033	0.54	0.30776
AcK	0.227831	5.03	0.701819
AcK	0.239547	4.26	0.72506
AcK	0.242179	6.54	0.33541
AcK	0.235346	1.3	0.729515
AcK	0.504629	1.78	0.0293783
AcK	0.222377	1.9	0.339998
AcK	0.243624	3.67	0.442235
AcK	0.246813	1	0.197228
AcK	0.235168	4.2	0.891847
AcK	0.23895	7.31	0.545364
AcK	0.235676	3.12	0.93929
AcK	0.240205	8.88	0.311103
AcK	0.242601	3.96	0.482117
AcK	0.220036	4.73	0.225916
AcK	0.230815	3.37	0.95366
AcK	0.248611	1.11	0.162171
AcK	0.235788	1.26	0.696017
AcK	0.226454	2.9	0.802437
AcK	0.481135	1.88	0.0102539
AcK	0.232052	3.64	0.968579
AcK	0.227338	2.58	0.760273
AcK	0.232995	2.69	0.958094
AcK	0.236737	0.42	0.159032
AcK	0.232677	1.2	0.628596
AcK	0.228286	16.02	0.188625
AcK	0.226415	16.02	0.178409
AcK	0.242397	3.62	0.514711
AcK	0.222833	1.24	0.390277
AcK	0.220755	7.49	0.19723
AcK	0.24344	4.55	0.357528
AcK	0.247802	5.5	0.114452
AcK	0.228096	3.44	0.942598
AcK	0.222409	26.37	0.0202138
AcK	0.245313	2.03	0.298423
AcK	0.230507	1.42	0.65675
AcK	0.505969	10.88	0.0166026
AcK	0.233793	6.25	0.760178
AcK	0.236968	3.63	0.887301
AcK	0.506313	2.14	0.0394694
AcK	0.468512	2.24	0.010438
AcK	0.240508	0.57	0.267016
AcK	0.234941	1.15	0.633309
AcK	0.237064	8.13	0.550438
AcK	0.251442	0.35	0.0283538
AcK	0.235476	0.9	0.516198
AcK	0.225413	0.67	0.281508
AcK	0.221717	1.38	0.33058
AcK	0.231174	2.07	0.882761
AcK	0.232215	0.98	0.503125
AcK	0.236061	0.68	0.409485
AcK	0.239269	0.49	0.230564
AcK	0.24173	2.74	0.618958
AcK	0.238508	0.59	0.343301
AcK	0.225343	3.91	0.681745
AcK	0.488073	2.56	0.0249451
AcK	0.472715	1.89	0.0106076
AcK	0.23822	14.56	0.150439
AcK	0.239979	4.19	0.700334
AcK	0.21401	6.41	0.0541695
AcK	0.230004	6.55	0.641404
AcK	0.501408	6.16	0.0679876
AcK	0.23798	3.4	0.874244
AcK	0.228414	1.83	0.641977
AcK	0.2276	4.12	0.861437
AcK	0.237805	5.27	0.77263
AcK	0.245969	1.27	0.253004
AcK	0.231599	2.52	0.9292
AcK	0.229883	4.14	0.907041
AcK	0.235273	1.24	0.688
AcK	0.241647	1.04	0.472603
AcK	0.23654	2.36	0.921977
AcK	0.244975	3.97	0.32068
AcK	0.239825	0.66	0.347039
AcK	0.234064	20.88	0.0649783
AcK	0.233057	3.84	0.96993
AcK	0.234496	9.34	0.503357
AcK	0.233088	8.83	0.537391
AcK	0.222788	0.38	0.0653921
AcK	0.221349	5.04	0.288501
AcK	0.231413	19.97	0.110514
AcK	0.211397	0.4	0.0104015
AcK	0.239615	0.69	0.368179
AcK	0.235499	5.92	0.800204
AcK	0.241207	4.81	0.540388
AcK	0.242991	5.13	0.374612
AcK	0.503156	4.88	0.0831925
AcK	0.240381	2.58	0.709292
AcK	0.22997	8.65	0.48308
AcK	0.234652	0.7	0.411623
AcK	0.235133	5.3	0.843713
AcK	0.224131	0.38	0.0754238
AcK	0.22818	4.16	0.877168
AcK	0.220779	3.29	0.289832
AcK	0.509524	1.33	0.0167582
AcK	0.228168	0.98	0.434207
AcK	0.243572	1.42	0.443492
AcK	0.235289	0.99	0.555259
AcK	0.237214	2.99	0.910474
AcK	0.228709	2.37	0.7604
AcK	0.237622	3.68	0.86841
AcK	0.228327	5.88	0.626975
AcK	0.253266	0.86	0.0685916
AcK	0.513041	4.17	0.030316
AcK	0.241399	1.67	0.620469
AcK	0.226806	2.99	0.841328
AcK	0.246259	2.87	0.311394
AcK	0.238783	1.98	0.792535
AcK	0.235603	3.12	0.93929
AcK	0.250312	0.9	0.127459
AcK	0.501936	3.88	0.0458414
AcK	0.231729	3.5	0.962665
AcK	0.227815	0.76	0.333996
AcK	0.241476	5.42	0.476687
AcK	0.236951	5.42	0.800128
AcK	0.226041	1.35	0.4956
AcK	0.479846	3.16	0.0106386
AcK	0.235763	1.03	0.574214
AcK	0.22504	10.52	0.317491
AcK	0.225937	2.25	0.616506
AcK	0.230652	4.37	0.902045
AcK	0.262212	1.1	0.0109917
AcK	0.23255	2.28	0.965211
AcK	0.233514	1.32	0.738299
AcK	0.240112	6.91	0.479057
AcK	0.235529	2.67	0.952082
AcK	0.241553	4.47	0.527466
AcK	0.225047	7.33	0.403808
AcK	0.233733	2.02	1
AcK	0.244916	3.43	0.377362
AcK	0.22578	3.22	0.787541
AcK	0.23899	3.78	0.802374
AcK	0.238091	3.78	0.838602
AcK	0.236696	1.98	0.892602
AcK	0.239718	1.87	0.735677
AcK	0.237345	0.72	0.425029
AcK	0.505571	2.86	0.0524189
AcK	0.227961	8.53	0.476511
AcK	0.230664	6.44	0.669053
AcK	0.221223	1.15	0.312134
AcK	0.23683	3.83	0.870738
AcK	0.250178	0.84	0.126691
AcK	0.244669	6.36	0.197109
AcK	0.247888	6.36	0.0913457
AcK	0.493482	3.47	0.0310424
AcK	0.228933	0.63	0.302753
AcK	0.241842	1.3	0.581579
AcK	0.226976	8.84	0.450702
AcK	0.22613	7.05	0.492309
AcK	0.238234	5.44	0.748729
AcK	0.227442	0.68	0.306061
AcK	0.240379	4.38	0.627505
AcK	0.231819	5.86	0.776451
AcK	0.234295	1.84	0.991875
AcK	0.221322	2.61	0.292028
AcK	0.225951	2.11	0.593663
AcK	0.227161	2.44	0.725216
AcK	0.216643	1.57	0.0896561
AcK	0.234867	1.46	0.842582
AcK	0.232905	7.14	0.651547
AcK	0.235668	0.91	0.520237
AcK	0.23477	0.61	0.363659
AcK	0.227113	0.95	0.404503
AcK	0.22991	2.91	0.915858
AcK	0.234435	2.02	0.991321
AcK	0.512766	2.19	0.0287172
AcK	0.218537	2.24	0.146525
AcK	0.228933	1.01	0.455103
AcK	0.228149	4.23	0.863163
AcK	0.245611	2.11	0.283634
AcK	0.249151	0.46	0.0546546
AcK	0.22337	15.31	0.135067
AcK	0.226558	0.66	0.289204
AcK	0.223459	4.55	0.421207
AcK	0.233358	1.01	0.53628
AcK	0.244514	0.47	0.0659422
AcK	0.240823	1.34	0.64777
AcK	0.214005	4.62	0.0536554
AcK	0.22696	4.77	0.684614
AcK	0.246641	5.12	0.165343
AcK	0.231334	1.43	0.705736
AcK	0.219945	0.7	0.129966
AcK	0.226503	1.87	0.584395
AcK	0.217612	2.91	0.113593
AcK	0.22658	8.91	0.444061
AcK	0.240253	3.89	0.688771
AcK	0.233926	0.85	0.474308
AcK	0.220519	6.02	0.239411
AcK	0.235259	0.71	0.421633
AcK	0.2317	11.64	0.374891
AcK	0.224355	9.8	0.310724
AcK	0.223143	4.35	0.41904
AcK	0.233942	1.75	0.981034
AcK	0.239229	0.73	0.389974
AcK	0.225885	2.08	0.589067
AcK	0.227672	3.36	0.9212
AcK	0.229983	17.68	0.166991
AcK	0.242687	2.2	0.514075
AcK	0.248824	1.71	0.166512
AcK	0.237832	1.16	0.612706
AcK	0.23632	0.94	0.534154
AcK	0.22731	3.35	0.904487
AcK	0.242574	3.3	0.545928
AcK	0.229472	0.55	0.257625
AcK	0.219358	5.38	0.189569
AcK	0.233154	2.83	0.956233
AcK	0.230372	5.31	0.772848
AcK	0.232125	4.09	0.974674
AcK	0.24278	3.19	0.532003
AcK	0.232906	0.38	0.105483
AcK	0.501277	4.98	0.0626275
AcK	0.222681	4.64	0.356758
AcK	0.227143	2.94	0.848849
AcK	0.221393	0.81	0.242873
AcK	0.244747	3.05	0.398103
AcK	0.234315	4.6	0.922176
AcK	0.50948	4.06	0.0534427
AcK	0.231362	2.07	0.882761
AcK	0.232831	5.42	0.858538
AcK	0.223808	2.81	0.532616
AcK	0.234963	7.22	0.67532
AcK	0.247513	0.54	0.0793261
AcK	0.228404	1.27	0.530941
AcK	0.24405	0.74	0.200888
AcK	0.221836	0.66	0.192533
AcK	0.225468	1.94	0.554416
AcK	0.230929	7.37	0.594908
AcK	0.235404	1.42	0.804642
AcK	0.222226	1.81	0.347139
AcK	0.232711	3.01	0.95254
AcK	0.233268	14.12	0.258909
AcK	0.234469	4.1	0.925219
AcK	0.240748	2.01	0.673205
AcK	0.222931	1.16	0.378203
AcK	0.235417	0.82	0.478053
AcK	0.229012	0.56	0.258295
AcK	0.252034	0.34	0.0250409
AcK	0.232147	12.28	0.35519
AcK	0.229295	11.76	0.294729
AcK	0.228671	0.48	0.165067
AcK	0.226097	7.21	0.49122
AcK	0.218449	0.51	0.0491204
AcK	0.224115	1.92	0.479131
AcK	0.493388	11.33	0.0195036
AcK	0.224965	13.94	0.204163
AcK	0.218883	1.05	0.174236
AcK	0.232348	0.47	0.20867
AcK	0.232013	7.44	0.607793
AcK	0.230119	2.24	0.827968
AcK	0.241112	2.91	0.659234
AcK	0.247527	5.43	0.124799
AcK	0.232462	3.96	0.977511
AcK	0.253063	0.89	0.067955
AcK	0.240675	0.3	0.0340567
AcK	0.233933	14.36	0.238203
AcK	0.231369	14.36	0.247024
AcK	0.228903	3.25	0.941171
AcK	0.236829	5.81	0.780956
AcK	0.247952	3.53	0.215359
AcK	0.25289	2.13	0.0513431
AcK	0.231472	10.38	0.437653
AcK	0.234388	0.57	0.331949
AcK	0.224577	0.79	0.299299
AcK	0.252975	0.47	0.0238243
AcK	0.223196	0.31	0.0421789
AcK	0.232984	3.77	0.971994
AcK	0.227163	2.68	0.787119
AcK	0.232453	0.6	0.336768
AcK	0.236235	1.3	0.712029
AcK	0.24172	5	0.468394
AcK	0.220892	2.72	0.277081
AcK	0.234074	8.55	0.557765
AcK	0.230425	2.76	0.913665
AcK	0.230188	2.28	0.834655
AcK	0.234274	13.22	0.286973
AcK	0.239258	5.92	0.654286
AcK	0.221778	0.46	0.0840825
AcK	0.230933	3.24	0.950742
AcK	0.496973	6.05	0.0310112
AcK	0.24117	0.91	0.40108
AcK	0.229227	12.25	0.276093
AcK	0.226914	0.76	0.323284
AcK	0.228685	2.57	0.807949
AcK	0.221266	15.2	0.0683525
AcK	0.223269	15.2	0.13617
AcK	0.231297	4.45	0.925136
AcK	0.236632	2.82	0.930507
AcK	0.220247	3.06	0.242743
AcK	0.231209	6.96	0.637338
AcK	0.236039	3.29	0.922684
AcK	0.231891	3.32	0.957406
AcK	0.232547	3.07	0.952415
AcK	0.234936	0.98	0.548255
AcK	0.24155	1.95	0.618305
AcK	0.219053	1.54	0.175803
AcK	0.225508	5.57	0.465066
AcK	0.231422	1.51	0.769473
AcK	0.233094	7.5	0.626486
AcK	0.237357	1.62	0.810205
AcK	0.219956	0.47	0.0556503
AcK	0.218194	1.08	0.138634
AcK	0.242793	2.02	0.499272
AcK	0.241452	2.46	0.64059
AcK	0.237777	4.86	0.787985
AcK	0.231597	1.33	0.672002
AcK	0.223078	1.58	0.425963
AcK	0.241039	3.12	0.649272
AcK	0.221932	3.31	0.370451
AcK	0.242644	3.21	0.552139
AcK	0.227673	4.59	0.765793
AcK	0.238802	1.8	0.783146
AcK	0.217593	1.84	0.118417
AcK	0.238221	5.21	0.759959
AcK	0.21791	5.95	0.121198
AcK	0.223939	4.07	0.508061
AcK	0.224933	0.67	0.272624
AcK	0.227378	2.3	0.688521
AcK	0.238956	4.34	0.767909
AcK	0.213047	1.56	0.025345
AcK	0.243589	0.83	0.273701
AcK	0.226364	7.22	0.49087
AcK	0.224843	1.27	0.455985
AcK	0.232763	4.54	0.961308
AcK	0.234368	2.61	0.964739
AcK	0.229503	0.83	0.377552
AcK	0.237595	6.74	0.683284
AcK	0.225936	0.51	0.191296
AcK	0.238116	0.52	0.281646
AcK	0.241826	0.94	0.398704
AcK	0.238036	7.12	0.606804
AcK	0.241923	3.75	0.552377
AcK	0.243015	1.48	0.474811
AcK	0.226411	11.19	0.317615
AcK	0.232051	1.61	0.870694
AcK	0.23298	4.07	0.977462
AcK	0.224143	6.5	0.355039
AcK	0.22727	7.97	0.504519
AcK	0.226675	3	0.821002
AcK	0.239166	1.72	0.762071
AcK	0.234762	3.37	0.934679
AcK	0.241158	2.88	0.660224
AcK	0.226582	1.02	0.420449
AcK	0.237153	6.52	0.718347
AcK	0.223909	13.42	0.187765
AcK	0.224514	4.14	0.569274
AcK	0.223982	6.39	0.336701
AcK	0.23252	10.77	0.438468
AcK	0.227145	2.3	0.688521
AcK	0.240821	1.42	0.662854
AcK	0.225439	1.12	0.429169
AcK	0.240827	1.77	0.67027
AcK	0.228217	7.2	0.561179
AcK	0.234688	1.54	0.895081
AcK	0.228419	6.77	0.591383
AcK	0.249347	2.26	0.163288
AcK	0.242225	0.98	0.409796
AcK	0.22457	14.33	0.188375
AcK	0.22699	3.65	0.881911
AcK	0.239097	4.43	0.74082
AcK	0.235185	7.07	0.695177
AcK	0.234609	12.55	0.314318
AcK	0.232627	1.54	0.85556
AcK	0.244535	6.01	0.21448
AcK	0.242022	3.57	0.543522
AcK	0.222803	1.78	0.395399
AcK	0.222253	0.94	0.317868
AcK	0.224869	2.11	0.534414
AcK	0.224021	8.34	0.325422
AcK	0.504648	4.81	0.0839316
AcK	0.235641	1.62	0.899842
AcK	0.233386	1.95	0.999122
AcK	0.230042	4.28	0.900645
AcK	0.231494	2.16	0.913657
AcK	0.239912	2.55	0.751739
AcK	0.234597	0.91	0.511725
AcK	0.236356	2.92	0.937379
AcK	0.237937	1.8	0.827968
AcK	0.24877	1.7	0.166494
AcK	0.256561	0.57	0.0201518
AcK	0.236805	3.24	0.913502
AcK	0.236842	1.79	0.874677
AcK	0.242493	0.74	0.272779
AcK	0.232956	5.22	0.886818
AcK	0.239438	1.28	0.655946
AcK	0.502503	9.44	0.0230146
AcK	0.220219	1.23	0.25424
AcK	0.233858	6.77	0.70566
AcK	0.229852	6.77	0.62363
AcK	0.239648	0.53	0.268091
AcK	0.226554	3.49	0.861117
AcK	0.243659	0.58	0.140114
AcK	0.244905	1.22	0.310701
AcK	0.232679	1.73	0.933135
AcK	0.221445	3.78	0.33337
AcK	0.223616	3.93	0.490837
AcK	0.241105	3.02	0.654463
AcK	0.243249	0.84	0.294762
AcK	0.22718	1.25	0.503131
AcK	0.233359	5.56	0.842956
AcK	0.233977	15.78	0.177193
AcK	0.220962	0.91	0.265416
AcK	0.229336	4.23	0.881901
AcK	0.227496	4.71	0.743199
AcK	0.241943	3.56	0.569479
AcK	0.233238	1.92	0.992044
AcK	0.24128	1.35	0.633527
AcK	0.238078	2.64	0.85515
AcK	0.248988	3.7	0.169372
AcK	0.227784	4.29	0.841364
AcK	0.234584	0.55	0.314828
AcK	0.236921	1.53	0.807794
AcK	0.242952	4.98	0.382352
AcK	0.226376	1.74	0.555916
AcK	0.232146	4.71	0.937863
AcK	0.224703	3.51	0.635749
AcK	0.22442	8.06	0.376775
AcK	0.222018	9.57	0.16389
AcK	0.227047	4.47	0.749332
AcK	0.23633	6.4	0.753035
AcK	0.221499	1.98	0.289983
AcK	0.252216	0.93	0.0828747
AcK	0.230403	3.42	0.952371
AcK	0.223392	1.13	0.387067
AcK	0.504501	7.16	0.0616889
AcK	0.238804	5.17	0.72461
AcK	0.227397	1.16	0.490386
AcK	0.240577	1.18	0.590527
AcK	0.226144	6.02	0.499097
AcK	0.231566	1.83	0.878077
AcK	0.230137	0.68	0.338393
AcK	0.226771	3.82	0.865281
AcK	0.233551	9.66	0.492172
AcK	0.228994	8.89	0.452514
AcK	0.224406	8.79	0.363431
AcK	0.241717	1.43	0.598945
AcK	0.240584	7.68	0.379283
AcK	0.231625	3.75	0.963676
AcK	0.225003	0.5	0.176498
AcK	0.225806	2.54	0.674364
AcK	0.227289	1.89	0.607668
AcK	0.227653	4.14	0.857892
AcK	0.240073	0.86	0.403999
AcK	0.24931	0.64	0.0954823
AcK	0.233763	2.54	0.970432
AcK	0.232651	4.39	0.969629
AcK	0.226276	1.53	0.528202
AcK	0.508008	5.62	0.0704174
AcK	0.511616	5.62	0.0459301
AcK	0.231616	1.74	0.858427
AcK	0.238711	3.59	0.811596
AcK	0.237731	3.2	0.881267
AcK	0.217952	1.59	0.134022
AcK	0.234676	2.65	0.963179
AcK	0.238778	2.03	0.794931
AcK	0.232598	0.44	0.177549
AcK	0.226009	0.52	0.200479
AcK	0.219947	4.43	0.221891
AcK	0.230808	3.04	0.941876
AcK	0.23629	0.88	0.506118
AcK	0.224142	10.73	0.276976
AcK	0.224809	6.9	0.401509
AcK	0.231237	10.43	0.424993
AcK	0.23438	2.98	0.951005
AcK	0.226384	6.52	0.51557
AcK	0.228583	4.1	0.893079
AcK	0.231675	0.62	0.333824
AcK	0.235737	1.2	0.660492
AcK	0.22998	3.98	0.922783
AcK	0.245551	0.54	0.0828662
AcK	0.237759	1.7	0.813668
AcK	0.23709	0.89	0.501293
AcK	0.242822	2.45	0.535845
AcK	0.225508	2.09	0.573048
AcK	0.226583	0.95	0.390504
AcK	0.243247	1.32	0.471956
AcK	0.230556	3.83	0.943993
AcK	0.236581	2.06	0.913605
AcK	0.221162	1.6	0.3005
AcK	0.243818	2.55	0.458367
AcK	0.226246	4.72	0.635523
AcK	0.223504	0.3	0.0398516
AcK	0.240925	0.37	0.066214
AcK	0.22522	3.24	0.715583
AcK	0.236341	0.39	0.126099
AcK	0.238185	0.62	0.368541
AcK	0.231632	2.86	0.942167
AcK	0.222441	6.23	0.288803
AcK	0.23215	6.3	0.728835
AcK	0.233048	1.64	0.934924
AcK	0.247477	7.16	0.0800468
AcK	0.2271	8.43	0.478348
AcK	0.235266	7.66	0.636797
AcK	0.237979	7.66	0.567578
AcK	0.224147	1.37	0.457478
AcK	0.234157	1.36	0.781382
AcK	0.236186	1.1	0.605279
AcK	0.232426	4.46	0.964597
AcK	0.223817	2.1	0.460704
AcK	0.23313	4.47	0.962098
AcK	0.232631	8.37	0.555971
AcK	0.507112	2.65	0.0477354
AcK	0.239454	1.13	0.576877
AcK	0.24916	1.82	0.158209
AcK	0.248513	1.99	0.1753
AcK	0.220688	1.83	0.242657
AcK	0.222477	2.5	0.380412
AcK	0.230724	1.93	0.834659
AcK	0.242533	1.41	0.541022
AcK	0.237621	3.22	0.894829
AcK	0.233429	1.97	0.999326
AcK	0.223574	0.64	0.233786
AcK	0.223506	1.21	0.406394
AcK	0.235958	2.18	0.945585
AcK	0.241604	1.19	0.561561
AcK	0.242432	0.87	0.337321
AcK	0.223391	1.89	0.434967
AcK	0.237003	0.46	0.211628
AcK	0.2224	2.51	0.381611
AcK	0.248212	0.95	0.171436
AcK	0.502876	5.49	0.0864135
AcK	0.236327	7.58	0.637125
AcK	0.238237	3.33	0.861667
AcK	0.23194	0.68	0.364405
AcK	0.234761	1.93	0.981131
AcK	0.230649	7.69	0.562707
AcK	0.236776	1.21	0.649343
AcK	0.234694	2.93	0.952503
AcK	0.231137	4.79	0.887951
AcK	0.228432	18.68	0.146289
AcK	0.230995	18.68	0.140719
AcK	0.225886	3.75	0.778618
AcK	0.242005	1.14	0.518472
AcK	0.20477	3.03	0.00980524
AcK	0.241984	7.37	0.292798
AcK	0.240236	7.37	0.434701
AcK	0.240607	1.32	0.652339
AcK	0.233759	1.02	0.552452
AcK	0.220682	4.62	0.261971
AcK	0.232659	7.34	0.6276
AcK	0.237247	1.95	0.873864
AcK	0.240123	1.17	0.590626
AcK	0.227619	1.94	0.626562
AcK	0.505263	6.7	0.0710997
AcK	0.230337	6.03	0.697193
AcK	0.236194	1.76	0.902995
AcK	0.240838	2.03	0.673801
AcK	0.240462	10.6	0.218736
AcK	0.227294	16.74	0.171237
AcK	0.229563	16.74	0.182528
AcK	0.238206	2.25	0.838855
AcK	0.226306	8	0.474413
AcK	0.241427	0.54	0.196522
AcK	0.228434	1.83	0.641977
AcK	0.246508	2.85	0.293375
AcK	0.23435	1.44	0.835824
AcK	0.231415	2.69	0.935888
AcK	0.243164	2.55	0.514151
AcK	0.484384	3.34	0.0136204
AcK	0.240906	0.71	0.32723
AcK	0.236778	2.47	0.911662
AcK	0.235559	2.63	0.952596
AcK	0.248936	4.85	0.108925
AcK	0.225782	4.11	0.725377
AcK	0.231241	2.8	0.933316
AcK	0.231811	4.5	0.946464
AcK	0.229826	1.2	0.54645
AcK	0.23443	0.8	0.460291
AcK	0.231506	1.03	0.511257
AcK	0.238446	8.9	0.407073
AcK	0.236034	9.6	0.446704
AcK	0.223683	5.23	0.357649
AcK	0.249503	2.42	0.171854
AcK	0.234983	0.73	0.429411
AcK	0.234559	6.95	0.697293
AcK	0.239422	3.35	0.770697
AcK	0.242255	2.63	0.595449
AcK	0.240324	4.01	0.68079
AcK	0.235266	5.6	0.82539
AcK	0.232472	5.45	0.849964
AcK	0.235061	0.28	0.0299838
AcK	0.231484	0.54	0.27653
AcK	0.242608	3.37	0.538994
AcK	0.505345	6.87	0.0673092
AcK	0.230842	0.91	0.439232
AcK	0.23516	2.61	0.958082
AcK	0.254769	2.17	0.0282859
AcK	0.243581	4.25	0.381095
AcK	0.236076	6.45	0.750339
AcK	0.234855	0.97	0.544069
AcK	0.233975	1.67	0.958456
AcK	0.494876	4.43	0.0236703
AcK	0.229806	3.09	0.936021
AcK	0.242237	1.16	0.510174
AcK	0.244716	2.57	0.378887
AcK	0.224936	8.82	0.383423
AcK	0.234348	0.91	0.507201
AcK	0.237289	0.52	0.285319
AcK	0.240383	15.01	0.109403
AcK	0.233616	1.43	0.824506
AcK	0.235155	3.88	0.9052
AcK	0.238843	7.25	0.552839
AcK	0.247667	0.9	0.173678
AcK	0.235399	1.24	0.685349
AcK	0.234253	6.01	0.790148
AcK	0.23169	0.68	0.358846
AcK	0.240445	3.71	0.668343
AcK	0.21211	0.73	0.0145367
AcK	0.506842	3.64	0.0586754
AcK	0.235577	5.64	0.818901
AcK	0.23831	4.66	0.784105
AcK	0.235103	6.2	0.777592
AcK	0.234694	2.74	0.959587
AcK	0.230276	1.51	0.663627
AcK	0.231522	2.37	0.923666
AcK	0.237175	0.67	0.402359
AcK	0.23968	5.85	0.63215
AcK	0.232173	2.04	0.951683
AcK	0.235298	12.28	0.307497
AcK	0.214037	1.41	0.0378778
AcK	0.244779	3.34	0.383939
AcK	0.252259	0.77	0.0799417
AcK	0.224028	3.44	0.560531
AcK	0.238368	3.02	0.845244
AcK	0.230497	3.62	0.950718
AcK	0.237185	2.49	0.898447
AcK	0.226687	3.68	0.852627
AcK	0.237911	5.8	0.744932
AcK	0.236502	11.4	0.314029
AcK	0.223541	1.03	0.359127
AcK	0.236162	2.04	0.928672
AcK	0.23291	2.46	0.966797
AcK	0.216008	2.54	0.0643951
AcK	0.236018	0.49	0.249113
AcK	0.225148	0.55	0.220586
AcK	0.229855	3.74	0.941052
AcK	0.234034	0.7	0.40823
AcK	0.229513	0.75	0.349006
AcK	0.228109	3.75	0.930398
AcK	0.241736	6.09	0.401455
AcK	0.224171	0.55	0.20303
AcK	0.21788	2.89	0.125743
AcK	0.242646	5.45	0.385557
AcK	0.227913	1.02	0.447342
AcK	0.234867	5.92	0.803522
AcK	0.231306	4.65	0.905902
AcK	0.233996	10.66	0.435273
AcK	0.218117	0.54	0.0479304
AcK	0.233725	1.7	0.968619
AcK	0.218534	10.66	0.0423372
AcK	0.237807	2.27	0.857075
AcK	0.239426	1.73	0.747821
AcK	0.225986	0.45	0.129486
AcK	0.22448	0.46	0.138105
AcK	0.222616	3.53	0.424546
AcK	0.229374	3.06	0.926179
AcK	0.238943	2.12	0.798393
AcK	0.239394	0.58	0.314053
AcK	0.229035	2.24	0.745506
AcK	0.234467	3.64	0.93377
AcK	0.249247	0.68	0.1086
AcK	0.226395	4.02	0.810354
AcK	0.223619	2.34	0.449059
AcK	0.233792	4.78	0.922625
AcK	0.240901	4.05	0.616028
AcK	0.24385	2.51	0.455367
AcK	0.241031	1.62	0.648429
AcK	0.230674	1.23	0.578565
AcK	0.23622	3.24	0.92547
AcK	0.238387	5.41	0.731804
AcK	0.233476	1.42	0.819487
AcK	0.223775	2.96	0.547081
AcK	0.233868	2.34	0.982285
AcK	0.238582	2.27	0.822027
AcK	0.228272	0.61	0.283791
AcK	0.243686	1.79	0.394347
AcK	0.236644	0.93	0.527941
AcK	0.237217	8.5	0.513224
AcK	0.237677	2.55	0.88571
AcK	0.230133	3.79	0.94097
AcK	0.237182	4.28	0.832231
AcK	0.250424	0.8	0.116248
AcK	0.22469	1.64	0.490805
AcK	0.228302	4.59	0.795564
AcK	0.241676	1.5	0.625742
AcK	0.230292	1.65	0.708289
AcK	0.24506	1.3	0.294738
AcK	0.22191	5.64	0.29109
AcK	0.234188	1.66	0.954126
AcK	0.235544	5.74	0.811944
AcK	0.231957	0.59	0.320141
AcK	0.231348	7.46	0.595633
AcK	0.230396	7.1	0.611315
AcK	0.221437	7	0.237535
AcK	0.22801	12.76	0.247045
AcK	0.227198	12.76	0.248965
AcK	0.225213	3.11	0.706233
AcK	0.228099	0.81	0.354576
AcK	0.240543	5.36	0.574671
AcK	0.233791	0.78	0.440372
AcK	0.238548	8.1	0.484874
AcK	0.501326	6.2	0.0637734
AcK	0.246544	0.98	0.20195
AcK	0.230868	0.48	0.200379
AcK	0.241678	2.62	0.642758
AcK	0.231936	5.13	0.874827
AcK	0.245394	0.84	0.196939
AcK	0.233679	8.8	0.539175
AcK	0.245376	1.97	0.272477
AcK	0.222958	11.07	0.187569
AcK	0.240358	2.02	0.697082
AcK	0.242478	1.18	0.494547
AcK	0.223754	1.41	0.450954
AcK	0.238854	3.32	0.821021
AcK	0.227938	1.46	0.547528
AcK	0.233564	4.66	0.941383
AcK	0.22212	0.78	0.262534
AcK	0.226773	4.25	0.793312
AcK	0.241559	3.22	0.620241
AcK	0.21356	6.96	0.044878
AcK	0.231107	3.01	0.943844
AcK	0.228833	1.01	0.455103
AcK	0.235341	1.18	0.650885
AcK	0.238261	1.57	0.773431
AcK	0.241394	0.48	0.144639
AcK	0.223756	0.65	0.24746
AcK	0.226463	1.13	0.4595
AcK	0.223194	6.46	0.305655
AcK	0.235534	1.47	0.832763
AcK	0.23633	0.83	0.482301
AcK	0.221329	5.99	0.262231
AcK	0.232981	1.92	0.980818
AcK	0.238492	9.37	0.367737
AcK	0.220485	5.08	0.259883
AcK	0.235909	3.41	0.919663
AcK	0.234958	2.06	0.981839
AcK	0.243275	3.46	0.486273
AcK	0.232162	8.12	0.565315
AcK	0.228548	3.36	0.944698
AcK	0.237656	0.85	0.475759
AcK	0.231709	8.2	0.55471
AcK	0.226614	4.72	0.666046
AcK	0.498026	4.12	0.0201158
AcK	0.231785	1.2	0.609163
AcK	0.230019	0.61	0.30531
AcK	0.236155	2.2	0.932272
AcK	0.229996	0.64	0.319526
AcK	0.243266	9.79	0.121673
AcK	0.239886	1.37	0.684613
AcK	0.237518	3.93	0.848485
AcK	0.492866	1.59	0.00999934
AcK	0.243921	5.36	0.288259
AcK	0.24143	5.16	0.490471
AcK	0.237226	5.16	0.799236
AcK	0.234155	0.61	0.360087
AcK	0.237543	0.87	0.485113
AcK	0.449279	5.69	0.00978736
AcK	0.238613	4.18	0.796456
AcK	0.236056	0.77	0.453954
AcK	0.23282	4.58	0.958049
AcK	0.233245	2	0.993485
AcK	0.236945	2.71	0.91859
AcK	0.224613	15.72	0.160332
AcK	0.232831	3.97	0.976834
AcK	0.222434	2.81	0.409763
AcK	0.232996	1.99	0.983168
AcK	0.249837	3.22	0.16245
AcK	0.221173	0.98	0.297272
AcK	0.241683	2.01	0.591859
AcK	0.232266	1.38	0.739921
AcK	0.234066	0.99	0.544242
AcK	0.247421	2.61	0.238816
AcK	0.234621	3.96	0.928193
AcK	0.241656	2.3	0.634624
AcK	0.242073	1.91	0.557177
AcK	0.526098	2.5	0.0272489
AcK	0.227828	8.38	0.487418
AcK	0.241342	5.97	0.472152
AcK	0.236972	1.67	0.8509
AcK	0.239179	1.41	0.707804
AcK	0.241903	0.77	0.315074
AcK	0.236682	1.68	0.868827
AcK	0.23609	3.38	0.91745
AcK	0.23259	7.27	0.633625
AcK	0.233539	1.44	0.829499
AcK	0.226401	1.45	0.523209
AcK	0.248129	0.61	0.0951616
AcK	0.243912	4.02	0.38134
AcK	0.250767	4.06	0.085609
AcK	0.230891	5.89	0.738357
AcK	0.247403	1.41	0.195821
AcK	0.222674	2.7	0.400364
AcK	0.226338	2.81	0.757818
AcK	0.229106	1.1	0.497656
AcK	0.224065	5.94	0.359034
AcK	0.226556	3.16	0.842664
AcK	0.242629	3.19	0.554406
AcK	0.238528	0.9	0.472286
AcK	0.233238	1.65	0.941155
AcK	0.235218	8.21	0.587674
AcK	0.239847	7.24	0.476602
AcK	0.231413	11.75	0.369196
AcK	0.225519	1.67	0.528137
AcK	0.247341	0.68	0.120535
AcK	0.220595	1.42	0.26829
AcK	0.236202	1.23	0.672887
AcK	0.215716	1.03	0.0471125
AcK	0.242649	2.16	0.540991
AcK	0.246626	2.96	0.296004
AcK	0.246796	2.28	0.233381
AcK	0.266447	0.89	0.0130268
AcK	0.225501	2.37	0.617533
AcK	0.245966	4.58	0.216679
AcK	0.237946	3.65	0.860342
AcK	0.224404	3.59	0.631362
AcK	0.524563	5.83	0.0223483
AcK	0.242018	2.07	0.565304
AcK	0.235438	6.42	0.758541
AcK	0.231458	3.97	0.962232
AcK	0.241437	0.65	0.271695
AcK	0.230222	4.28	0.900645
AcK	0.227524	0.76	0.33068
AcK	0.235485	0.66	0.39781
AcK	0.228145	7.52	0.543286
AcK	0.234785	2.33	0.972503
AcK	0.241968	1.07	0.478247
AcK	0.223798	0.39	0.0807861
AcK	0.236144	14.83	0.168452
AcK	0.238172	5.99	0.713892
AcK	0.237886	3.19	0.881558
AcK	0.223912	4.33	0.473717
AcK	0.241319	1.74	0.645359
AcK	0.239305	3.96	0.768541
AcK	0.228313	2.29	0.727379
AcK	0.233084	3.64	0.963909
AcK	0.226129	3.91	0.796114
AcK	0.24108	5.54	0.500396
AcK	0.228648	3.03	0.912162
AcK	0.222885	3.65	0.449902
AcK	0.235838	7.28	0.67439
AcK	0.23875	1.3	0.669186
AcK	0.232223	7.16	0.637307
AcK	0.23633	1.38	0.761063
AcK	0.240005	9.41	0.296796
AcK	0.239534	5.9	0.627919
AcK	0.22356	1.47	0.441724
AcK	0.487851	3.81	0.0344927
AcK	0.230992	6.46	0.675631
AcK	0.223224	0.93	0.327374
AcK	0.237314	1.33	0.706282
AcK	0.249849	2.25	0.15277
AcK	0.230411	4.93	0.836133
AcK	0.234992	2.56	0.963734
AcK	0.234593	9.83	0.470109
AcK	0.505247	2.08	0.0390826
AcK	0.247337	0.95	0.182441
AcK	0.244068	5.29	0.270333
AcK	0.488662	2.48	0.0240456
AcK	0.229986	2.09	0.779242
AcK	0.222717	3.7	0.417381
AcK	0.237872	1.04	0.555275
AcK	0.241892	5.65	0.431359
AcK	0.497657	8.09	0.0424455
AcK	0.232518	0.82	0.436267
AcK	0.229782	1.38	0.603424
AcK	0.23827	2.67	0.856126
AcK	0.231432	3.14	0.950979
AcK	0.23046	5.15	0.808522
AcK	0.222448	5.47	0.312752
AcK	0.229286	0.58	0.278224
AcK	0.220147	1.01	0.2513
AcK	0.241637	3.36	0.610279
AcK	0.230278	0.48	0.188681
AcK	0.227185	4.15	0.836242
AcK	0.22336	0.79	0.285012
AcK	0.233922	1.77	0.984434
AcK	0.239187	1.91	0.772768
AcK	0.224341	8.85	0.338631
AcK	0.264048	1.99	0.0143322
AcK	0.237754	1.96	0.841318
AcK	0.226759	6.13	0.542522
AcK	0.238895	1.61	0.762368
AcK	0.225837	2.87	0.740742
AcK	0.247367	1.06	0.186793
AcK	0.235295	5.4	0.839148
AcK	0.222795	0.7	0.24432
AcK	0.503243	4.94	0.0844457
AcK	0.503237	2.82	0.0382798
AcK	0.239702	0.46	0.175976
AcK	0.236651	5.5	0.805692
AcK	0.2471	7.5	0.0804115
AcK	0.241903	5.97	0.41019
AcK	0.227779	3.12	0.910074
AcK	0.238722	7.23	0.552839
AcK	0.23912	1.22	0.629768
AcK	0.236097	8.56	0.539717
AcK	0.240392	6.4	0.497809
AcK	0.234696	6.4	0.752449
AcK	0.235069	4.94	0.862447
AcK	0.230945	1.73	0.790326
AcK	0.489695	3.87	0.0379398
AcK	0.235243	7.88	0.615773
AcK	0.245471	2.19	0.290714
AcK	0.240963	2.45	0.686655
AcK	0.235167	7.23	0.678292
AcK	0.232963	7.23	0.642165
AcK	0.229741	3.65	0.945506
AcK	0.239286	0.6	0.337515
AcK	0.221757	0.72	0.224842
AcK	0.246067	3.3	0.305273
AcK	0.238613	2.83	0.841784
AcK	0.226048	2.99	0.761832
AcK	0.219363	2.87	0.183666
AcK	0.245984	3.15	0.330645
AcK	0.236454	14.26	0.182894
AcK	0.234338	1.6	0.929279
AcK	0.231358	0.99	0.485641
AcK	0.232501	9.41	0.500977
AcK	0.231848	9.41	0.49041
AcK	0.238369	2.38	0.826491
AcK	0.243208	1.63	0.464714
AcK	0.237744	0.73	0.420797
AcK	0.237038	3.21	0.906065
AcK	0.227315	4.83	0.699972
AcK	0.245143	3.77	0.322035
AcK	0.239473	14.32	0.142095
AcK	0.241766	14.32	0.0948498
AcK	0.238082	0.45	0.190395
AcK	0.243814	0.59	0.133631
AcK	0.228075	9.05	0.441544
AcK	0.257442	0.72	0.0268065
AcK	0.235458	3.61	0.911325
AcK	0.219697	5.49	0.205996
AcK	0.225745	9.4	0.405168
AcK	0.242959	1.51	0.506462
AcK	0.238457	3.82	0.818846
AcK	0.236912	4.73	0.819792
AcK	0.532866	2.22	0.013709
AcK	0.234122	4.52	0.925702
AcK	0.241725	0.76	0.310033
AcK	0.227304	2.36	0.704734
AcK	0.235102	1.55	0.884967
AcK	0.231866	5.41	0.836033
AcK	0.22747	1.47	0.54314
AcK	0.222922	4.56	0.380313
AcK	0.239502	2.02	0.758687
AcK	0.229367	4.44	0.850425
AcK	0.230412	5.89	0.724947
AcK	0.239255	2.24	0.78414
AcK	0.525247	1.33	0.0201507
AcK	0.222897	2.98	0.450736
AcK	0.223604	3.09	0.521113
AcK	0.247142	3.01	0.265515
AcK	0.240294	1.51	0.702393
AcK	0.242232	4.86	0.444762
AcK	0.218391	2.09	0.135875
AcK	0.520352	2.92	0.0178514
AcK	0.22423	10.68	0.278857
AcK	0.245048	4.79	0.236473
AcK	0.228501	1.85	0.645764
AcK	0.233361	4.63	0.949927
AcK	0.231941	8.79	0.522497
AcK	0.237096	1.61	0.821644
AcK	0.245755	1.2	0.247933
AcK	0.231366	7.21	0.616161
AcK	0.230673	7.21	0.602673
AcK	0.238486	2.2	0.819001
AcK	0.229285	2.9	0.902919
AcK	0.249491	2.49	0.175374
AcK	0.519086	3.96	0.0181615
AcK	0.238819	9.5	0.345071
AcK	0.230393	1.69	0.749525
AcK	0.238533	2.63	0.835673
AcK	0.24145	1.08	0.498972
AcK	0.232064	9.15	0.509241
AcK	0.235118	9.15	0.507643
AcK	0.225842	3.17	0.783602
AcK	0.240743	1.37	0.653778
AcK	0.226488	8.29	0.475004
AcK	0.245824	3.87	0.274591
AcK	0.220741	1.54	0.283759
AcK	0.233501	1.03	0.551514
AcK	0.239755	1.87	0.735677
AcK	0.526162	3.55	0.0209835
AcK	0.232583	4.22	0.976045
AcK	0.229903	1.45	0.623676
AcK	0.237454	5.73	0.762878
AcK	0.229821	2.33	0.820626
AcK	0.235346	3.67	0.915704
AcK	0.231367	2.46	0.912
AcK	0.231583	2.18	0.914807
AcK	0.238405	1.92	0.806328
AcK	0.22725	2.95	0.851791
AcK	0.23037	2.58	0.878781
AcK	0.232382	12.8	0.331987
AcK	0.244332	1.23	0.366317
AcK	0.238006	0.94	0.509158
AcK	0.241978	1.41	0.597905
AcK	0.224155	0.69	0.268069
AcK	0.226981	0.81	0.339741
AcK	0.228128	1.12	0.488818
AcK	0.231336	0.89	0.438678
AcK	0.259163	4.3	0.0168024
AcK	0.225765	3.99	0.745683
AcK	0.235978	7.67	0.634448
AcK	0.259611	1.65	0.0123289
AcK	0.230951	0.83	0.402651
AcK	0.235812	2.58	0.946008
AcK	0.248384	3.11	0.214648
AcK	0.228368	3.09	0.914495
AcK	0.245707	0.8	0.176851
AcK	0.240158	12.97	0.168934
AcK	0.233837	4.24	0.95129
AcK	0.244326	1.7	0.365719
AcK	0.220536	4.04	0.259013
AcK	0.224198	1.89	0.478677
AcK	0.235069	7.15	0.685084
AcK	0.232162	3.97	0.975219
AcK	0.249202	2.42	0.181292
AcK	0.240313	3.65	0.702076
AcK	0.249919	2.64	0.169651
AcK	0.222283	3.28	0.399208
AcK	0.238383	1.52	0.752784
AcK	0.23846	1.07	0.558193
AcK	0.232709	4.93	0.921311
AcK	0.242506	0.93	0.367578
AcK	0.50186	2.09	0.0212413
AcK	0.254468	0.99	0.0392734
AcK	0.225848	2.71	0.709222
AcK	0.232733	9.44	0.503665
AcK	0.239204	1.35	0.687343
AcK	0.240955	1.27	0.62362
AcK	0.240786	4.33	0.598033
AcK	0.236669	4.33	0.842052
AcK	0.24848	1.79	0.17403
AcK	0.511726	6.93	0.0417857
AcK	0.23577	2.49	0.945965
AcK	0.242529	1.52	0.538173
AcK	0.238687	3.95	0.791259
AcK	0.232058	5.28	0.864489
AcK	0.229465	6.23	0.654905
AcK	0.248549	1.59	0.174039
AcK	0.244701	2.59	0.38113
AcK	0.237057	3.59	0.883433
AcK	0.230962	0.6	0.313372
AcK	0.239533	1.28	0.655946
AcK	0.235712	1.05	0.583107
AcK	0.239093	4.95	0.712868
AcK	0.236952	1.96	0.891327
AcK	0.229035	2.76	0.865284
AcK	0.230542	2.44	0.876934
AcK	0.243781	3.7	0.415893
AcK	0.214864	0.78	0.0289549
AcK	0.231366	2.31	0.901812
AcK	0.233234	1.72	0.962384
AcK	0.240841	1.8	0.670107
AcK	0.227543	6.44	0.570406
AcK	0.270771	1.47	0.00985907
AcK	0.242486	1.18	0.494547
AcK	0.237702	0.7	0.40905
AcK	0.225565	1.35	0.488678
AcK	0.23783	12.58	0.220736
AcK	0.223287	1.42	0.423557
AcK	0.237453	7.56	0.596348
AcK	0.237813	6.28	0.707868
AcK	0.24219	4.03	0.501019
AcK	0.235108	12.27	0.307497
AcK	0.227373	1.88	0.60605
AcK	0.235839	1.39	0.77474
AcK	0.224362	10.01	0.304109
AcK	0.244426	7.6	0.136347
AcK	0.239334	0.99	0.50069
AcK	0.238393	0.94	0.491476
AcK	0.235284	12.65	0.288601
AcK	0.231007	1.06	0.51091
AcK	0.510221	3.54	0.0441381
AcK	0.529785	2.11	0.0140625
AcK	0.23553	2.87	0.948326
AcK	0.249522	3.42	0.164355
AcK	0.237214	2.36	0.893423
AcK	0.223465	0.78	0.285366
AcK	0.23527	1.57	0.891805
AcK	0.234357	9.19	0.51488
AcK	0.236974	9.19	0.457702
AcK	0.237266	2.4	0.89477
AcK	0.222726	3.23	0.459401
AcK	0.229914	3.29	0.947756
AcK	0.218761	6.59	0.153078
AcK	0.243344	2.72	0.494906
AcK	0.242745	2.52	0.539585
AcK	0.238255	1.56	0.771501
AcK	0.226928	1.07	0.448193
AcK	0.248261	1.11	0.171193
AcK	0.238406	4.31	0.787635
AcK	0.218044	3.9	0.111477
AcK	0.234816	1.89	0.97934
AcK	0.23464	5.66	0.827847
AcK	0.233572	4.33	0.959986
AcK	0.2204	4.79	0.261916
AcK	0.236338	1.79	0.908567
AcK	0.238148	3.28	0.86298
AcK	0.501415	4.35	0.0557874
AcK	0.488858	4.91	0.0282367
AcK	0.235027	10.27	0.435238
AcK	0.241112	1.66	0.64737
AcK	0.228082	18.78	0.142125
AcK	0.236519	4.24	0.847501
AcK	0.230131	15.59	0.204071
AcK	0.250499	3.72	0.112398
AcK	0.244278	1.53	0.374481
AcK	0.243425	1.3	0.437762
AcK	0.241317	0.91	0.40108
AcK	0.238875	6.06	0.667383
AcK	0.241922	2.29	0.608483
AcK	0.501382	7.21	0.0528763
AcK	0.498871	7.21	0.0437576
AcK	0.24351	9.69	0.113075
AcK	0.23714	4.14	0.841232
AcK	0.231547	4.14	0.957764
AcK	0.234781	1.41	0.811032
AcK	0.235556	0.61	0.36573
AcK	0.221724	3.03	0.34052
AcK	0.230413	3.14	0.944453
AcK	0.232413	2.81	0.952727
AcK	0.247594	0.33	0.0240266
AcK	0.23998	0.54	0.267873
AcK	0.218599	4.82	0.153468
AcK	0.230456	1.9	0.799099
AcK	0.233848	1.49	0.872633
AcK	0.526948	12.75	0.00968619
AcK	0.239119	0.55	0.297992
AcK	0.230212	1.17	0.542561
AcK	0.239443	0.93	0.45788
AcK	0.243364	2.21	0.453637
AcK	0.222611	0.59	0.175128
AcK	0.23451	2.9	0.953508
AcK	0.24067	5.19	0.584484
AcK	0.236271	1.63	0.871701
AcK	0.245928	1.23	0.250476
AcK	0.24302	1.23	0.456459
AcK	0.237248	3.55	0.88734
AcK	0.236905	0.61	0.367527
AcK	0.246605	0.77	0.157601
AcK	0.242574	4.45	0.441947
AcK	0.232021	5.12	0.878169
AcK	0.23713	10.37	0.351822
AcK	0.236243	10.37	0.38861
AcK	0.237451	2.49	0.883154
AcK	0.227514	6.88	0.556982
AcK	0.235014	3.27	0.938927
AcK	0.24893	1.95	0.167583
AcK	0.233862	6.81	0.702301
AcK	0.235045	2.33	0.965187
AcK	0.233217	11.72	0.386397
AcK	0.228866	2.81	0.876893
AcK	0.231997	2.43	0.939657
AcK	0.236678	1.08	0.592716
AcK	0.240098	2.06	0.720062
AcK	0.229362	2.09	0.733781
AcK	0.234619	2.36	0.976297
AcK	0.245607	1.45	0.274945
AcK	0.503342	2.94	0.039205
AcK	0.235058	0.63	0.378554
AcK	0.224089	0.59	0.22605
AcK	0.233498	1.38	0.789003
AcK	0.252307	2.94	0.0788062
AcK	0.243547	1.69	0.428179
AcK	0.238081	3.69	0.844425
AcK	0.247179	0.83	0.168913
AcK	0.239315	4.43	0.74082
AcK	0.238094	7.52	0.564838
AcK	0.227095	3.78	0.893289
AcK	0.215657	0.42	0.0155104
AcK	0.236076	8.96	0.504321
AcK	0.242085	0.31	0.0423965
AcK	0.233993	4.63	0.932681
AcK	0.219968	1.54	0.226064
AcK	0.227227	3.88	0.880327
AcK	0.505491	5.36	0.087615
AcK	0.241253	3.1	0.650848
AcK	0.239591	2.56	0.772853
AcK	0.217885	0.94	0.110076
AcK	0.240793	0.6	0.273795
AcK	0.221071	4.6	0.29643
AcK	0.22475	1.21	0.44034
AcK	0.232419	1.7	0.925913
AcK	0.231276	4.78	0.890662
AcK	0.225725	3.55	0.793862
AcK	0.230052	1.05	0.492695
AcK	0.230482	2.53	0.887231
AcK	0.227499	2.67	0.798067
AcK	0.23683	2.18	0.901982
AcK	0.247815	0.82	0.161533
AcK	0.232772	1.37	0.759938
AcK	0.225841	0.55	0.226103
AcK	0.229383	0.54	0.247343
AcK	0.248696	3.01	0.205831
AcK	0.237898	1.44	0.739939
AcK	0.227817	14.29	0.212919
AcK	0.231514	14.29	0.253638
AcK	0.229315	1.17	0.520008
AcK	0.225919	1.81	0.553899
AcK	0.214099	5.43	0.0633168
AcK	0.241183	2.12	0.652197
AcK	0.229466	0.67	0.326421
AcK	0.231247	5.63	0.781826
AcK	0.221242	0.83	0.251405
AcK	0.223457	1.68	0.442196
AcK	0.224543	0.69	0.273466
AcK	0.233833	0.42	0.161729
AcK	0.223924	1.39	0.448711
AcK	0.216381	1.29	0.0736764
AcK	0.238303	0.51	0.269917
AcK	0.23239	0.65	0.363309
AcK	0.232814	0.82	0.443036
AcK	0.235505	1.5	0.847976
AcK	0.250393	1.47	0.104886
AcK	0.241399	2.8	0.640434
AcK	0.235012	7.25	0.67532
AcK	0.234786	0.9	0.511471
AcK	0.221324	0.83	0.251405
AcK	0.248738	0.81	0.147307
AcK	0.226547	1.45	0.523209
AcK	0.235573	1.59	0.888407
AcK	0.245568	2.19	0.290714
AcK	0.233842	2.21	0.990805
AcK	0.234781	2.83	0.955064
AcK	0.223433	1.3	0.423893
AcK	0.226908	5.45	0.583613
AcK	0.240004	2.05	0.740264
AcK	0.237768	3.74	0.854143
AcK	0.239977	6.17	0.578807
AcK	0.236079	6.17	0.772887
AcK	0.234042	9.2	0.51488
AcK	0.236164	1.48	0.812194
AcK	0.220535	0.75	0.183679
AcK	0.235452	0.57	0.334035
AcK	0.246224	1.75	0.233881
AcK	0.240107	2.51	0.730328
AcK	0.250156	1.58	0.121571
AcK	0.232497	0.58	0.323646
AcK	0.228521	5.73	0.652533
AcK	0.23753	1.09	0.584236
AcK	0.231568	14	0.26451
AcK	0.231295	14	0.259548
AcK	0.229725	3.8	0.936441
AcK	0.234332	2.99	0.951483
AcK	0.234837	8.36	0.574504
AcK	0.230824	2.16	0.865487
AcK	0.226371	10	0.379321
AcK	0.229542	0.62	0.307131
AcK	0.511003	8.07	0.0326417
AcK	0.21706	1.66	0.0991681
AcK	0.231367	11.41	0.378624
AcK	0.247333	1.5	0.196835
AcK	0.235341	2.07	0.970925
AcK	0.222403	1.04	0.34692
AcK	0.228902	3.02	0.915569
AcK	0.239391	1.19	0.611926
AcK	0.239219	1.32	0.67474
AcK	0.22832	2.89	0.87734
AcK	0.236364	5.34	0.811439
AcK	0.215477	1.43	0.0647956
AcK	0.233574	3.99	0.964784
AcK	0.231001	8.46	0.518656
AcK	0.233776	2.03	0.999725
AcK	0.229417	1.15	0.521033
AcK	0.247336	4.11	0.182536
AcK	0.239423	0.74	0.381937
AcK	0.23009	4.72	0.846048
AcK	0.229716	1.22	0.55243
AcK	0.219395	0.94	0.180089
AcK	0.225385	2.82	0.670476
AcK	0.2372	2.76	0.907478
AcK	0.247858	3.26	0.231949
AcK	0.223028	1.75	0.39715
AcK	0.239204	1.03	0.523263
AcK	0.249798	4.11	0.11354
AcK	0.247078	9.15	0.0543391
AcK	0.232697	4.86	0.926698
AcK	0.520963	1.51	0.0118638
AcK	0.246207	1.08	0.22163
AcK	0.525071	2.94	0.0310513
AcK	0.23625	7.35	0.663083
AcK	0.235708	1.02	0.569891
AcK	0.234318	0.54	0.303666
AcK	0.238077	1.06	0.558804
AcK	0.22534	1.04	0.392084
AcK	0.239189	1.67	0.757645
AcK	0.234616	1.21	0.667915
AcK	0.234719	3.27	0.938927
AcK	0.512764	2.43	0.0297685
AcK	0.2345	2.3	0.979767
AcK	0.233065	5.66	0.828365
AcK	0.219435	0.87	0.180773
AcK	0.23925	0.94	0.4723
AcK	0.236771	3.04	0.920412
AcK	0.230658	1.49	0.683567
AcK	0.2209	1.17	0.294713
AcK	0.230901	5.22	0.819489
AcK	0.241117	2.19	0.654937
AcK	0.240948	5.62	0.527066
AcK	0.226542	1.16	0.469193
AcK	0.236011	1.62	0.884862
AcK	0.23033	1.89	0.767528
AcK	0.233734	1.6	0.93012
AcK	0.215542	4.06	0.0636219
AcK	0.230956	3.04	0.941876
AcK	0.228887	2.34	0.767613
AcK	0.237435	1.47	0.762308
AcK	0.234117	5.47	0.849353
AcK	0.237484	7.8	0.568239
AcK	0.239142	1.68	0.758447
AcK	0.226375	1.47	0.520394
AcK	0.246511	1.61	0.223705
AcK	0.230225	5.18	0.788216
AcK	0.221591	1.81	0.30278
AcK	0.219921	4.77	0.226282
AcK	0.230602	3.58	0.951673
AcK	0.24249	1.86	0.524042
AcK	0.227418	6.44	0.570406
AcK	0.505965	4.78	0.0807506
AcK	0.235462	2.16	0.958264
AcK	0.232514	11.93	0.376289
AcK	0.226167	11.93	0.281555
AcK	0.226609	2.8	0.778968
AcK	0.238798	2.29	0.804618
AcK	0.22846	2.21	0.722053
AcK	0.225019	10.46	0.321851
AcK	0.227772	10.46	0.351224
AcK	0.237229	0.68	0.406996
AcK	0.227866	1.95	0.639714
AcK	0.216466	16.31	0.0260389
AcK	0.245053	6.75	0.150933
AcK	0.231911	5.06	0.884732
AcK	0.225303	0.88	0.333448
AcK	0.237727	1.53	0.772853
AcK	0.219482	8.14	0.127707
AcK	0.228605	3.5	0.946711
AcK	0.236886	1.29	0.693799
AcK	0.226816	3.89	0.858158
AcK	0.224746	2.4	0.570205
AcK	0.236259	9.51	0.454239
AcK	0.235365	4.86	0.853378
AcK	0.23884	2.75	0.819213
AcK	0.244993	1.79	0.31069
AcK	0.237257	1.34	0.712775
AcK	0.225762	2.69	0.706519
AcK	0.232845	4.68	0.948554
AcK	0.231855	0.45	0.178593
AcK	0.226279	1.33	0.498746
AcK	0.224769	1.39	0.479717
AcK	0.226019	1.02	0.402296
AcK	0.229303	8.02	0.519439
AcK	0.234025	3.84	0.953421
AcK	0.233716	2.36	0.980841
AcK	0.225086	1.07	0.403443
AcK	0.230389	9.66	0.440797
AcK	0.240942	1.42	0.662854
AcK	0.232211	6.09	0.754825
AcK	0.235956	4.73	0.846376
AcK	0.233093	1.85	0.986542
AcK	0.238954	4.6	0.753358
AcK	0.226585	1.32	0.502818
AcK	0.229784	19.57	0.13113
AcK	0.225196	4.39	0.60044
AcK	0.239068	5.27	0.6959
AcK	0.230699	10.46	0.401192
AcK	0.238475	4.41	0.78272
AcK	0.227787	2.42	0.745362
AcK	0.228787	1.8	0.652529
AcK	0.234392	0.81	0.46411
AcK	0.232766	3.32	0.956438
AcK	0.227724	18.01	0.154773
AcK	0.228437	2.01	0.680892
AcK	0.243113	2.63	0.518052
AcK	0.230975	0.64	0.332814
AcK	0.235326	3.42	0.927801
AcK	0.231104	2.94	0.940548
AcK	0.230268	3.14	0.941989
AcK	0.237767	0.97	0.524012
AcK	0.232933	1.78	0.963293
AcK	0.241074	1.85	0.644448
AcK	0.237817	2.33	0.859511
AcK	0.225477	18.02	0.125662
AcK	0.231414	2.92	0.944069
AcK	0.234365	5.1	0.874678
AcK	0.225831	2.42	0.649211
AcK	0.227286	3.1	0.878146
AcK	0.230388	1.23	0.578565
AcK	0.22412	13.22	0.203204
AcK	0.232946	2.43	0.967832
AcK	0.234938	1.42	0.820191
AcK	0.23363	3.84	0.962858
AcK	0.233098	3.84	0.96993
AcK	0.238449	1.95	0.807888
AcK	0.231127	0.85	0.419239
AcK	0.233493	4.55	0.949236
AcK	0.231731	6.14	0.739522
AcK	0.239375	2.26	0.765754
AcK	0.235233	6.04	0.79049
AcK	0.235347	1.41	0.804654
AcK	0.220106	1.61	0.24083
AcK	0.228627	6.68	0.596502
AcK	0.240746	0.71	0.32723
AcK	0.218232	3.04	0.136118
AcK	0.231053	1.2	0.587746
AcK	0.232277	5.44	0.842436
AcK	0.234298	5.44	0.852045
AcK	0.221979	0.97	0.317995
AcK	0.225071	4.55	0.568347
AcK	0.232155	2.04	0.951683
AcK	0.240852	1.19	0.587913
AcK	0.225121	3.27	0.716277
AcK	0.231816	0.97	0.491579
AcK	0.237416	0.64	0.38442
AcK	0.232971	2.91	0.953382
AcK	0.243111	1.16	0.435427
AcK	0.235934	3.36	0.922909
AcK	0.224108	0.54	0.195929
AcK	0.240611	2.21	0.702691
AcK	0.226995	7.71	0.508349
AcK	0.237936	13.94	0.173634
AcK	0.227294	0.62	0.279131
AcK	0.221074	2.9	0.310519
AcK	0.243501	1.1	0.386399
AcK	0.221779	1.06	0.333237
AcK	0.238379	2.53	0.832017
AcK	0.233215	2.89	0.954502
AcK	0.228035	6.84	0.570084
AcK	0.233468	10.88	0.426308
AcK	0.224836	16.46	0.151095
AcK	0.232719	16.46	0.171889
AcK	0.223385	2.78	0.466059
AcK	0.237391	1.92	0.855087
AcK	0.228811	6.6	0.609204
AcK	0.231396	1.29	0.649923
AcK	0.223223	2.3	0.41712
AcK	0.228162	1.17	0.50301
AcK	0.2343	2.71	0.962189
AcK	0.232113	2.4	0.951631
AcK	0.239341	10.88	0.256146
AcK	0.234821	10.33	0.432058
AcK	0.23306	0.58	0.331673
AcK	0.233833	2.97	0.952932
AcK	0.233172	1.08	0.570969
AcK	0.231016	4.39	0.91613
AcK	0.239265	1.15	0.593183
AcK	0.239356	0.59	0.320209
AcK	0.249142	5.21	0.0882594
AcK	0.223569	1.91	0.434523
AcK	0.226504	6.95	0.511856
AcK	0.240688	0.73	0.334778
AcK	0.492065	5.32	0.028057
AcK	0.248771	1.27	0.153257
AcK	0.230055	1.98	0.784106
AcK	0.23715	3.2	0.906615
AcK	0.22937	10.69	0.346709
AcK	0.233279	10.69	0.440782
AcK	0.233115	0.47	0.219732
AcK	0.23699	6.83	0.699264
AcK	0.237817	0.45	0.193184
AcK	0.232098	4.39	0.964654
AcK	0.235188	2.17	0.969422
AcK	0.239351	3.69	0.783789
AcK	0.239413	3.69	0.757632
AcK	0.23257	4.1	0.977937
AcK	0.233491	3.29	0.951183
AcK	0.241399	1.25	0.586883
AcK	0.241145	7.86	0.3087
AcK	0.228374	1.78	0.617392
AcK	0.231305	2.02	0.877452
AcK	0.220553	0.96	0.261302
AcK	0.530784	4.18	0.0104417
AcK	0.219781	1.75	0.215233
AcK	0.238005	0.96	0.517584
AcK	0.231219	7.3	0.607278
AcK	0.21481	4.35	0.0622333
AcK	0.513445	3.36	0.0285293
AcK	0.243285	0.82	0.285467
AcK	0.229974	0.67	0.330785
AcK	0.245167	2.41	0.338002
AcK	0.232413	4.55	0.958307
AcK	0.231951	3.01	0.94926
AcK	0.224175	3.84	0.570351
AcK	0.238776	7.05	0.571115
AcK	0.516401	2.7	0.0201055
AcK	0.227639	3.78	0.909832
AcK	0.244018	2.97	0.44715
AcK	0.235318	0.56	0.326103
AcK	0.233711	1.82	0.992522
AcK	0.234015	0.45	0.198297
AcK	0.214702	6.83	0.0578573
AcK	0.246805	3.98	0.217333
AcK	0.52301	5.63	0.0256741
AcK	0.521889	5.63	0.0216736
AcK	0.216511	3.21	0.0776591
AcK	0.226184	9.48	0.407591
AcK	0.221496	0.83	0.264061
AcK	0.236263	2.1	0.930434
AcK	0.239745	1.53	0.717524
AcK	0.516522	3.56	0.0232744
AcK	0.230769	2.47	0.896813
AcK	0.227025	1.13	0.467556
AcK	0.223134	16.2	0.120624
AcK	0.22819	16.2	0.186494
AcK	0.233718	2.57	0.969126
AcK	0.226862	4.47	0.749332
AcK	0.231908	30.98	0.0156661
AcK	0.238106	2.45	0.847581
AcK	0.238032	3.51	0.854295
AcK	0.229703	1.57	0.635078
AcK	0.231979	1.13	0.568016
AcK	0.228021	2.92	0.873322
AcK	0.23218	4	0.975258
AcK	0.232644	4	0.977886
AcK	0.231472	0.84	0.423257
AcK	0.247627	4.64	0.152764
AcK	0.233712	1.03	0.55711
AcK	0.230876	0.4	0.0993065
AcK	0.23342	1.14	0.610615
AcK	0.236239	9.32	0.469461
AcK	0.237279	4.94	0.805709
AcK	0.485903	5.75	0.013394
AcK	0.512959	10.28	0.0210155
AcK	0.515873	10.28	0.0257647
AcK	0.230034	0.87	0.400919
AcK	0.219625	6.78	0.175826
AcK	0.22685	3.72	0.876596
AcK	0.239678	2.29	0.766683
AcK	0.232489	1.79	0.948818
AcK	0.231256	2.58	0.919941
AcK	0.228704	7.39	0.556287
AcK	0.253889	2.84	0.0399698
AcK	0.238888	3.42	0.818311
AcK	0.523734	2.7	0.0293988
AcK	0.227753	5.45	0.647466
AcK	0.225614	0.86	0.334337
AcK	0.239433	11.74	0.218462
AcK	0.230336	11.74	0.326502
AcK	0.23184	4.04	0.969217
AcK	0.231376	9.42	0.482601
AcK	0.221262	1.08	0.309251
AcK	0.238543	2.74	0.839527
AcK	0.239407	2.96	0.776038
AcK	0.23883	4.71	0.747456
AcK	0.233151	5.56	0.842956
AcK	0.239993	6.72	0.52735
AcK	0.232001	1.33	0.688756
AcK	0.222955	3.66	0.448986
AcK	0.235157	22.19	0.0440711
AcK	0.232991	22.19	0.0647257
AcK	0.232751	0.95	0.502102
AcK	0.226247	3.78	0.81247
AcK	0.238579	2.9	0.843643
AcK	0.231684	4.84	0.898267
AcK	0.23299	0.63	0.357909
AcK	0.234228	2.7	0.962189
AcK	0.237003	1.68	0.852822
AcK	0.239329	1.5	0.731774
AcK	0.232805	2.12	0.981485
AcK	0.237565	2.32	0.875711
AcK	0.235907	5.77	0.805621
AcK	0.231046	1.87	0.855813
AcK	0.515947	10.39	0.0255579
AcK	0.232195	2.56	0.950147
AcK	0.236792	10.58	0.35073
AcK	0.224109	6.91	0.35628
AcK	0.220602	2.84	0.261003
AcK	0.229618	3.34	0.948424
AcK	0.234721	1.02	0.56561
AcK	0.229046	0.85	0.381689
AcK	0.228201	0.62	0.290069
AcK	0.226503	10.78	0.336858
AcK	0.507995	14.13	0.0127453
AcK	0.223388	6.04	0.312801
AcK	0.216272	7.92	0.0612608
AcK	0.23849	2.88	0.843076
AcK	0.230791	8.64	0.506192
AcK	0.222579	4.93	0.338335
AcK	0.232477	2.31	0.964529
AcK	0.218247	4.76	0.136727
AcK	0.234691	5.82	0.811894
AcK	0.240798	1.5	0.66972
AcK	0.240532	1.83	0.693622
AcK	0.235612	1.94	0.955129
AcK	0.236605	2.13	0.916102
AcK	0.226238	3.25	0.822849
AcK	0.23365	13.56	0.284013
AcK	0.237314	1.07	0.579905
AcK	0.235336	3.56	0.920968
AcK	0.239703	3.19	0.747996
AcK	0.223098	1.49	0.426184
AcK	0.229763	6.01	0.684214
AcK	0.238059	2.69	0.857083
AcK	0.239604	1.3	0.663928
AcK	0.242913	5.51	0.353489
AcK	0.239838	4.09	0.706278
AcK	0.243497	4.09	0.39625
AcK	0.236387	3.67	0.889953
AcK	0.237244	4.56	0.818623
AcK	0.238472	4.56	0.774406
AcK	0.509209	3.16	0.0446458
AcK	0.50772	4.96	0.0726884
AcK	0.224579	2.76	0.593395
AcK	0.223092	1.04	0.357664
AcK	0.237621	5.73	0.762878
AcK	0.240029	4.91	0.629882
AcK	0.239666	3.46	0.767109
AcK	0.233687	1.69	0.963253
AcK	0.230608	7.12	0.608433
AcK	0.236258	8.03	0.590919
AcK	0.244632	8.48	0.10921
AcK	0.23991	8.48	0.3606
AcK	0.241174	2.57	0.665354
AcK	0.233654	5.55	0.843931
AcK	0.240527	2.62	0.709262
AcK	0.233457	1.48	0.85871
AcK	0.224778	1.05	0.387897
AcK	0.240879	3.34	0.66207
AcK	0.24178	2.52	0.617827
AcK	0.238869	4.5	0.758142
AcK	0.232333	1.63	0.877197
AcK	0.226529	1.76	0.567373
AcK	0.235478	5.55	0.823679
AcK	0.236844	5.02	0.812252
AcK	0.231486	1.43	0.728817
AcK	0.230008	1.74	0.704875
AcK	0.240259	2.65	0.730861
AcK	0.214828	10.04	0.0285305
AcK	0.220039	7.12	0.177224
AcK	0.224491	1.3	0.454442
AcK	0.230895	1.96	0.839295
AcK	0.234527	2.42	0.973436
AcK	0.229836	5.09	0.784055
AcK	0.233512	3.9	0.96379
AcK	0.237409	0.88	0.488937
AcK	0.22718	3.02	0.865728
AcK	0.226792	6.77	0.531722
AcK	0.229851	9.86	0.409801
AcK	0.232823	3.03	0.952476
AcK	0.22749	1.05	0.454317
AcK	0.235932	1.86	0.933142
AcK	0.236519	0.89	0.510011
AcK	0.23988	7.06	0.494085
AcK	0.226992	4.85	0.671166
AcK	0.241795	2.4	0.613689
AcK	0.236674	2.83	0.930507
AcK	0.235841	1.91	0.937897
AcK	0.23865	6.88	0.611168
AcK	0.233702	4.7	0.927905
AcK	0.239549	3.38	0.769778
AcK	0.222887	15.21	0.125195
AcK	0.216811	15.21	0.0264942
AcK	0.509192	7.28	0.0395101
AcK	0.227383	2.05	0.648932
AcK	0.230498	11.05	0.370325
AcK	0.224645	8.3	0.373518
AcK	0.231817	10.15	0.457651
AcK	0.232009	10.15	0.457651
AcK	0.233295	0.8	0.440148
AcK	0.22624	3.31	0.826903
AcK	0.232574	1.63	0.899838
AcK	0.229964	5.73	0.710532
AcK	0.233204	13.32	0.298828
AcK	0.232373	2.25	0.966196
AcK	0.234953	1.51	0.872157
AcK	0.238101	1.19	0.622802
AcK	0.236523	0.6	0.361053
AcK	0.232966	1.51	0.855665
AcK	0.222732	4.59	0.376708
AcK	0.24151	1.25	0.586883
AcK	0.222868	1.53	0.408049
AcK	0.235449	2.88	0.947975
AcK	0.232275	2.41	0.95151
AcK	0.237455	2.9	0.89682
AcK	0.226523	6.94	0.512199
AcK	0.228879	4.36	0.856438
AcK	0.508135	5.36	0.0695833
AcK	0.218809	1.97	0.162551
AcK	0.250314	0.89	0.127675
AcK	0.225631	2.02	0.564231
AcK	0.229686	2.36	0.807379
AcK	0.220084	8.25	0.143549
AcK	0.221895	8.25	0.205469
AcK	0.224417	3.93	0.597146
AcK	0.233544	0.8	0.445978
AcK	0.239402	1.69	0.745799
AcK	0.236545	3.32	0.915606
AcK	0.227596	3.37	0.921967
AcK	0.237051	1.76	0.853147
AcK	0.237662	0.6	0.360254
AcK	0.491733	3.1	0.0314997
AcK	0.49328	3.1	0.0296863
AcK	0.226967	3.54	0.886505
AcK	0.231756	0.83	0.425386
AcK	0.229769	4.31	0.885691
AcK	0.235742	0.35	0.0837402
AcK	0.233906	1.73	0.975247
AcK	0.22401	8.52	0.3219
AcK	0.231102	6.01	0.734063
AcK	0.240022	12.89	0.170557
AcK	0.232364	0.84	0.438426
AcK	0.239628	2.59	0.773269
AcK	0.225891	4.83	0.586052
AcK	0.232177	12.24	0.358289
AcK	0.235745	0.59	0.351162
AcK	0.238311	0.68	0.396433
AcK	0.234262	4.6	0.922176
AcK	0.228129	2.9	0.880336
AcK	0.215866	8.83	0.0474091
AcK	0.22908	4.21	0.884821
AcK	0.25715	4.5	0.0196378
AcK	0.236575	1.69	0.872695
AcK	0.219858	1.14	0.236568
AcK	0.231586	18.12	0.146208
AcK	0.229921	17.73	0.165474
AcK	0.236563	6.14	0.768605
AcK	0.226348	3.53	0.829515
AcK	0.238981	0.75	0.404461
AcK	0.231358	3.99	0.952756
AcK	0.228929	2.87	0.888092
AcK	0.240791	0.47	0.156533
AcK	0.228422	1.21	0.518378
AcK	0.239865	1.35	0.678456
AcK	0.227813	1.74	0.599454
AcK	0.239978	1.61	0.725654
AcK	0.240034	1.15	0.580673
AcK	0.239537	10.13	0.276956
AcK	0.515278	7.21	0.0238284
AcK	0.232233	1.56	0.845898
AcK	0.225934	6.97	0.471813
AcK	0.233688	2.32	0.982807
AcK	0.223121	0.85	0.30353
AcK	0.230069	2.19	0.819684
AcK	0.238355	0.98	0.512348
AcK	0.228741	1.33	0.551219
AcK	0.219105	1.34	0.19254
AcK	0.229717	5.26	0.762414
AcK	0.227255	6.53	0.552349
AcK	0.228477	19.67	0.127405
AcK	0.230782	2.4	0.89009
AcK	0.238676	8.01	0.492869
AcK	0.228762	3.16	0.932893
AcK	0.238175	3.24	0.863688
AcK	0.247716	1.41	0.187063
AcK	0.508229	4.31	0.0648491
AcK	0.24033	13.16	0.16399
AcK	0.235807	13.16	0.244984
AcK	0.225831	10.01	0.374239
AcK	0.238192	6.09	0.707176
AcK	0.241463	3.93	0.564295
[truncated: 5,888 more rows]

## Sheet: Fig4I
Group	Blockade	DwellTime	Density	AminoAcid
C	0.201787	1.31	0.509248	C
C	0.21763	8.67	0.0805725	C
C	0.218001	10.06	0.0723337	C
C	0.217495	2.23	0.239962	C
C	0.217181	4.77	0.203751	C
C	0.206756	2.59	0.92936	C
C	0.185521	3.25	0.0209544	C
C	0.212796	0.91	0.174281	C
C	0.206521	1.99	0.921617	C
C	0.207002	0.51	0.112024	C
C	0.218321	3.18	0.217573	C
C	0.218151	10.36	0.0669097	C
C	0.21975	5.85	0.0665775	C
C	0.216629	4.01	0.265321	C
C	0.188654	14.65	0.0207085	C
C	0.200603	5.19	0.100739	C
C	0.216072	5.53	0.183851	C
C	0.216841	5.57	0.174257	C
C	0.209659	1.4	0.591993	C
C	0.206595	1.68	0.825325	C
C	0.214937	10.76	0.0708176	C
C	0.221247	2.57	0.0720103	C
C	0.205589	2.39	0.903098	C
C	0.208231	6.81	0.624155	C
C	0.212028	3.84	0.663213	C
C	0.213029	3.39	0.679214	C
C	0.207434	2.99	0.908278	C
C	0.209007	17.32	0.0965407	C
C	0.210735	14.23	0.20457	C
C	0.210815	14.23	0.203494	C
C	0.213915	2.35	0.695821	C
C	0.210993	11.99	0.254307	C
C	0.215951	2.33	0.39678	C
C	0.21098	4.54	0.693073	C
C	0.210981	2.16	0.877981	C
C	0.208221	0.84	0.363988	C
C	0.210929	2.02	0.846615	C
C	0.209985	2.8	0.926426	C
C	0.207672	1.04	0.494206	C
C	0.20874	2.36	0.939584	C
C	0.215637	1.44	0.305989	C
C	0.209268	0.77	0.271571	C
C	0.207626	2.69	0.924794	C
C	0.206588	3.27	0.81489	C
C	0.211281	6.59	0.43005	C
C	0.218852	0.81	0.100861	C
C	0.206585	1.96	0.917322	C
C	0.211628	3.1	0.83543	C
C	0.207281	13.09	0.109566	C
C	0.205252	2.49	0.857061	C
C	0.213436	3.09	0.734496	C
C	0.211922	7.99	0.260479	C
C	0.209826	7.99	0.468386	C
C	0.205893	2.21	0.918877	C
C	0.210859	2.43	0.902548	C
C	0.20748	5.76	0.675155	C
C	0.210509	5.63	0.624011	C
C	0.206171	2.63	0.910531	C
C	0.208726	4.02	0.957191	C
C	0.206823	1.22	0.600234	C
C	0.220251	4.56	0.0597893	C
C	0.20921	10.15	0.338318	C
C	0.222014	1.3	0.0651834	C
C	0.2054	7.59	0.292536	C
C	0.20355	2.12	0.604381	C
C	0.208746	7.49	0.546646	C
C	0.206219	2.63	0.910531	C
C	0.214218	2.81	0.701869	C
C	0.209905	16.37	0.142384	C
C	0.209603	3.07	0.960189	C
C	0.211131	6.28	0.473281	C
C	0.21302	2.03	0.665458	C
C	0.214942	1.65	0.393264	C
C	0.209998	1.41	0.566574	C
C	0.210803	1.79	0.749411	C
C	0.208759	1.72	0.875892	C
C	0.213491	1.61	0.439183	C
C	0.204037	3.21	0.516836	C
C	0.203918	0.74	0.160504	C
C	0.205478	5.35	0.420648	C
C	0.206637	8.99	0.26752	C
C	0.205696	8.99	0.211615	C
C	0.210184	2.22	0.93092	C
C	0.208706	10.62	0.287468	C
C	0.208283	1.46	0.738466	C
C	0.20587	1.11	0.494295	C
C	0.21009	9.12	0.385238	C
C	0.208851	5.6	0.764781	C
C	0.208001	5.19	0.763722	C
C	0.183005	1.25	0.0207169	C
C	0.207354	2.11	0.954395	C
C	0.216833	2.88	0.342499	C
C	0.207947	1.27	0.62689	C
C	0.215869	20	0.0252556	C
C	0.210569	20	0.0742587	C
C	0.204457	1.89	0.703977	C
C	0.208527	5.93	0.731015	C
C	0.201322	1.26	0.442324	C
C	0.208227	6.87	0.616575	C
C	0.209144	5.81	0.735987	C
C	0.210676	6.32	0.530958	C
C	0.207897	3.02	0.9309	C
C	0.209136	3.46	0.99917	C
C	0.211676	11.24	0.214641	C
C	0.207839	6.21	0.672395	C
C	0.210919	2.31	0.89815	C
C	0.213979	14.33	0.0665672	C
C	0.21123	3.09	0.861295	C
C	0.20162	1.86	0.436175	C
C	0.207367	1.91	0.932621	C
C	0.211033	3.65	0.842725	C
C	0.215382	4.05	0.308844	C
C	0.208919	6.23	0.694464	C
C	0.209628	4.37	0.904233	C
C	0.207996	7.03	0.581689	C
C	0.210186	1.69	0.760894	C
C	0.20598	6.8	0.409666	C
C	0.208456	5.77	0.743993	C
C	0.209838	8.2	0.452611	C
C	0.208031	8.9	0.367935	C
C	0.208846	4.07	0.956337	C
C	0.208589	3.64	0.977704	C
C	0.205655	3.59	0.641992	C
C	0.201098	1	0.283785	C
C	0.202093	1.12	0.455305	C
C	0.208169	3.72	0.938076	C
C	0.206244	1.66	0.794197	C
C	0.209001	5.95	0.724473	C
C	0.211687	6.48	0.375312	C
C	0.207207	1.56	0.797076	C
C	0.206677	3.89	0.722482	C
C	0.210213	11.35	0.298752	C
C	0.20927	4.17	0.950818	C
C	0.209381	9.85	0.359008	C
C	0.213211	5.73	0.240851	C
C	0.210756	8.57	0.362745	C
C	0.198116	1.52	0.117178	C
C	0.202069	3.97	0.255229	C
C	0.209331	3.45	0.997337	C
C	0.209516	3.07	0.961951	C
C	0.211465	12.13	0.224165	C
C	0.205668	0.93	0.349119	C
C	0.205902	8.98	0.222623	C
C	0.20604	2.8	0.874672	C
C	0.208735	1.82	0.915295	C
C	0.213649	1.38	0.346302	C
C	0.217366	1.31	0.217183	C
C	0.208165	8.51	0.411667	C
C	0.211189	3.77	0.797889	C
C	0.208127	4.7	0.817827	C
C	0.207462	2.36	0.945157	C
C	0.211214	6.17	0.472269	C
C	0.207889	0.75	0.313934	C
C	0.210868	1.32	0.397362	C
C	0.208941	2.08	0.953772	C
C	0.209261	3.09	0.967984	C
C	0.204104	0.39	0.055053	C
C	0.209986	3.24	0.956942	C
C	0.213933	3.09	0.687016	C
C	0.207228	1.84	0.91374	C
C	0.214575	1.03	0.201489	C
C	0.209007	7.4	0.5528	C
C	0.209492	3.31	0.985983	C
C	0.214542	0.97	0.184594	C
C	0.212059	12.77	0.175049	C
C	0.211516	6.55	0.398418	C
C	0.203413	1.24	0.571694	C
C	0.211545	3.84	0.738172	C
C	0.204391	7.86	0.187174	C
C	0.217615	3.09	0.276597	C
C	0.209996	4.43	0.866715	C
C	0.209225	4.43	0.912121	C
C	0.20787	4.09	0.858117	C
C	0.208542	3.87	0.960774	C
C	0.200422	1.33	0.336435	C
C	0.20826	11.87	0.200811	C
C	0.208296	3.31	0.961198	C
C	0.206856	1.31	0.651973	C
C	0.208361	3.91	0.940623	C
C	0.210922	6.57	0.475818	C
C	0.209508	2.94	0.948498	C
C	0.212155	3.75	0.669992	C
C	0.208323	3.32	0.961578	C
C	0.209618	4.2	0.934654	C
C	0.213918	6.48	0.167694	C
C	0.212477	4.98	0.375013	C
C	0.217812	2.3	0.227256	C
C	0.209837	2.07	0.93386	C
C	0.209912	5.4	0.724832	C
C	0.210005	5.4	0.717764	C
C	0.213583	3.56	0.579379	C
C	0.204464	1.18	0.520379	C
C	0.205334	2.64	0.847688	C
C	0.210772	5.86	0.564719	C
C	0.209644	1.82	0.877994	C
C	0.208342	4.96	0.814945	C
C	0.227566	0.89	0.0530104	C
C	0.211808	3.81	0.697811	C
C	0.211267	2.4	0.884143	C
C	0.214017	2.34	0.677994	C
C	0.205592	1.86	0.820475	C
C	0.210075	3.7	0.949981	C
C	0.204651	2.61	0.758734	C
C	0.209672	2.48	0.931515	C
C	0.207788	2.75	0.9249	C
C	0.206992	8.09	0.378076	C
C	0.204714	1.82	0.715839	C
C	0.207792	5.55	0.72105	C
C	0.208181	2.03	0.955373	C
C	0.20528	1.69	0.728834	C
C	0.216598	4.51	0.234136	C
C	0.211762	3.02	0.836086	C
C	0.213472	3.39	0.640566	C
C	0.209282	1.41	0.639493	C
C	0.214273	4.35	0.301084	C
C	0.211869	2.09	0.780114	C
C	0.210706	2.27	0.910076	C
C	0.207857	1.12	0.536757	C
C	0.209404	1.11	0.414387	C
C	0.207016	6.33	0.578221	C
C	0.208103	1.62	0.838739	C
C	0.209393	12.6	0.240126	C
C	0.206557	1.12	0.531037	C
C	0.243796	6.53	0.020727	C
C	0.208249	6.32	0.682294	C
C	0.215391	1.8	0.381086	C
C	0.206067	1.17	0.539757	C
C	0.205241	1.9	0.795388	C
C	0.206476	3.24	0.810874	C
C	0.208469	5.67	0.7548	C
C	0.21028	9.54	0.356827	C
C	0.205466	4.93	0.440681	C
C	0.206157	5.84	0.49019	C
C	0.209929	3.99	0.940576	C
C	0.21013	12.14	0.272731	C
C	0.211611	3.04	0.840456	C
C	0.206181	1.04	0.460634	C
C	0.205266	4.05	0.499303	C
C	0.206853	1.44	0.721509	C
C	0.208215	1.39	0.692096	C
C	0.205029	2.68	0.801853	C
C	0.209624	0.68	0.189698	C
C	0.209221	0.69	0.225378	C
C	0.21178	16.12	0.12582	C
C	0.206795	3.87	0.734106	C
C	0.207319	6.17	0.629698	C
C	0.207364	6.17	0.629698	C
C	0.203092	1.16	0.529485	C
C	0.20647	1.42	0.689772	C
C	0.210342	1.6	0.671304	C
C	0.211949	4.49	0.531119	C
C	0.210917	1.93	0.81279	C
C	0.212377	2.35	0.817829	C
C	0.207493	2.28	0.950297	C
C	0.209745	2.28	0.940981	C
C	0.227395	0.87	0.0532039	C
C	0.208617	3.61	0.982471	C
C	0.207531	3.63	0.871503	C
C	0.217135	0.76	0.0961445	C
C	0.209756	3.82	0.968851	C
C	0.209587	2.16	0.946116	C
C	0.212234	2.16	0.778661	C
C	0.203667	0.68	0.124617	C
C	0.219178	1.47	0.182652	C
C	0.217558	3.05	0.282793	C
C	0.218327	3.19	0.216917	C
C	0.211138	0.91	0.205573	C
C	0.21427	1.45	0.367164	C
C	0.206134	2.8	0.878466	C
C	0.211439	0.95	0.207086	C
C	0.201775	2.44	0.375936	C
C	0.207971	3.14	0.936801	C
C	0.210904	2.65	0.89585	C
C	0.203899	1.32	0.589793	C
C	0.211113	2.02	0.827852	C
C	0.2078	4.05	0.856156	C
C	0.206196	3.27	0.776565	C
C	0.208494	0.81	0.338425	C
C	0.213459	2.99	0.754119	C
C	0.216709	0.99	0.142945	C
C	0.215788	2.72	0.458992	C
C	0.214142	2.59	0.707186	C
C	0.207478	1.71	0.876849	C
C	0.203013	1.59	0.589	C
C	0.221732	0.98	0.0737981	C
C	0.203612	2.76	0.564022	C
C	0.215087	1.47	0.341406	C
C	0.20592	1.98	0.885551	C
C	0.20625	0.58	0.151101	C
C	0.203515	2.48	0.580143	C
C	0.201569	17.64	0.0224221	C
C	0.211087	2.02	0.83419	C
C	0.20821	1.02	0.462668	C
C	0.206099	4.19	0.59714	C
C	0.212356	1.38	0.343738	C
C	0.205619	2.36	0.904273	C
C	0.214113	0.54	0.0531045	C
C	0.215407	0.74	0.123843	C
C	0.205402	1.98	0.840075	C
C	0.208815	3.81	0.982614	C
C	0.214073	1.52	0.394663	C
C	0.209089	3.46	0.998735	C
C	0.208705	5.85	0.740464	C
C	0.214762	1.12	0.226793	C
C	0.212961	1.39	0.343634	C
C	0.219306	1.34	0.182577	C
C	0.203261	1.15	0.523953	C
C	0.207961	1.84	0.927557	C
C	0.21797	5.23	0.15007	C
C	0.225449	0.94	0.0466198	C
C	0.209197	1.68	0.83713	C
C	0.210083	2.04	0.917856	C
C	0.20614	1.24	0.583678	C
C	0.210497	4.65	0.761688	C
C	0.209132	4.65	0.879448	C
C	0.2143	3.02	0.664173	C
C	0.213062	1.72	0.502197	C
C	0.213808	3.41	0.605221	C
C	0.219616	0.79	0.0945556	C
C	0.202601	1.49	0.584056	C
C	0.221037	0.72	0.0612393	C
C	0.21846	1.01	0.147091	C
C	0.215198	0.64	0.098863	C
C	0.199495	1.82	0.20443	C
C	0.210325	1.58	0.663185	C
C	0.205089	1.18	0.516582	C
C	0.197779	0.79	0.0803481	C
C	0.206598	2.93	0.876839	C
C	0.217947	2.74	0.252002	C
C	0.205692	1.77	0.794489	C
C	0.2053	1.36	0.604418	C
C	0.213975	1.62	0.431582	C
C	0.204165	1.32	0.585568	C
C	0.202283	1.77	0.514184	C
C	0.199399	1.46	0.218538	C
C	0.205312	2.5	0.8632	C
C	0.208136	2.5	0.932034	C
C	0.21774	1.35	0.217931	C
C	0.209402	5.17	0.796859	C
C	0.211004	2.5	0.895755	C
C	0.208866	2.69	0.93249	C
C	0.21729	3.03	0.302874	C
C	0.211398	1.23	0.308861	C
C	0.210787	4.08	0.809328	C
C	0.215935	2.85	0.441669	C
C	0.202631	2.56	0.450842	C
C	0.202332	1.46	0.571433	C
C	0.206318	1.63	0.785945	C
C	0.212451	1.95	0.664605	C
C	0.204765	2.11	0.789512	C
C	0.207609	5.96	0.673948	C
C	0.215183	1.56	0.359342	C
C	0.206171	3.11	0.81406	C
C	0.210017	1.81	0.845031	C
C	0.214327	0.78	0.135045	C
C	0.205925	2.31	0.927004	C
C	0.203326	1.28	0.58515	C
C	0.201561	1.28	0.478851	C
C	0.208327	2.02	0.954545	C
C	0.200378	3.42	0.28011	C
C	0.21807	0.48	0.0283396	C
C	0.215822	5.83	0.169007	C
C	0.215332	1.54	0.343132	C
C	0.209255	6.69	0.629551	C
C	0.20614	6.17	0.471287	C
C	0.208687	1.93	0.943684	C
C	0.208958	1.93	0.939949	C
C	0.207156	0.76	0.30738	C
C	0.207739	0.8	0.347883	C
C	0.218563	1.18	0.185522	C
C	0.208301	1.26	0.604862	C
C	0.209076	3.52	1	C
C	0.205692	3.52	0.656323	C
C	0.205097	2.29	0.849927	C
C	0.205051	2.29	0.84155	C
C	0.217044	1.92	0.248317	C
C	0.20365	1.16	0.527178	C
C	0.200029	1.11	0.234786	C
C	0.210362	2.03	0.899938	C
C	0.212851	2.34	0.783501	C
C	0.209488	0.99	0.351433	C
C	0.203431	1.08	0.472872	C
C	0.209745	3.03	0.952137	C
C	0.207517	2.23	0.952999	C
C	0.22009	1.66	0.124339	C
C	0.209799	0.94	0.30277	C
C	0.209946	0.66	0.155859	C
C	0.208085	1.16	0.549179	C
C	0.198683	8.04	0.0445057	C
C	0.214338	2.17	0.584687	C
C	0.217753	1.39	0.220455	C
C	0.218168	5.78	0.122723	C
C	0.21543	3.24	0.465292	C
C	0.215824	3.24	0.420626	C
C	0.209149	0.92	0.34815	C
C	0.207762	2.31	0.946704	C
C	0.217873	1.21	0.196502	C
C	0.209551	3.83	0.98364	C
C	0.203942	1.16	0.520308	C
C	0.221988	2.36	0.0569264	C
C	0.207346	1.93	0.937294	C
C	0.201278	0.81	0.156345	C
C	0.211442	4.4	0.636585	C
C	0.21136	1.98	0.787427	C
C	0.208026	1.79	0.911894	C
C	0.213516	2.59	0.775234	C
C	0.213792	2.59	0.744878	C
C	0.213939	2.77	0.734818	C
C	0.202082	1.83	0.486145	C
C	0.2091	1.36	0.615342	C
C	0.209163	2.1	0.952225	C
C	0.209991	3.23	0.956942	C
C	0.201071	1.44	0.435452	C
C	0.213074	2.25	0.745488	C
C	0.207655	1.32	0.664492	C
C	0.204633	2.58	0.764297	C
C	0.203966	2.33	0.665314	C
C	0.23569	0.88	0.0207227	C
C	0.204544	2.78	0.702085	C
C	0.20558	15.59	0.0359351	C
C	0.200721	3.16	0.314358	C
C	0.200603	3.16	0.306599	C
C	0.194393	1.42	0.0385209	C
C	0.209913	7.94	0.467365	C
C	0.210321	1.53	0.626066	C
C	0.2024	0.51	0.0531566	C
C	0.212932	1.13	0.245279	C
C	0.179745	5.81	0.0207285	C
C	0.203747	1.61	0.614758	C
C	0.206916	6.58	0.539498	C
C	0.201951	2.11	0.420161	C
C	0.204158	3.37	0.489216	C
C	0.207382	4.47	0.752101	C
C	0.194903	0.82	0.0314113	C
C	0.208471	3	0.950074	C
C	0.213167	2.07	0.665472	C
C	0.207368	2.05	0.951615	C
C	0.214615	2.89	0.640684	C
C	0.203094	3.58	0.347756	C
C	0.211823	3.17	0.815527	C
C	0.20075	2.37	0.284125	C
C	0.203039	1.43	0.602816	C
C	0.207796	1.17	0.569254	C
C	0.220254	1.31	0.143312	C
C	0.213751	1.45	0.372583	C
C	0.21235	2.81	0.832988	C
C	0.210552	4.05	0.854832	C
C	0.201927	2.13	0.411375	C
C	0.20747	1.92	0.938335	C
C	0.207449	1.92	0.938335	C
C	0.209644	4.22	0.928019	C
C	0.21376	2.88	0.745087	C
C	0.214899	2.88	0.593478	C
C	0.205516	0.67	0.167722	C
C	0.224091	3.49	0.0250913	C
C	0.208162	0.58	0.162111	C
C	0.214847	2.81	0.608682	C
C	0.207437	0.75	0.308475	C
C	0.211618	2.41	0.864398	C
C	0.188768	2.09	0.0224035	C
C	0.19208	2.09	0.0331366	C
C	0.2107	2.95	0.900394	C
C	0.214384	2.33	0.624624	C
C	0.214528	2.33	0.606231	C
C	0.2105	9.3	0.354074	C
C	0.212762	2.9	0.808658	C
C	0.214267	2.9	0.683532	C
C	0.198127	3.27	0.111418	C
C	0.213235	2.04	0.648618	C
C	0.212124	2.17	0.786773	C
C	0.201661	1.59	0.494006	C
C	0.201811	0.93	0.28145	C
C	0.203924	2.26	0.666371	C
C	0.205736	2.4	0.912365	C
C	0.210347	3.94	0.896443	C
C	0.202556	1.03	0.413476	C
C	0.204948	5.93	0.327602	C
C	0.209541	1.83	0.88903	C
C	0.203334	0.98	0.376898	C
C	0.2017	2.92	0.366539	C
C	0.20269	1.71	0.553473	C
C	0.207165	2.45	0.941694	C
C	0.201478	0.37	0.0318729	C
C	0.215791	2.64	0.454789	C
C	0.204879	2.17	0.814988	C
C	0.203761	6.23	0.179592	C
C	0.213903	2.61	0.739801	C
C	0.201255	4.28	0.20729	C
C	0.198602	2.32	0.121745	C
C	0.19964	3.25	0.230943	C
C	0.199598	3.25	0.225306	C
C	0.202357	3.2	0.376288	C
C	0.20139	3.2	0.342985	C
C	0.204677	5.51	0.301946	C
C	0.202734	1.32	0.583289	C
C	0.207923	3.26	0.933487	C
C	0.206543	7.12	0.439379	C
C	0.202215	1.85	0.492017	C
C	0.209369	9.65	0.370112	C
C	0.204759	4.83	0.349798	C
C	0.209739	1.38	0.570809	C
C	0.200705	10.56	0.0547205	C
C	0.207401	0.79	0.336437	C
C	0.203993	2.91	0.592545	C
C	0.204877	2.91	0.718479	C
C	0.210719	6.04	0.548233	C
C	0.204322	2.11	0.721995	C
C	0.200448	4.59	0.150468	C
C	0.203637	1.38	0.604204	C
C	0.207876	1.33	0.667629	C
C	0.209932	1.69	0.787292	C
C	0.204	8.03	0.150667	C
C	0.211596	0.97	0.209877	C
C	0.215756	11.38	0.068466	C
C	0.205439	2.03	0.853024	C
C	0.204049	1.77	0.644408	C
C	0.201253	1.28	0.438896	C
C	0.201588	1.48	0.499823	C
C	0.199028	1.07	0.149764	C
C	0.204754	7.98	0.213564	C
C	0.202047	1.03	0.383189	C
C	0.207702	3.33	0.915839	C
C	0.213545	2.89	0.760648	C
C	0.232248	2.12	0.0207408	C
C	0.20937	4.09	0.958173	C
C	0.213844	6.57	0.166909	C
C	0.203594	1.39	0.605105	C
C	0.206526	4.96	0.58649	C
C	0.206122	4.96	0.530957	C
C	0.205822	1.37	0.631433	C
C	0.2061	3.97	0.627834	C
C	0.207288	0.63	0.20988	C
C	0.21012	2.09	0.92461	C
C	0.213111	3.41	0.669389	C
C	0.206487	1.04	0.475692	C
C	0.195381	4.52	0.0451927	C
C	0.195197	4.52	0.0443695	C
C	0.205911	4.34	0.551911	C
C	0.212005	2.25	0.819312	C
C	0.212049	3.28	0.785125	C
C	0.210011	2.12	0.931281	C
C	0.216251	4.1	0.272027	C
C	0.210693	4.42	0.768954	C
C	0.205316	4.16	0.481276	C
C	0.19884	0.89	0.117242	C
C	0.204515	1.6	0.646471	C
C	0.20964	1.68	0.805632	C
C	0.200209	8.8	0.0681802	C
C	0.216664	1.69	0.270155	C
C	0.200238	3.34	0.275841	C
C	0.206799	1.76	0.866772	C
C	0.213144	2.11	0.689638	C
C	0.200579	2.93	0.298019	C
C	0.213177	3.35	0.68199	C
C	0.207523	0.97	0.45333	C
C	0.21579	8.16	0.0885534	C
C	0.206559	0.93	0.399601	C
C	0.207993	1.68	0.870816	C
C	0.196046	1.84	0.0551907	C
C	0.225908	1.2	0.0408661	C
C	0.223899	27.09	0.0207213	C
C	0.205087	0.52	0.101057	C
C	0.21291	0.9	0.16981	C
C	0.203048	2.71	0.490684	C
C	0.215414	0.7	0.115082	C
C	0.220013	2.44	0.110879	C
C	0.21894	2.44	0.166536	C
C	0.193938	2.2	0.0446794	C
C	0.20053	3.91	0.239801	C
C	0.206849	1.45	0.724769	C
C	0.21018	2.51	0.922642	C
C	0.197773	1.2	0.093063	C
C	0.201327	3.62	0.301526	C
C	0.214373	5.88	0.175828	C
C	0.20546	1.52	0.676082	C
C	0.217825	3.84	0.214046	C
C	0.212311	3.09	0.80191	C
C	0.220619	0.89	0.0970818	C
C	0.195777	2.72	0.0551363	C
C	0.197206	2.83	0.0809352	C
C	0.203959	3.7	0.393103	C
C	0.214822	1.84	0.435514	C
C	0.193032	1.06	0.0310229	C
C	0.20106	1.67	0.411351	C
C	0.206741	3.45	0.804282	C
C	0.215709	4.66	0.235088	C
C	0.198459	0.65	0.0618366	C
C	0.200442	1.47	0.345921	C
C	0.205309	0.41	0.0649207	C
C	0.212219	2.34	0.823834	C
C	0.208815	2.14	0.954031	C
C	0.202604	0.79	0.183103	C
C	0.201162	2.22	0.33235	C
C	0.198774	0.8	0.100841	C
C	0.206725	2.84	0.895849	C
C	0.205622	2.84	0.82847	C
C	0.202068	1.66	0.523058	C
C	0.218101	1.74	0.194916	C
C	0.216091	1.68	0.310566	C
C	0.211379	3.39	0.825346	C
C	0.203369	3.23	0.437957	C
C	0.204937	2.25	0.822328	C
C	0.200865	1.65	0.390179	C
C	0.200653	8.57	0.0672709	C
C	0.205289	3.19	0.695151	C
C	0.20246	1.12	0.481927	C
C	0.201702	3.14	0.357407	C
C	0.198487	1.82	0.128774	C
C	0.203542	1.03	0.426517	C
C	0.227375	2.96	0.0220507	C
C	0.206988	5.22	0.638027	C
C	0.203587	5.22	0.192894	C
C	0.219704	1.39	0.166487	C
C	0.213991	1.19	0.269315	C
C	0.206039	0.87	0.32326	C
C	0.197773	0.41	0.023872	C
CMC	0.270628	4.69	0.625956	CMC
CMC	0.280173	13.26	0.071529	CMC
CMC	0.272713	2.76	0.630515	CMC
CMC	0.278064	9.68	0.182981	CMC
CMC	0.288646	0.99	0.166853	CMC
CMC	0.260385	0.31	0.105354	CMC
CMC	0.275355	8.11	0.252262	CMC
CMC	0.282213	1	0.437806	CMC
CMC	0.277853	0.54	0.262742	CMC
CMC	0.27222	0.88	0.491585	CMC
CMC	0.266304	3.14	0.860648	CMC
CMC	0.264169	2.74	0.717919	CMC
CMC	0.268752	0.83	0.570448	CMC
CMC	0.281209	2.29	0.672255	CMC
CMC	0.281203	4.19	0.508278	CMC
CMC	0.270728	2.32	0.78564	CMC
CMC	0.278947	6.06	0.347276	CMC
CMC	0.257591	1.21	0.206611	CMC
CMC	0.288395	1.03	0.174133	CMC
CMC	0.2809	2.7	0.647254	CMC
CMC	0.252449	0.5	0.0545629	CMC
CMC	0.282143	1.75	0.633176	CMC
CMC	0.281813	2.54	0.609931	CMC
CMC	0.270165	3.55	0.730547	CMC
CMC	0.273675	4.26	0.522443	CMC
CMC	0.279022	2.22	0.732177	CMC
CMC	0.289078	5.43	0.0494083	CMC
CMC	0.268221	1.38	0.764954	CMC
CMC	0.274528	0.41	0.161147	CMC
CMC	0.260719	0.7	0.318266	CMC
CMC	0.282466	5.18	0.342212	CMC
CMC	0.281026	1.58	0.672803	CMC
CMC	0.271457	0.82	0.498085	CMC
CMC	0.275123	0.59	0.269238	CMC
CMC	0.265976	8.7	0.25369	CMC
CMC	0.269883	2.86	0.826706	CMC
CMC	0.270696	4.09	0.673318	CMC
CMC	0.27815	2.34	0.703848	CMC
CMC	0.266659	2.44	0.96253	CMC
CMC	0.267569	4.1	0.771895	CMC
CMC	0.28066	0.59	0.257957	CMC
CMC	0.281932	1.13	0.511956	CMC
CMC	0.275158	10.06	0.195713	CMC
CMC	0.283851	0.4	0.0809873	CMC
CMC	0.272018	3.26	0.630339	CMC
CMC	0.290579	1.46	0.103645	CMC
CMC	0.270597	7.3	0.305702	CMC
CMC	0.252814	2.69	0.0520668	CMC
CMC	0.280845	2.57	0.663253	CMC
CMC	0.281988	0.59	0.231253	CMC
CMC	0.281712	2.85	0.596762	CMC
CMC	0.26493	0.82	0.507531	CMC
CMC	0.2725	4.98	0.48462	CMC
CMC	0.277857	1.52	0.703755	CMC
CMC	0.279042	1.03	0.550976	CMC
CMC	0.259817	1.32	0.337856	CMC
CMC	0.259415	1.16	0.322941	CMC
CMC	0.280322	2.43	0.698474	CMC
CMC	0.285414	7.44	0.104867	CMC
CMC	0.284456	4.06	0.307075	CMC
CMC	0.274231	0.82	0.409571	CMC
CMC	0.263622	1.4	0.704194	CMC
CMC	0.283435	0.5	0.13652	CMC
CMC	0.25995	1.36	0.343114	CMC
CMC	0.279192	9.01	0.17798	CMC
CMC	0.26205	1.31	0.55325	CMC
CMC	0.268244	4.15	0.773173	CMC
CMC	0.278866	7.99	0.230063	CMC
CMC	0.284984	2.35	0.393709	CMC
CMC	0.271316	1.18	0.599356	CMC
CMC	0.284379	1.9	0.456287	CMC
CMC	0.268252	2.52	0.987938	CMC
CMC	0.259978	3.86	0.252666	CMC
CMC	0.272902	0.94	0.499734	CMC
CMC	0.263726	1.92	0.709321	CMC
CMC	0.266756	2.03	0.918262	CMC
CMC	0.265767	0.85	0.55391	CMC
CMC	0.276208	2.57	0.627209	CMC
CMC	0.262826	1.56	0.639736	CMC
CMC	0.282267	3.44	0.534141	CMC
CMC	0.269295	2.11	0.890907	CMC
CMC	0.273487	2.32	0.644189	CMC
CMC	0.271609	6.46	0.357302	CMC
CMC	0.271355	6.89	0.32563	CMC
CMC	0.266228	5.64	0.455632	CMC
CMC	0.278016	5.48	0.413598	CMC
CMC	0.283276	0.24	0.0306237	CMC
CMC	0.278521	1.44	0.689919	CMC
CMC	0.268223	0.31	0.126413	CMC
CMC	0.273306	3.48	0.569537	CMC
CMC	0.269218	0.84	0.566926	CMC
CMC	0.269011	1.03	0.599274	CMC
CMC	0.27845	2.61	0.680593	CMC
CMC	0.275399	2.6	0.607903	CMC
CMC	0.264452	1.98	0.766886	CMC
CMC	0.269561	2.32	0.884731	CMC
CMC	0.279127	4.03	0.580212	CMC
CMC	0.259835	0.53	0.262252	CMC
CMC	0.268522	2.42	0.970664	CMC
CMC	0.258554	0.47	0.195108	CMC
CMC	0.265666	1.83	0.850065	CMC
CMC	0.26335	1.04	0.589128	CMC
CMC	0.270691	3.17	0.719584	CMC
CMC	0.285319	2.27	0.37258	CMC
CMC	0.276343	2.49	0.638508	CMC
CMC	0.269506	0.37	0.185346	CMC
CMC	0.282874	2.53	0.533752	CMC
CMC	0.282868	4.72	0.364728	CMC
CMC	0.269166	3.9	0.770988	CMC
CMC	0.285746	1.88	0.34702	CMC
CMC	0.275381	2.81	0.591519	CMC
CMC	0.286045	1.96	0.320372	CMC
CMC	0.264329	1.78	0.77007	CMC
CMC	0.26707	2.86	0.96006	CMC
CMC	0.285526	1.82	0.359562	CMC
CMC	0.281958	1.41	0.589136	CMC
CMC	0.26311	1.48	0.668461	CMC
CMC	0.278372	10.79	0.14707	CMC
CMC	0.260044	0.81	0.331251	CMC
CMC	0.264552	4.27	0.564286	CMC
CMC	0.273225	0.58	0.279516	CMC
CMC	0.281132	2.22	0.681455	CMC
CMC	0.274227	2.35	0.628461	CMC
CMC	0.285441	1.65	0.36023	CMC
CMC	0.259494	0.78	0.299725	CMC
CMC	0.285755	2.66	0.313155	CMC
CMC	0.281648	2.71	0.608588	CMC
CMC	0.273011	4.07	0.550383	CMC
CMC	0.276051	7.39	0.275962	CMC
CMC	0.275968	3.01	0.592508	CMC
CMC	0.267951	3.84	0.801878	CMC
CMC	0.270323	0.48	0.283647	CMC
CMC	0.275204	0.93	0.483445	CMC
CMC	0.28242	7.8	0.193089	CMC
CMC	0.278233	0.84	0.444051	CMC
CMC	0.283356	5.87	0.272327	CMC
CMC	0.274827	1.77	0.655552	CMC
CMC	0.264178	1.8	0.755206	CMC
CMC	0.266314	1.49	0.821158	CMC
CMC	0.263162	1.16	0.620012	CMC
CMC	0.276163	0.75	0.379307	CMC
CMC	0.277356	4.19	0.565197	CMC
CMC	0.285047	1.91	0.399339	CMC
CMC	0.281038	0.38	0.0966896	CMC
CMC	0.25692	4.91	0.0839599	CMC
CMC	0.282154	1.57	0.613848	CMC
CMC	0.283114	1.73	0.559487	CMC
CMC	0.278459	1.47	0.697066	CMC
CMC	0.284252	1.5	0.44597	CMC
CMC	0.277565	9.55	0.197789	CMC
CMC	0.278891	0.79	0.396356	CMC
CMC	0.269134	0.47	0.284417	CMC
CMC	0.280678	4.77	0.435418	CMC
CMC	0.264328	0.47	0.269552	CMC
CMC	0.285719	0.53	0.13552	CMC
CMC	0.268748	3.59	0.807195	CMC
CMC	0.2742	2	0.658004	CMC
CMC	0.267805	5.87	0.480773	CMC
CMC	0.265868	2.87	0.879878	CMC
CMC	0.278829	12.02	0.109728	CMC
CMC	0.264073	3.59	0.589673	CMC
CMC	0.266701	2.51	0.969961	CMC
CMC	0.278998	1.71	0.737627	CMC
CMC	0.28278	6.17	0.279088	CMC
CMC	0.282274	14.61	0.0312327	CMC
CMC	0.277915	14.5	0.0624237	CMC
CMC	0.284507	0.93	0.300037	CMC
CMC	0.280373	1	0.503961	CMC
CMC	0.292343	0.79	0.0972608	CMC
CMC	0.266261	2.33	0.92793	CMC
CMC	0.275339	1.29	0.622327	CMC
CMC	0.270395	1.19	0.619122	CMC
CMC	0.28227	1.53	0.599686	CMC
CMC	0.263776	2.44	0.689789	CMC
CMC	0.284579	0.41	0.0789835	CMC
CMC	0.283778	0.84	0.296907	CMC
CMC	0.262559	0.65	0.330787	CMC
CMC	0.292201	0.45	0.0447813	CMC
CMC	0.262575	2.5	0.563666	CMC
CMC	0.262507	0.41	0.228213	CMC
CMC	0.270301	1.89	0.803525	CMC
CMC	0.276125	0.74	0.372924	CMC
CMC	0.290602	0.62	0.0971221	CMC
CMC	0.262316	4.17	0.411109	CMC
CMC	0.266068	1.35	0.773739	CMC
CMC	0.263876	1.03	0.612264	CMC
CMC	0.260356	1.31	0.384923	CMC
CMC	0.26995	0.67	0.465538	CMC
CMC	0.275597	1.18	0.604492	CMC
CMC	0.279258	3.4	0.626824	CMC
CMC	0.283903	0.78	0.278096	CMC
CMC	0.285275	1.68	0.377891	CMC
CMC	0.282483	0.63	0.248165	CMC
CMC	0.276778	2.27	0.670441	CMC
CMC	0.277329	0.8	0.426309	CMC
CMC	0.276024	5.3	0.435644	CMC
CMC	0.276254	5.3	0.438126	CMC
CMC	0.268241	3.08	0.906723	CMC
CMC	0.264003	0.62	0.33398	CMC
CMC	0.266302	6.4	0.363409	CMC
CMC	0.282671	2.04	0.584295	CMC
CMC	0.26343	1.21	0.647973	CMC
CMC	0.268627	1.3	0.716688	CMC
CMC	0.266039	2.94	0.883032	CMC
CMC	0.276671	2.9	0.6148	CMC
CMC	0.263116	3.68	0.498824	CMC
CMC	0.285041	2.61	0.374056	CMC
CMC	0.253407	2.01	0.0750034	CMC
CMC	0.278019	0.6	0.297824	CMC
CMC	0.265005	3.3	0.720316	CMC
CMC	0.266958	2.59	0.983027	CMC
CMC	0.279539	0.88	0.443971	CMC
CMC	0.263679	0.33	0.145799	CMC
CMC	0.277056	1.67	0.702357	CMC
CMC	0.274467	3.61	0.552859	CMC
CMC	0.280188	5.38	0.375608	CMC
CMC	0.272149	0.48	0.24914	CMC
CMC	0.279332	2.37	0.719349	CMC
CMC	0.278638	0.46	0.191182	CMC
CMC	0.267066	2.5	0.987743	CMC
CMC	0.262393	5.27	0.3415	CMC
CMC	0.261815	0.88	0.436228	CMC
CMC	0.283969	7.74	0.148454	CMC
CMC	0.259911	1.99	0.337831	CMC
CMC	0.295683	0.7	0.0297799	CMC
CMC	0.269309	1.21	0.655432	CMC
CMC	0.280787	6.75	0.290722	CMC
CMC	0.287962	2.27	0.173677	CMC
CMC	0.270756	0.69	0.454821	CMC
CMC	0.264694	3.64	0.640936	CMC
CMC	0.276497	3.15	0.598371	CMC
CMC	0.26299	0.97	0.540389	CMC
CMC	0.278563	8.3	0.218724	CMC
CMC	0.285895	5.47	0.160744	CMC
CMC	0.28159	3.98	0.518921	CMC
CMC	0.272887	1.7	0.676234	CMC
CMC	0.284309	1.41	0.426259	CMC
CMC	0.275783	1.72	0.667081	CMC
CMC	0.265021	2.89	0.795639	CMC
CMC	0.284568	2.06	0.436573	CMC
CMC	0.280911	1.94	0.708286	CMC
CMC	0.266421	3.56	0.790263	CMC
CMC	0.25979	3.3	0.25799	CMC
CMC	0.285485	7.46	0.101105	CMC
CMC	0.281913	1.98	0.64631	CMC
CMC	0.284287	2.36	0.438435	CMC
CMC	0.270552	2.87	0.766178	CMC
CMC	0.266001	2.37	0.907278	CMC
CMC	0.252413	0.57	0.0620685	CMC
CMC	0.285466	1.75	0.361856	CMC
CMC	0.293819	1.45	0.055788	CMC
CMC	0.276078	1.51	0.660103	CMC
CMC	0.258878	0.54	0.228004	CMC
CMC	0.263557	5.54	0.369306	CMC
CMC	0.259059	3.62	0.208789	CMC
CMC	0.265084	5.19	0.474982	CMC
CMC	0.267122	4.09	0.756219	CMC
CMC	0.275529	1.81	0.665923	CMC
CMC	0.288031	1.56	0.176171	CMC
CMC	0.266853	1.47	0.817031	CMC
CMC	0.269042	2.4	0.933715	CMC
CMC	0.277714	2.79	0.647306	CMC
CMC	0.257016	0.37	0.101108	CMC
CMC	0.268212	2.28	0.971335	CMC
CMC	0.280187	1.67	0.717201	CMC
CMC	0.284221	0.59	0.197659	CMC
CMC	0.258912	1.42	0.255659	CMC
CMC	0.28837	3.23	0.097519	CMC
CMC	0.257076	0.79	0.184238	CMC
CMC	0.251304	2.05	0.039192	CMC
CMC	0.271636	1.38	0.66587	CMC
CMC	0.257722	14.31	0.0102753	CMC
CMC	0.267672	1.4	0.784777	CMC
CMC	0.273084	1.04	0.536337	CMC
CMC	0.2789	4.2	0.561868	CMC
CMC	0.261704	1.29	0.517014	CMC
CMC	0.279694	1.58	0.711209	CMC
CMC	0.283652	5.25	0.294832	CMC
CMC	0.266391	1.25	0.736323	CMC
CMC	0.28083	0.73	0.316408	CMC
CMC	0.257225	2.12	0.194037	CMC
CMC	0.280532	6.62	0.300099	CMC
CMC	0.280348	2.54	0.683038	CMC
CMC	0.267255	4.79	0.656603	CMC
CMC	0.292747	1.09	0.0846564	CMC
CMC	0.283172	11.96	0.0320141	CMC
CMC	0.262433	4.76	0.385254	CMC
CMC	0.263999	2.34	0.714743	CMC
CMC	0.279538	1.03	0.542355	CMC
CMC	0.277168	6.69	0.314293	CMC
CMC	0.263646	0.61	0.324886	CMC
CMC	0.282803	4.66	0.376424	CMC
CMC	0.268431	2.41	0.976837	CMC
CMC	0.272115	5.16	0.482813	CMC
CMC	0.263614	1.22	0.665316	CMC
CMC	0.27938	1.61	0.721226	CMC
CMC	0.279691	1.61	0.716098	CMC
CMC	0.266015	1	0.643597	CMC
CMC	0.281007	3.6	0.586846	CMC
CMC	0.2638	1.45	0.723816	CMC
CMC	0.267154	4.41	0.719441	CMC
CMC	0.267679	0.55	0.363495	CMC
CMC	0.263962	2.32	0.714888	CMC
CMC	0.26714	1.7	0.878127	CMC
CMC	0.265581	1.85	0.847385	CMC
CMC	0.274466	2.06	0.653448	CMC
CMC	0.283176	2.91	0.493712	CMC
CMC	0.256016	0.89	0.157694	CMC
CMC	0.283876	1.65	0.493142	CMC
CMC	0.262261	4.7	0.377084	CMC
CMC	0.270827	1.81	0.767962	CMC
CMC	0.269808	3.44	0.760463	CMC
CMC	0.263779	1.52	0.726219	CMC
CMC	0.262864	8.39	0.170057	CMC
CMC	0.276739	10.35	0.187135	CMC
CMC	0.280959	0.53	0.205435	CMC
CMC	0.255636	2.17	0.136557	CMC
CMC	0.284826	2.52	0.392822	CMC
CMC	0.268181	0.91	0.593886	CMC
CMC	0.290485	1.35	0.115472	CMC
CMC	0.275949	9.71	0.211489	CMC
CMC	0.271701	0.4	0.199989	CMC
CMC	0.259726	1.81	0.315325	CMC
CMC	0.291197	2.35	0.0515996	CMC
CMC	0.271111	1.32	0.658157	CMC
CMC	0.27147	0.28	0.0877876	CMC
CMC	0.273605	1.11	0.562057	CMC
CMC	0.279841	0.31	0.0747119	CMC
CMC	0.282593	3.48	0.505902	CMC
CMC	0.26878	5.12	0.63182	CMC
CMC	0.275881	12.76	0.103781	CMC
CMC	0.272315	2.64	0.659706	CMC
CMC	0.277533	3.62	0.601889	CMC
CMC	0.28364	1.54	0.501814	CMC
CMC	0.263608	2.94	0.637617	CMC
CMC	0.266367	2.71	0.938994	CMC
CMC	0.271748	0.41	0.206122	CMC
CMC	0.285233	4.63	0.232089	CMC
CMC	0.278839	2.15	0.736346	CMC
CMC	0.276159	1.21	0.6217	CMC
CMC	0.279722	0.85	0.416349	CMC
CMC	0.255981	0.58	0.110712	CMC
CMC	0.285064	0.56	0.166179	CMC
CMC	0.268781	2.66	0.949803	CMC
CMC	0.263538	2.43	0.665762	CMC
CMC	0.262187	1.1	0.531601	CMC
CMC	0.267521	1.53	0.83377	CMC
CMC	0.276936	0.85	0.458571	CMC
CMC	0.279703	1.03	0.538625	CMC
CMC	0.276492	1.83	0.688921	CMC
CMC	0.256925	0.37	0.0989106	CMC
CMC	0.267994	1.19	0.68414	CMC
CMC	0.266983	3.39	0.845641	CMC
CMC	0.292606	0.35	0.0214106	CMC
CMC	0.261484	3.47	0.371964	CMC
CMC	0.269615	2.42	0.882262	CMC
CMC	0.26386	3.65	0.568137	CMC
CMC	0.282364	7.59	0.210824	CMC
CMC	0.259461	1.2	0.323323	CMC
CMC	0.272711	0.4	0.182665	CMC
CMC	0.283002	3.69	0.455942	CMC
CMC	0.290803	0.56	0.0753026	CMC
CMC	0.28305	3.02	0.497763	CMC
CMC	0.264137	1.59	0.760004	CMC
CMC	0.270341	3.47	0.723514	CMC
CMC	0.260857	0.56	0.294795	CMC
CMC	0.283123	0.44	0.0998501	CMC
CMC	0.266802	3.48	0.823374	CMC
CMC	0.276577	0.79	0.413041	CMC
CMC	0.283584	1.54	0.506572	CMC
CMC	0.280919	0.97	0.467388	CMC
CMC	0.26087	3.08	0.346005	CMC
CMC	0.273984	11.8	0.126066	CMC
CMC	0.272088	1.36	0.647981	CMC
CMC	0.263519	2.5	0.663684	CMC
CMC	0.27521	5.34	0.422205	CMC
CMC	0.276284	1.03	0.556868	CMC
CMC	0.267359	1.9	0.913618	CMC
CMC	0.285178	0.73	0.23909	CMC
CMC	0.27576	0.47	0.206129	CMC
CMC	0.283497	3.17	0.455112	CMC
CMC	0.276576	1.21	0.627157	CMC
CMC	0.2781	5.31	0.429566	CMC
CMC	0.275788	1.23	0.619201	CMC
CMC	0.265523	1.92	0.844952	CMC
CMC	0.264149	1.48	0.750567	CMC
CMC	0.257677	1.25	0.205294	CMC
CMC	0.277866	0.59	0.292919	CMC
CMC	0.266335	3.76	0.75724	CMC
CMC	0.268109	2.82	0.963142	CMC
CMC	0.262105	1.02	0.506898	CMC
CMC	0.268365	2.4	0.978824	CMC
CMC	0.276281	8.56	0.241656	CMC
CMC	0.266189	1.48	0.817579	CMC
CMC	0.262111	2.88	0.48239	CMC
CMC	0.267399	0.63	0.43383	CMC
CMC	0.264041	1.01	0.609697	CMC
CMC	0.256798	0.41	0.111083	CMC
CMC	0.272205	9.93	0.155893	CMC
CMC	0.26649	1.09	0.676231	CMC
CMC	0.25104	0.78	0.0681714	CMC
CMC	0.275438	1.22	0.611742	CMC
CMC	0.269549	1.63	0.807363	CMC
CMC	0.262797	1.72	0.631272	CMC
CMC	0.259818	2.1	0.332169	CMC
CMC	0.271491	3.57	0.646009	CMC
CMC	0.283073	4.62	0.364539	CMC
CMC	0.275179	1.27	0.616512	CMC
CMC	0.272638	1.61	0.675765	CMC
CMC	0.274809	1.32	0.616934	CMC
CMC	0.283634	4.97	0.311968	CMC
CMC	0.284404	0.65	0.229438	CMC
CMC	0.263625	4.14	0.507554	CMC
CMC	0.265375	0.38	0.20956	CMC
CMC	0.25823	0.53	0.198111	CMC
CMC	0.260654	0.59	0.294608	CMC
CMC	0.278998	1.56	0.714968	CMC
CMC	0.275168	5.6	0.395303	CMC
CMC	0.286383	2.62	0.271834	CMC
CMC	0.260277	1.24	0.384881	CMC
CMC	0.268539	5.91	0.492102	CMC
CMC	0.286516	1.96	0.283487	CMC
CMC	0.275136	0.48	0.212747	CMC
CMC	0.274143	9.68	0.192026	CMC
CMC	0.257508	0.56	0.169026	CMC
CMC	0.276466	0.88	0.473331	CMC
CMC	0.256924	0.52	0.14258	CMC
CMC	0.264055	2.56	0.716849	CMC
CMC	0.284224	1.76	0.46743	CMC
CMC	0.273188	0.91	0.47909	CMC
CMC	0.278368	1.78	0.737404	CMC
CMC	0.278828	1.15	0.603378	CMC
CMC	0.278719	3.33	0.626909	CMC
CMC	0.27632	2.62	0.625841	CMC
CMC	0.266948	1.57	0.847576	CMC
CMC	0.253857	2.84	0.0686534	CMC
CMC	0.284074	2.28	0.459587	CMC
CMC	0.269485	5.28	0.595307	CMC
CMC	0.275054	0.89	0.458779	CMC
CMC	0.280835	2.64	0.654917	CMC
CMC	0.279931	2.11	0.736032	CMC
CMC	0.281821	0.87	0.364591	CMC
CMC	0.268001	0.87	0.585243	CMC
CMC	0.26859	0.26	0.0722079	CMC
CMC	0.261609	6.32	0.208044	CMC
CMC	0.269135	0.38	0.196784	CMC
CMC	0.254641	1.76	0.09533	CMC
CMC	0.269486	0.75	0.532766	CMC
CMC	0.267029	1.57	0.847789	CMC
CMC	0.267102	0.86	0.580687	CMC
CMC	0.287448	0.42	0.0530816	CMC
CMC	0.26959	1.37	0.722865	CMC
CMC	0.263156	1.29	0.650466	CMC
CMC	0.2734	4.88	0.468672	CMC
CMC	0.268478	3.08	0.896101	CMC
CMC	0.258545	6.94	0.0473775	CMC
CMC	0.268797	1.5	0.795027	CMC
CMC	0.267013	1.06	0.657339	CMC
CMC	0.265605	2.47	0.875223	CMC
CMC	0.261737	1.12	0.503789	CMC
CMC	0.262712	5.31	0.352407	CMC
CMC	0.260154	1.87	0.350615	CMC
CMC	0.281153	3.21	0.606804	CMC
CMC	0.282243	2.96	0.55997	CMC
CMC	0.29201	1.04	0.101922	CMC
CMC	0.280654	3.24	0.619679	CMC
CMC	0.280045	1.08	0.554834	CMC
CMC	0.276383	10.52	0.184026	CMC
CMC	0.282864	2.08	0.56719	CMC
CMC	0.272375	3.66	0.59576	CMC
CMC	0.275075	0.72	0.339988	CMC
CMC	0.270979	2.22	0.763552	CMC
CMC	0.279464	2.94	0.650852	CMC
CMC	0.255316	0.45	0.0862492	CMC
CMC	0.27103	1.43	0.697822	CMC
CMC	0.269395	1.27	0.682036	CMC
CMC	0.260828	1.54	0.413051	CMC
CMC	0.284226	6.49	0.202756	CMC
CMC	0.279025	2.05	0.743905	CMC
CMC	0.267873	8.55	0.255981	CMC
CMC	0.281745	1.52	0.624257	CMC
CMC	0.275691	2.01	0.666099	CMC
CMC	0.2669	1.62	0.861071	CMC
CMC	0.247781	2.97	0.0140668	CMC
CMC	0.260895	0.5	0.276369	CMC
CMC	0.267603	2.07	0.944712	CMC
CMC	0.27333	9.59	0.180199	CMC
CMC	0.273075	1.77	0.675211	CMC
CMC	0.286896	0.45	0.0723918	CMC
CMC	0.282944	2.86	0.514301	CMC
CMC	0.264853	0.83	0.512765	CMC
CMC	0.277148	2.94	0.622857	CMC
CMC	0.269939	0.62	0.419334	CMC
CMC	0.267284	3.59	0.82202	CMC
CMC	0.279272	12.04	0.103786	CMC
CMC	0.27094	3.11	0.707911	CMC
CMC	0.257399	2.72	0.171682	CMC
CMC	0.294343	1.66	0.0463362	CMC
CMC	0.264181	1.03	0.623925	CMC
CMC	0.267538	2.53	0.999979	CMC
CMC	0.270158	9.93	0.166497	CMC
CMC	0.28341	0.35	0.0698786	CMC
CMC	0.288118	0.79	0.169069	CMC
CMC	0.298877	1.07	0.0141267	CMC
CMC	0.272789	0.49	0.244026	CMC
CMC	0.271134	5.51	0.492369	CMC
CMC	0.28005	3.78	0.596531	CMC
CMC	0.268058	1.45	0.798571	CMC
CMC	0.284271	0.76	0.266213	CMC
CMC	0.279572	2.35	0.71995	CMC
CMC	0.277466	4.87	0.490277	CMC
CMC	0.269043	0.82	0.565497	CMC
CMC	0.258605	2.5	0.243336	CMC
CMC	0.270483	0.42	0.230957	CMC
CMC	0.281117	0.57	0.233983	CMC
CMC	0.271542	3.73	0.636081	CMC
CMC	0.270757	1.37	0.687739	CMC
CMC	0.270941	3.81	0.670044	CMC
CMC	0.268969	13.94	0.0796407	CMC
CMC	0.258158	2.9	0.190137	CMC
CMC	0.269078	1.49	0.784879	CMC
CMC	0.270759	1.53	0.733581	CMC
CMC	0.275175	0.53	0.243057	CMC
CMC	0.285642	1.01	0.265018	CMC
CMC	0.272747	1.53	0.662441	CMC
CMC	0.287499	1.91	0.212157	CMC
CMC	0.282527	2.87	0.543717	CMC
CMC	0.277827	1.6	0.71472	CMC
CMC	0.263014	2.83	0.582923	CMC
CMC	0.283524	0.27	0.0447072	CMC
CMC	0.264263	2.16	0.744687	CMC
CMC	0.267165	0.78	0.539114	CMC
CMC	0.27745	1.41	0.679745	CMC
CMC	0.269981	0.47	0.279157	CMC
CMC	0.266721	2.83	0.948865	CMC
CMC	0.257312	1.07	0.214919	CMC
CMC	0.263368	0.78	0.424659	CMC
CMC	0.274351	1.84	0.658156	CMC
CMC	0.283209	3.1	0.484327	CMC
CMC	0.27734	3.58	0.60116	CMC
CMC	0.26098	0.91	0.404331	CMC
CMC	0.26172	3.1	0.419694	CMC
CMC	0.282155	1.4	0.578169	CMC
CMC	0.287461	1.43	0.200109	CMC
CMC	0.271479	1.18	0.597111	CMC
CMC	0.284836	7.64	0.120114	CMC
CMC	0.283493	7.64	0.172953	CMC
CMC	0.266188	9.41	0.228157	CMC
CMC	0.264434	5.35	0.42435	CMC
CMC	0.286126	0.92	0.234353	CMC
CMC	0.275829	0.48	0.213528	CMC
CMC	0.294963	0.97	0.0466981	CMC
CMC	0.28482	2.61	0.386854	CMC
CMC	0.27439	1.44	0.62502	CMC
CMC	0.279546	1.81	0.743018	CMC
CMC	0.280521	2.89	0.642514	CMC
CMC	0.260966	0.66	0.313747	CMC
CMC	0.281574	2.47	0.630485	CMC
CMC	0.271409	1.42	0.684834	CMC
CMC	0.269384	0.29	0.104358	CMC
CMC	0.281831	1.28	0.561918	CMC
CMC	0.278854	2.15	0.736346	CMC
CMC	0.276792	1.7	0.6948	CMC
CMC	0.279258	1.06	0.561137	CMC
CMC	0.269137	1.45	0.769527	CMC
CMC	0.276626	2.72	0.627617	CMC
CMC	0.276228	8.97	0.232173	CMC
CMC	0.271261	1.98	0.749889	CMC
CMC	0.271035	6.86	0.337704	CMC
CMC	0.27253	6.86	0.298991	CMC
CMC	0.285799	1.08	0.268522	CMC
CMC	0.294627	2.35	0.0348662	CMC
CMC	0.286184	4.22	0.177871	CMC
CMC	0.266631	3.14	0.882166	CMC
CMC	0.275937	0.89	0.471158	CMC
CMC	0.273887	1.35	0.616845	CMC
CMC	0.273525	1.05	0.53925	CMC
CMC	0.259932	0.94	0.352447	CMC
CMC	0.271809	0.95	0.523551	CMC
CMC	0.270433	0.63	0.415092	CMC
CMC	0.266541	2.93	0.9206	CMC
CMC	0.277969	1.33	0.665283	CMC
CMC	0.259479	0.62	0.259712	CMC
CMC	0.267109	1.43	0.802961	CMC
CMC	0.262427	2.48	0.546034	CMC
CMC	0.280019	4.26	0.533075	CMC
CMC	0.266576	0.63	0.413048	CMC
CMC	0.274264	1.4	0.62142	CMC
CMC	0.282057	7.3	0.235858	CMC
CMC	0.27016	1.75	0.797292	CMC
CMC	0.276861	0.89	0.483382	CMC
CMC	0.283865	0.34	0.0651137	CMC
CMC	0.284091	1.08	0.369867	CMC
CMC	0.263655	2.77	0.658515	CMC
CMC	0.270657	3.88	0.687154	CMC
CMC	0.28283	1.61	0.573228	CMC
CMC	0.280202	6.72	0.297573	CMC
CMC	0.280446	2.7	0.662782	CMC
CMC	0.275163	4.93	0.465816	CMC
CMC	0.257991	3.62	0.165612	CMC
CMC	0.280519	3.36	0.616913	CMC
CMC	0.274628	0.9	0.461635	CMC
CMC	0.279325	0.59	0.281255	CMC
CMC	0.286141	2.16	0.314975	CMC
CMC	0.282902	0.63	0.241775	CMC
CMC	0.262461	1.11	0.556502	CMC
CMC	0.289761	1.17	0.139414	CMC
CMC	0.279159	1.28	0.638882	CMC
CMC	0.279361	1.85	0.746396	CMC
CMC	0.282715	1.04	0.432216	CMC
CMC	0.270609	6.39	0.403456	CMC
CMC	0.273836	11.35	0.138321	CMC
CMC	0.263875	7.43	0.253546	CMC
CMC	0.262882	2.41	0.598371	CMC
CMC	0.267118	5.52	0.513798	CMC
CMC	0.26671	0.73	0.493057	CMC
CMC	0.273819	2.53	0.616374	CMC
CMC	0.270137	2.81	0.810264	CMC
CMC	0.279928	2.27	0.724094	CMC
CMC	0.263387	2.71	0.638494	CMC
CMC	0.264356	1.19	0.68869	CMC
CMC	0.262301	5.48	0.315931	CMC
CMC	0.276869	0.72	0.368171	CMC
CMC	0.264066	2.13	0.723813	CMC
CMC	0.267906	1.71	0.875629	CMC
CMC	0.268568	1.18	0.662303	CMC
CMC	0.279661	1.84	0.743573	CMC
CMC	0.262968	1.76	0.646879	CMC
CMC	0.271317	1.16	0.592443	CMC
CMC	0.277266	6.08	0.360597	CMC
CMC	0.27628	4.99	0.473392	CMC
CMC	0.278943	4.42	0.531053	CMC
CMC	0.275725	3.92	0.556177	CMC
CMC	0.275816	0.82	0.423328	CMC
CMC	0.27934	2.01	0.746554	CMC
CMC	0.281391	3.12	0.60172	CMC
CMC	0.269074	0.72	0.519474	CMC
CMC	0.284163	2.21	0.454869	CMC
CMC	0.270401	6.33	0.412847	CMC
CMC	0.291249	0.34	0.021047	CMC
CMC	0.246974	1.16	0.026591	CMC
CMC	0.273141	2.15	0.666491	CMC
CMC	0.268255	0.89	0.589143	CMC
CMC	0.269919	1.28	0.670287	CMC
CMC	0.274741	1.12	0.574434	CMC
CMC	0.266972	4.67	0.666612	CMC
CMC	0.267559	3.49	0.842127	CMC
CMC	0.266081	1.14	0.697091	CMC
CMC	0.284218	2.17	0.457306	CMC
CMC	0.270577	2.09	0.792709	CMC
CMC	0.261432	4	0.350403	CMC
CMC	0.263883	0.39	0.217155	CMC
CMC	0.260789	1.66	0.407757	CMC
CMC	0.259684	2.55	0.299394	CMC
CMC	0.282442	0.93	0.383025	CMC
CMC	0.261249	0.39	0.204431	CMC
CMC	0.282882	1.6	0.568006	CMC
CMC	0.262921	1.51	0.652137	CMC
CMC	0.273927	1.64	0.647881	CMC
CMC	0.276847	1.38	0.664786	CMC
CMC	0.266519	4.65	0.644314	CMC
CMC	0.267608	4.25	0.755031	CMC
CMC	0.276915	1.1	0.591727	CMC
CMC	0.24658	3.53	0.0120503	CMC
CMC	0.268007	2.18	0.961694	CMC
CMC	0.268851	1.14	0.638523	CMC
CMC	0.277138	2	0.702439	CMC
CMC	0.252815	0.99	0.0708494	CMC
CMC	0.268248	8.72	0.246862	CMC
CMC	0.275252	8.11	0.251429	CMC
CMC	0.277427	1.38	0.673634	CMC
CMC	0.261463	2.48	0.449284	CMC
CMC	0.269191	4.65	0.703221	CMC
CMC	0.264694	2.43	0.785602	CMC
CMC	0.264082	7.2	0.2697	CMC
CMC	0.258214	0.73	0.223371	CMC
CMC	0.267562	1.27	0.730006	CMC
CMC	0.265142	5.83	0.39096	CMC
CMC	0.274961	3.3	0.564548	CMC
CMC	0.282478	1.23	0.514893	CMC
CMC	0.276006	1.44	0.651859	CMC
CMC	0.265257	1.19	0.71066	CMC
CMC	0.266768	1.01	0.644116	CMC
CMC	0.27755	1.59	0.708023	CMC
CMC	0.286138	1.24	0.26434	CMC
CMC	0.286554	1.96	0.283487	CMC
CMC	0.271985	2.58	0.681278	CMC
CMC	0.2655	1.1	0.680112	CMC
CMC	0.266846	3.85	0.774037	CMC
CMC	0.264306	1.28	0.712736	CMC
CMC	0.264559	1.64	0.788245	CMC
CMC	0.286694	2.25	0.267018	CMC
CMC	0.267683	4.85	0.666083	CMC
CMC	0.274568	1.63	0.643773	CMC
CMC	0.263248	0.87	0.488857	CMC
CMC	0.277144	4.6	0.521544	CMC
CMC	0.266164	1.88	0.87782	CMC
CMC	0.279125	2.67	0.679119	CMC
CMC	0.284824	4.73	0.25632	CMC
CMC	0.268091	4.85	0.676569	CMC
CMC	0.273768	1.63	0.649601	CMC
CMC	0.267649	3.99	0.783773	CMC
CMC	0.27994	1.19	0.598473	CMC
CMC	0.264037	4.93	0.456969	CMC
CMC	0.267615	0.86	0.582964	CMC
CMC	0.263781	4.18	0.512759	CMC
CMC	0.263663	6.24	0.306311	CMC
CMC	0.274199	1.2	0.592057	CMC
CMC	0.271995	1.61	0.698939	CMC
CMC	0.282317	2.31	0.592637	CMC
CMC	0.283409	1.79	0.536118	CMC
CMC	0.266387	1.41	0.795688	CMC
CMC	0.284043	2.13	0.468442	CMC
CMC	0.26622	4.65	0.626007	CMC
CMC	0.260163	0.68	0.296195	CMC
CMC	0.28228	2.6	0.573039	CMC
CMC	0.269641	0.51	0.317972	CMC
CMC	0.272973	1.57	0.660358	CMC
CMC	0.26263	0.38	0.203338	CMC
CMC	0.278857	2.82	0.659601	CMC
CMC	0.263251	7.7	0.215286	CMC
CMC	0.261156	1.52	0.453295	CMC
CMC	0.269838	4.08	0.729758	CMC
CMC	0.272874	0.74	0.389129	CMC
CMC	0.253299	2.07	0.0725779	CMC
CMC	0.274787	5.01	0.449813	CMC
CMC	0.283661	3.01	0.451327	CMC
CMC	0.272652	5.56	0.413022	CMC
CMC	0.273379	6.87	0.287128	CMC
CMC	0.269244	7.63	0.30206	CMC
CMC	0.278268	0.52	0.245286	CMC
CMC	0.274002	2.87	0.583995	CMC
CMC	0.247686	0.57	0.0361106	CMC
CMC	0.267007	1.69	0.875674	CMC
CMC	0.284316	2.65	0.42278	CMC
CMC	0.260887	2.05	0.411852	CMC
CMC	0.272428	5.67	0.409114	CMC
CMC	0.271774	2.51	0.700119	CMC
CMC	0.27777	2.62	0.664703	CMC
CMC	0.276995	8.67	0.232303	CMC
CMC	0.261155	1.38	0.461791	CMC
CMC	0.265295	1.1	0.677923	CMC
CMC	0.264807	0.94	0.594883	CMC
CMC	0.267716	4.78	0.679281	CMC
CMC	0.268668	0.32	0.13664	CMC
CMC	0.273872	1.23	0.596158	CMC
CMC	0.263557	1.51	0.711707	CMC
CMC	0.279995	1.06	0.545791	CMC
CMC	0.271158	2.63	0.733775	CMC
CMC	0.270104	3	0.785627	CMC
CMC	0.272587	1.59	0.675964	CMC
CMC	0.275841	4.22	0.539763	CMC
CMC	0.270015	1.77	0.80868	CMC
CMC	0.269356	0.98	0.580828	CMC
CMC	0.265391	11.15	0.153526	CMC
CMC	0.277057	3.95	0.578465	CMC
CMC	0.261783	4.15	0.371156	CMC
CMC	0.259851	3.2	0.26539	CMC
CMC	0.267768	3.54	0.834728	CMC
CMC	0.264954	1.4	0.769143	CMC
CMC	0.273994	2.41	0.624897	CMC
CMC	0.277382	2.29	0.686281	CMC
CMC	0.26613	0.49	0.3008	CMC
CMC	0.272329	1.31	0.629869	CMC
CMC	0.27914	1.46	0.690581	CMC
CMC	0.270132	2.74	0.818314	CMC
CMC	0.262247	1.67	0.567194	CMC
CMC	0.267903	0.93	0.602269	CMC
CMC	0.264698	1.25	0.719305	CMC
CMC	0.2588	1.17	0.283397	CMC
CMC	0.270131	1.65	0.784886	CMC
CMC	0.270258	3.12	0.762466	CMC
CMC	0.271755	4.65	0.559227	CMC
CMC	0.262	3.07	0.451529	CMC
CMC	0.277751	1.14	0.610261	CMC
CMC	0.269221	1.65	0.823149	CMC
CMC	0.25106	0.59	0.0616917	CMC
CMC	0.268585	2.19	0.943879	CMC
CMC	0.268495	0.81	0.565457	CMC
CMC	0.281378	3.67	0.566939	CMC
CMC	0.284159	2.64	0.435753	CMC
CMC	0.281178	3.41	0.594189	CMC
CMC	0.274626	0.54	0.247256	CMC
CMC	0.281863	1.21	0.540183	CMC
CMC	0.26406	1.12	0.654103	CMC
CMC	0.263197	3.01	0.586112	CMC
CMC	0.270639	0.77	0.509962	CMC
CMC	0.262626	2.99	0.526406	CMC
CMC	0.271893	2.5	0.693755	CMC
CMC	0.264581	2	0.775539	CMC
CMC	0.267308	4.36	0.730766	CMC
CMC	0.265502	8.27	0.264817	CMC
CMC	0.279337	1.47	0.68926	CMC
CMC	0.261452	10.92	0.0488139	CMC
CMC	0.263409	1.55	0.698009	CMC
CMC	0.278496	1.86	0.741025	CMC
CMC	0.269188	4.6	0.709581	CMC
CMC	0.269865	0.68	0.475968	CMC
CMC	0.28	1.19	0.597208	CMC
CMC	0.276805	6.56	0.32164	CMC
CMC	0.262018	4.66	0.364152	CMC
CMC	0.269557	7.65	0.294844	CMC
CMC	0.279506	3.3	0.63111	CMC
CMC	0.267464	3.23	0.888732	CMC
CMC	0.273317	4.24	0.53055	CMC
CMC	0.269142	0.76	0.543085	CMC
CMC	0.266976	0.45	0.272221	CMC
CMC	0.268473	2.56	0.975413	CMC
CMC	0.262261	5.68	0.298288	CMC
CMC	0.267025	0.75	0.51646	CMC
CMC	0.277431	0.97	0.532818	CMC
CMC	0.259487	3.77	0.22844	CMC
CMC	0.267242	11.4	0.153078	CMC
CMC	0.27033	3.07	0.758379	CMC
CMC	0.274935	0.96	0.501182	CMC
CMC	0.276432	3.29	0.591753	CMC
CMC	0.263534	0.33	0.145033	CMC
CMC	0.264485	0.8	0.475093	CMC
CMC	0.287032	0.6	0.151381	CMC
CMC	0.28613	0.65	0.19484	CMC
CMC	0.265749	10.49	0.181881	CMC
CMC	0.270347	0.58	0.370797	CMC
CMC	0.269992	0.54	0.342106	CMC
CMC	0.267787	2.83	0.972267	CMC
CMC	0.278496	2.34	0.712117	CMC
CMC	0.279953	2.8	0.661335	CMC
CMC	0.264928	4.24	0.592847	CMC
CMC	0.264443	1.05	0.640862	CMC
CMC	0.268814	3.78	0.791217	CMC
CMC	0.278665	3.78	0.604976	CMC
CMC	0.260828	0.5	0.275547	CMC
CMC	0.283227	1.83	0.549413	CMC
CMC	0.288499	1.27	0.164913	CMC
CMC	0.274032	2.85	0.584298	CMC
CMC	0.265201	11.78	0.129593	CMC
CMC	0.26538	11.78	0.132299	CMC
CMC	0.262548	2.25	0.572352	CMC
CMC	0.269941	2.69	0.84102	CMC
CMC	0.261164	2.58	0.413996	CMC
CMC	0.262446	1.87	0.579215	CMC
CMC	0.280543	4.83	0.431816	CMC
CMC	0.272359	2.17	0.689979	CMC
CMC	0.280316	2.9	0.646511	CMC
CMC	0.286589	2.4	0.269155	CMC
CMC	0.279876	3.71	0.606069	CMC
CMC	0.268211	0.35	0.165057	CMC
CMC	0.266635	1.71	0.873931	CMC
CMC	0.283979	1.17	0.403433	CMC
CMC	0.269261	1.4	0.743916	CMC
CMC	0.265984	3.91	0.71341	CMC
CMC	0.280069	3.75	0.598379	CMC
CMC	0.255146	1.8	0.109113	CMC
CMC	0.276732	3.16	0.602921	CMC
CMC	0.263706	1.25	0.676933	CMC
CMC	0.276504	0.98	0.532666	CMC
CMC	0.276941	5.22	0.450322	CMC
CMC	0.278672	0.48	0.207622	CMC
CMC	0.27325	11.78	0.119602	CMC
CMC	0.278219	1.41	0.683734	CMC
CMC	0.287358	0.27	0.0150519	CMC
CMC	0.268977	0.33	0.146836	CMC
CMC	0.279614	0.53	0.235321	CMC
CMC	0.265939	6.12	0.381672	CMC
CMC	0.268843	3.08	0.875697	CMC
CMC	0.268268	11.5	0.14161	CMC
CMC	0.26424	0.77	0.440382	CMC
CMC	0.275538	1.87	0.666919	CMC
CMC	0.266413	0.22	0.0317275	CMC
CMC	0.276732	4.23	0.554329	CMC
CMC	0.261009	1.09	0.438662	CMC
CMC	0.263346	1.73	0.685706	CMC
CMC	0.257242	0.94	0.214057	CMC
CMC	0.276527	5.16	0.458117	CMC
CMC	0.263966	6.07	0.332236	CMC
CMC	0.279575	0.46	0.174183	CMC
CMC	0.265989	8.6	0.2569	CMC
CMC	0.263479	2.62	0.651886	CMC
CMC	0.275256	2.92	0.583563	CMC
CMC	0.281362	0.35	0.0818535	CMC
CMC	0.254306	0.96	0.102065	CMC
CMC	0.284545	5.27	0.250348	CMC
CMC	0.268019	0.73	0.523268	CMC
CMC	0.273949	1.52	0.635506	CMC
CMC	0.265083	0.91	0.580433	CMC
CMC	0.277309	2.25	0.688767	CMC
CMC	0.277652	4.53	0.529392	CMC
CMC	0.26809	2.83	0.963142	CMC
CMC	0.273754	1.92	0.664044	CMC
CMC	0.288614	1.53	0.151991	CMC
CMC	0.271548	6.42	0.366042	CMC
CMC	0.291551	0.48	0.051378	CMC
CMC	0.259117	2.14	0.288761	CMC
CMC	0.276695	1.75	0.694869	CMC
CMC	0.264159	3.34	0.632389	CMC
CMC	0.277764	2.1	0.715098	CMC
CMC	0.263119	0.78	0.418197	CMC
CMC	0.259552	1.13	0.336705	CMC
CMC	0.265812	6.23	0.368373	CMC
CMC	0.278754	0.27	0.0503357	CMC
CMC	0.272522	2.22	0.679889	CMC
CMC	0.270131	1.75	0.800331	CMC
CMC	0.272173	4.67	0.533613	CMC
CMC	0.26384	1.52	0.730678	CMC
CMC	0.271861	1.3	0.634786	CMC
CMC	0.279453	0.81	0.393955	CMC
CMC	0.268874	1.52	0.800853	CMC
CMC	0.26485	1.13	0.683587	CMC
CMC	0.270761	12.72	0.0943164	CMC
CMC	0.283475	0.57	0.192316	CMC
CMC	0.267782	2.91	0.955599	CMC
CMC	0.26546	2.82	0.846073	CMC
CMC	0.270247	1.93	0.809814	CMC
CMC	0.266576	3.38	0.83096	CMC
CMC	0.265882	1.77	0.85804	CMC
CMC	0.265241	2.92	0.809686	CMC
CMC	0.265608	19.89	0.0153491	CMC
CMC	0.25065	0.56	0.0586384	CMC
CMC	0.272429	3.81	0.586686	CMC
CMC	0.267668	2.81	0.975892	CMC
CMC	0.276378	3.37	0.587835	CMC
CMC	0.280484	4.08	0.549425	CMC
CMC	0.267554	1.27	0.730006	CMC
CMC	0.273421	2.84	0.598096	CMC
CMC	0.291977	1.45	0.0792991	CMC
CMC	0.282524	4.33	0.421288	CMC
CMC	0.278741	2.27	0.723917	CMC
CMC	0.250664	0.91	0.0662447	CMC
CMC	0.270517	0.77	0.514314	CMC
CMC	0.260229	0.85	0.350831	CMC
CMC	0.298129	1.96	0.022093	CMC
CMC	0.275166	1.88	0.661987	CMC
CMC	0.276999	0.59	0.289872	CMC
CMC	0.273159	3.51	0.571396	CMC
CMC	0.279204	0.86	0.437952	CMC
CMC	0.268011	1.14	0.664297	CMC
CMC	0.269367	2.02	0.875766	CMC
CMC	0.27847	2.18	0.727586	CMC
CMC	0.279732	2.43	0.710114	CMC
CMC	0.265199	0.7	0.419	CMC
CMC	0.262193	0.9	0.462039	CMC
CMC	0.267167	9.14	0.236232	CMC
CMC	0.282925	3.21	0.49679	CMC
CMC	0.269017	2.16	0.915896	CMC
CMC	0.276761	1.07	0.579108	CMC
CMC	0.274026	9.66	0.189765	CMC
CMC	0.266457	0.45	0.272426	CMC
CMC	0.265782	0.94	0.61269	CMC
CMC	0.258865	0.53	0.226335	CMC
CMC	0.270106	2.01	0.822834	CMC
CMC	0.270676	0.6	0.3767	CMC
CMC	0.255048	1.63	0.096958	CMC
CMC	0.26534	0.65	0.386202	CMC
CMC	0.269137	5.78	0.514827	CMC
CMC	0.269095	2.68	0.918659	CMC
CMC	0.275499	2	0.662865	CMC
CMC	0.279723	3.61	0.614723	CMC
CMC	0.258957	2.42	0.269543	CMC
CMC	0.279913	1.06	0.548489	CMC
CMC	0.271356	2.67	0.717164	CMC
CMC	0.276677	17.01	0.0255791	CMC
CMC	0.271804	0.39	0.189389	CMC
CMC	0.272061	0.36	0.158502	CMC
CMC	0.263978	7.34	0.26043	CMC
CMC	0.271823	0.83	0.486623	CMC
CMC	0.262123	0.6	0.313271	CMC
CMC	0.271495	1.81	0.735417	CMC
CMC	0.280158	7.73	0.233691	CMC
CMC	0.270395	0.85	0.54315	CMC
CMC	0.283781	0.29	0.0511858	CMC
CMC	0.286235	2.28	0.302197	CMC
CMC	0.27799	2.43	0.691601	CMC
CMC	0.275131	7.46	0.269165	CMC
CMC	0.24686	1.4	0.0193011	CMC
CMC	0.266436	4.85	0.606981	CMC
CMC	0.267784	1.7	0.876221	CMC
CMC	0.276969	0.25	0.038124	CMC
CMC	0.266675	7.26	0.314184	CMC
CMC	0.267171	5.24	0.572013	CMC
CMC	0.275227	2.74	0.594616	CMC
CMC	0.257153	4	0.129581	CMC
CMC	0.261763	1.19	0.514275	CMC
CMC	0.277617	2.4	0.682786	CMC
CMC	0.264784	1.5	0.783193	CMC
CMC	0.25972	1.01	0.34786	CMC
CMC	0.260485	2.34	0.370232	CMC
CMC	0.272958	3.53	0.577816	CMC
CMC	0.263485	3.9	0.512248	CMC
CMC	0.280189	3.35	0.624028	CMC
CMC	0.248163	0.94	0.0411323	CMC
CMC	0.271273	0.74	0.466906	CMC
CMC	0.280604	1.59	0.689839	CMC
CMC	0.265477	5.03	0.51761	CMC
CMC	0.26547	1.02	0.649403	CMC
CMC	0.281777	0.67	0.277628	CMC
CMC	0.285664	1.32	0.303703	CMC
CMC	0.264727	1.81	0.798092	CMC
CMC	0.264059	4.24	0.528284	CMC
CMC	0.281835	2.68	0.599771	CMC
CMC	0.279422	1.72	0.736661	CMC
CMC	0.280433	4.15	0.53861	CMC
CMC	0.284024	3.2	0.408346	CMC
CMC	0.264918	2.24	0.804049	CMC
CMC	0.261948	4.09	0.382632	CMC
CMC	0.293873	1.21	0.0603821	CMC
CMC	0.270087	5	0.617256	CMC
CMC	0.279805	3.38	0.626143	CMC
CMC	0.261252	0.55	0.297659	CMC
CMC	0.273163	7.63	0.24758	CMC
CMC	0.274744	0.52	0.237052	CMC
CMC	0.281943	5.37	0.341822	CMC
CMC	0.266525	2.89	0.928638	CMC
CMC	0.273034	2.55	0.634321	CMC
CMC	0.265006	8.28	0.256702	CMC
CMC	0.263695	1.57	0.723751	CMC
CMC	0.267061	2.52	0.988123	CMC
CMC	0.266014	3.1	0.848362	CMC
CMC	0.261428	5.5	0.264025	CMC
CMC	0.268937	4.25	0.755665	CMC
CMC	0.262732	2.02	0.600571	CMC
CMC	0.284046	1.72	0.481505	CMC
CMC	0.262872	1.09	0.580588	CMC
CMC	0.266696	2.31	0.953078	CMC
CMC	0.269361	2.65	0.901499	CMC
CMC	0.276561	0.41	0.156722	CMC
CMC	0.283209	1.55	0.539836	CMC
CMC	0.273398	1.06	0.543601	CMC
CMC	0.28811	0.6	0.126733	CMC
CMC	0.269522	1.57	0.791665	CMC
CMC	0.260815	0.6	0.299531	CMC
CMC	0.273152	2.68	0.618242	CMC
CMC	0.270111	1.4	0.71764	CMC
CMC	0.294192	0.51	0.0395989	CMC
CMC	0.279924	0.54	0.237093	CMC
CMC	0.275557	2.62	0.608763	CMC
CMC	0.282708	2.7	0.538485	CMC
CMC	0.285143	1.37	0.352126	CMC
CMC	0.263705	0.87	0.506252	CMC
CMC	0.275615	8.11	0.253468	CMC
CMC	0.277376	2.59	0.656916	CMC
CMC	0.275637	2.17	0.653162	CMC
CMC	0.254926	2.29	0.114296	CMC
CMC	0.277069	3.36	0.602924	CMC
CMC	0.264502	0.95	0.592672	CMC
CMC	0.275705	3.88	0.558011	CMC
CMC	0.269341	2.16	0.891476	CMC
CMC	0.277053	0.53	0.254474	CMC
CMC	0.262167	2.11	0.534181	CMC
CMC	0.269025	1.46	0.774174	CMC
CMC	0.284918	1.2	0.341979	CMC
CMC	0.274059	1.96	0.660181	CMC
CMC	0.270006	6.64	0.387571	CMC
CMC	0.26925	5.03	0.644742	CMC
CMC	0.278577	4.03	0.582895	CMC
CMC	0.25721	1.13	0.201085	CMC
CMC	0.273095	0.62	0.302737	CMC
CMC	0.258931	4.47	0.174275	CMC
CMC	0.27502	2.13	0.649664	CMC
CMC	0.29066	1.7	0.078315	CMC
CMC	0.269092	0.6	0.41165	CMC
CMC	0.267163	0.67	0.46143	CMC
CMC	0.2608	0.48	0.265934	CMC
CMC	0.286462	1.02	0.231613	CMC
CMC	0.250273	0.91	0.0641385	CMC
CMC	0.277172	3.78	0.589834	CMC
CMC	0.269336	4.39	0.72783	CMC
CMC	0.277313	3.14	0.615565	CMC
CMC	0.273108	2.08	0.670461	CMC
CMC	0.272779	3.45	0.587201	CMC
CMC	0.258411	0.59	0.210257	CMC
CMC	0.264349	2.84	0.726176	CMC
CMC	0.278133	0.85	0.45461	CMC
CMC	0.266119	3.14	0.847834	CMC
CMC	0.26261	1.52	0.621291	CMC
CMC	0.276797	4.61	0.519561	CMC
CMC	0.266081	0.98	0.634841	CMC
CMC	0.266368	4.03	0.722514	CMC
CMC	0.26304	3.92	0.478227	CMC
CMC	0.271206	2.03	0.749736	CMC
CMC	0.275725	3.3	0.576687	CMC
CMC	0.265019	0.59	0.338717	CMC
CMC	0.261434	1.67	0.478006	CMC
CMC	0.265794	0.75	0.47745	CMC
CMC	0.264464	0.73	0.416203	CMC
CMC	0.267838	2.63	0.99579	CMC
CMC	0.263217	2.55	0.630425	CMC
CMC	0.274345	3.99	0.536616	CMC
CMC	0.267287	2.72	0.987018	CMC
CMC	0.273517	1.95	0.667267	CMC
CMC	0.272566	2.44	0.662366	CMC
CMC	0.262329	0.87	0.453132	CMC
CMC	0.269175	3.83	0.774042	CMC
CMC	0.264299	6.05	0.340665	CMC
CMC	0.258242	0.31	0.0865995	CMC
CMC	0.260335	0.41	0.207984	CMC
CMC	0.274928	2.46	0.615887	CMC
CMC	0.27185	0.77	0.456849	CMC
CMC	0.274577	4.53	0.497126	CMC
CMC	0.266682	2.78	0.955057	CMC
CMC	0.27186	1.57	0.698217	CMC
CMC	0.294943	0.53	0.0318691	CMC
CMC	0.271285	1.06	0.558181	CMC
CMC	0.279332	1.1	0.576153	CMC
CMC	0.264627	0.53	0.301156	CMC
CMC	0.2794	3.81	0.600734	CMC
CMC	0.284914	0.48	0.111435	CMC
CMC	0.261569	5.17	0.297004	CMC
CMC	0.281042	4.23	0.50643	CMC
CMC	0.261067	3.02	0.366002	CMC
CMC	0.255146	1.23	0.102973	CMC
CMC	0.263335	2.65	0.637525	CMC
CMC	0.264495	2.42	0.767707	CMC
CMC	0.278889	6.39	0.326379	CMC
CMC	0.276442	1.81	0.687145	CMC
CMC	0.277059	2.51	0.65612	CMC
CMC	0.284087	1.38	0.44019	CMC
CMC	0.270895	6.98	0.328997	CMC
CMC	0.266999	1	0.637542	CMC
CMC	0.265285	0.42	0.245528	CMC
CMC	0.277259	0.37	0.124686	CMC
CMC	0.264132	5.92	0.349342	CMC
CMC	0.275558	5.46	0.414765	CMC
CMC	0.26871	0.43	0.247216	CMC
CMC	0.282681	6.74	0.253671	CMC
CMC	0.261747	4.35	0.358529	CMC
CMC	0.27039	0.71	0.482192	CMC
CMC	0.280024	6.14	0.328516	CMC
CMC	0.279846	3.19	0.634172	CMC
CMC	0.275363	2.57	0.610423	CMC
CMC	0.262884	1.41	0.641406	CMC
CMC	0.273451	0.91	0.473992	CMC
CMC	0.26679	2.65	0.97496	CMC
CMC	0.28097	6.35	0.308292	CMC
CMC	0.273431	1.71	0.662967	CMC
CMC	0.266119	1.57	0.838189	CMC
CMC	0.284246	0.75	0.263685	CMC
CMC	0.27739	2.64	0.65335	CMC
CMC	0.272744	4.5	0.525571	CMC
CMC	0.276212	2.96	0.601566	CMC
CMC	0.295265	1.75	0.0402541	CMC
CMC	0.268757	2.5	0.957882	CMC
CMC	0.277888	3.12	0.626973	CMC
CMC	0.25566	0.32	0.0592318	CMC
CMC	0.277567	6.49	0.327769	CMC
CMC	0.278907	2.71	0.672556	CMC
CMC	0.269086	1	0.589829	CMC
CMC	0.286505	0.93	0.22345	CMC
CMC	0.286256	1.42	0.272852	CMC
CMC	0.267368	0.63	0.43264	CMC
CMC	0.262343	8.81	0.126306	CMC
CMC	0.277572	1.65	0.714739	CMC
CMC	0.261129	0.28	0.073032	CMC
CMC	0.273478	4.8	0.475503	CMC
CMC	0.267649	2.23	0.971471	CMC
CMC	0.254355	4.75	0.0346494	CMC
CMC	0.273863	8.36	0.2265	CMC
CMC	0.253811	1.06	0.081807	CMC
CMC	0.270332	6.13	0.442734	CMC
CMC	0.270151	3.13	0.765338	CMC
CMC	0.263966	1.33	0.712555	CMC
CMC	0.261553	1.18	0.497285	CMC
CMC	0.267289	2.86	0.966174	CMC
CMC	0.275719	2.19	0.652123	CMC
CMC	0.274205	3.44	0.557746	CMC
CMC	0.269545	8.1	0.263633	CMC
CMC	0.267162	0.59	0.394034	CMC
CMC	0.270198	0.51	0.31124	CMC
CMC	0.266242	5.14	0.538558	CMC
CMC	0.266243	1.48	0.818286	CMC
CMC	0.264029	8.1	0.236286	CMC
CMC	0.263892	8.1	0.229494	CMC
CMC	0.271275	1.78	0.742675	CMC
CMC	0.26899	0.87	0.575446	CMC
CMC	0.272578	1.71	0.686198	CMC
CMC	0.271383	0.49	0.274175	CMC
CMC	0.26771	2.1	0.950727	CMC
CMC	0.270255	2.78	0.802555	CMC
CMC	0.260668	2.97	0.33894	CMC
CMC	0.264524	0.79	0.466504	CMC
CMC	0.277595	0.53	0.255499	CMC
CMC	0.284381	5.25	0.260072	CMC
CMC	0.26579	1.72	0.8518	CMC
CMC	0.26198	0.81	0.404563	CMC
CMC	0.267584	1.26	0.724221	CMC
CMC	0.279024	0.26	0.0437413	CMC
CMC	0.265412	1.22	0.722475	CMC
CMC	0.268029	1.96	0.921333	CMC
CMC	0.295411	1.44	0.0412185	CMC
CMC	0.277587	9.46	0.200494	CMC
CMC	0.264709	1.04	0.642771	CMC
CMC	0.262614	0.6	0.314715	CMC
CMC	0.264445	1.93	0.769782	CMC
CMC	0.258947	0.74	0.261222	CMC
CMC	0.270417	1.08	0.577849	CMC
CMC	0.262001	4.32	0.377934	CMC
CMC	0.269938	3.97	0.727949	CMC
CMC	0.270593	0.62	0.400372	CMC
CMC	0.267135	2.05	0.933286	CMC
CMC	0.265321	1.25	0.732486	CMC
CMC	0.260758	0.79	0.352518	CMC
CMC	0.268414	1.82	0.886688	CMC
CMC	0.277445	3.1	0.620013	CMC
CMC	0.280661	1.05	0.522858	CMC
CMC	0.287025	1.32	0.220164	CMC
CMC	0.268504	3.69	0.807245	CMC
CMC	0.273474	3.04	0.583561	CMC
CMC	0.265722	0.85	0.552519	CMC
CMC	0.272363	7.63	0.249415	CMC
CMC	0.269485	6.46	0.415055	CMC
CMC	0.257331	0.56	0.161383	CMC
CMC	0.256163	1.86	0.140553	CMC
CMC	0.264834	1.55	0.793813	CMC
CMC	0.268671	3.38	0.835834	CMC
CMC	0.25144	0.88	0.0702407	CMC
CMC	0.266802	0.45	0.272445	CMC
CMC	0.275119	1.53	0.639222	CMC
CMC	0.265484	1.74	0.838496	CMC
CMC	0.270149	2.03	0.819932	CMC
CMC	0.265519	2.69	0.865782	CMC
CMC	0.266358	0.28	0.0915841	CMC
CMC	0.264155	3.69	0.590009	CMC
CMC	0.282287	0.9	0.369906	CMC
CMC	0.264718	10.05	0.179906	CMC
CMC	0.270763	5.02	0.577976	CMC
CMC	0.267081	1.09	0.667655	CMC
CMC	0.283837	0.98	0.348378	CMC
CMC	0.281267	3.62	0.57573	CMC
CMC	0.271954	5.1	0.498263	CMC
CMC	0.282862	0.97	0.391647	CMC
CMC	0.27351	1.17	0.581985	CMC
CMC	0.26138	3.7	0.356408	CMC
CMC	0.260996	4.88	0.276406	CMC
CMC	0.265534	1.03	0.654524	CMC
CMC	0.278861	4.62	0.502055	CMC
CMC	0.262971	1.52	0.658173	CMC
CMC	0.271853	1.91	0.717928	CMC
CMC	0.271811	5.56	0.448339	CMC
CMC	0.275309	6.18	0.341599	CMC
CMC	0.29353	0.81	0.0716508	CMC
CMC	0.280948	1.82	0.703498	CMC
CMC	0.263372	2.56	0.648566	CMC
CMC	0.266657	0.35	0.168211	CMC
CMC	0.277594	1.15	0.612823	CMC
CMC	0.266642	1.73	0.877846	CMC
CMC	0.267384	2.8	0.977611	CMC
CMC	0.262997	1.96	0.629653	CMC
CMC	0.284674	1.95	0.431481	CMC
CMC	0.263534	2.05	0.676925	CMC
CMC	0.260624	0.4	0.206042	CMC
CMC	0.278583	0.93	0.497949	CMC
CMC	0.268043	1.1	0.64557	CMC
CMC	0.272829	4.79	0.492432	CMC
CMC	0.278021	1.34	0.666918	CMC
CMC	0.27289	1.02	0.531424	CMC
CMC	0.271652	2.86	0.680858	CMC
CMC	0.275381	2.79	0.593407	CMC
CMC	0.26932	0.97	0.579566	CMC
CMC	0.2807	2.22	0.703039	CMC
CMC	0.267897	2.53	0.998342	CMC
CMC	0.262696	5.17	0.364411	CMC
CMC	0.260734	1.46	0.412793	CMC
CMC	0.269295	4.64	0.703004	CMC
CMC	0.258025	0.86	0.245602	CMC
CMC	0.267045	4.98	0.615897	CMC
CMC	0.279456	0.96	0.501371	CMC
CMC	0.277657	4.55	0.526677	CMC
CMC	0.268813	7.39	0.322704	CMC
CMC	0.268318	2.72	0.96968	CMC
CMC	0.271064	1.34	0.667206	CMC
CMC	0.276186	0.6	0.285559	CMC
CMC	0.258965	2.1	0.281753	CMC
CMC	0.271103	2.8	0.724442	CMC
CMC	0.263332	2.83	0.620864	CMC
CMC	0.27756	0.35	0.108686	CMC
CMC	0.257885	0.24	0.0345448	CMC
CMC	0.260873	1.65	0.414212	CMC
CMC	0.280649	0.57	0.243949	CMC
CMC	0.280729	1.61	0.68895	CMC
CMC	0.268007	7.57	0.30735	CMC
CMC	0.283672	2.13	0.499516	CMC
CMC	0.284039	1.35	0.439337	CMC
CMC	0.278686	0.69	0.341052	CMC
CMC	0.275485	3.81	0.556351	CMC
CMC	0.279521	6.35	0.322781	CMC
CMC	0.272705	2.31	0.667824	CMC
CMC	0.278377	2.03	0.734827	CMC
CMC	0.267454	0.7	0.493056	CMC
CMC	0.27838	12.24	0.110971	CMC
CMC	0.277474	1.93	0.716145	CMC
CMC	0.269134	4.41	0.735831	CMC
CMC	0.263905	7.71	0.246168	CMC
CMC	0.272973	0.3	0.0925127	CMC
CMC	0.25757	1.2	0.207659	CMC
CMC	0.262466	1.56	0.600837	CMC
CMC	0.272743	0.6	0.301699	CMC
CMC	0.27618	0.69	0.338899	CMC
CMC	0.285715	1.72	0.34018	CMC
CMC	0.279883	1.65	0.720133	CMC
CMC	0.272461	1.18	0.587518	CMC
CMC	0.258494	1.68	0.22369	CMC
CMC	0.279236	2.46	0.706907	CMC
CMC	0.259676	0.44	0.215992	CMC
CMC	0.278146	0.9	0.486944	CMC
CMC	0.285694	3.78	0.223003	CMC
CMC	0.26565	0.42	0.246155	CMC
CMC	0.263887	0.52	0.288916	CMC
CMC	0.274834	0.3	0.0725501	CMC
CMC	0.278188	0.58	0.286869	CMC
CMC	0.263997	3.08	0.654513	CMC
CMC	0.281979	1.1	0.498178	CMC
CMC	0.282663	3.96	0.456147	CMC
CMC	0.280828	2.6	0.659063	CMC
CMC	0.2725	1.07	0.55062	CMC
CMC	0.267352	2.1	0.947455	CMC
CMC	0.263734	1.75	0.723372	CMC
CMC	0.272058	0.58	0.314649	CMC
CMC	0.283784	1.13	0.404465	CMC
CMC	0.255897	0.66	0.112218	CMC
CMC	0.277504	1.81	0.718157	CMC
CMC	0.260318	1.29	0.386544	CMC
CMC	0.270793	0.32	0.132811	CMC
CMC	0.265618	4.07	0.667133	CMC
CMC	0.276006	6.37	0.333124	CMC
CMC	0.2848	3.14	0.346685	CMC
CMC	0.282326	0.69	0.277066	CMC
CMC	0.267608	2.22	0.971138	CMC
CMC	0.291188	1.02	0.118704	CMC
CMC	0.286233	0.91	0.229356	CMC
CMC	0.284121	1.18	0.392283	CMC
CMC	0.270982	3.3	0.689811	CMC
CMC	0.26994	0.85	0.55537	CMC
CMC	0.269205	1.89	0.865517	CMC
CMC	0.264738	2.07	0.787762	CMC
CMC	0.270909	0.44	0.244194	CMC
CMC	0.270564	1.53	0.740309	CMC
CMC	0.276816	2.48	0.652845	CMC
CMC	0.275011	2.29	0.633583	CMC
CMC	0.270491	0.51	0.306404	CMC
CMC	0.28113	1.8	0.694117	CMC
CMC	0.264127	0.72	0.397335	CMC
CMC	0.286139	0.66	0.198356	CMC
CMC	0.262997	2.17	0.617652	CMC
CMC	0.264973	3.43	0.697743	CMC
CMC	0.267043	3.52	0.82637	CMC
CMC	0.259917	2.07	0.339817	CMC
CMC	0.28677	3.27	0.181453	CMC
CMC	0.25669	4.32	0.103931	CMC
CMC	0.272999	2.68	0.624493	CMC
CMC	0.269542	3.88	0.755229	CMC
CMC	0.265222	3.87	0.658708	CMC
CMC	0.282705	5.57	0.310793	CMC
CMC	0.276409	2.84	0.612702	CMC
CMC	0.265202	1.78	0.827292	CMC
CMC	0.278627	0.95	0.511978	CMC
CMC	0.258327	5.07	0.119413	CMC
CMC	0.269809	2.01	0.843281	CMC
CMC	0.277151	1.47	0.683483	CMC
CMC	0.278866	3.93	0.592222	CMC
CMC	0.257007	0.92	0.201469	CMC
CMC	0.269335	5.12	0.624848	CMC
CMC	0.274194	1.88	0.65979	CMC
CMC	0.271619	1.34	0.653018	CMC
CMC	0.27695	2.42	0.662177	CMC
CMC	0.274614	3.96	0.539589	CMC
CMC	0.267661	0.5	0.316087	CMC
CMC	0.280663	1.68	0.703576	CMC
CMC	0.267118	5.72	0.47958	CMC
CMC	0.263898	4.87	0.453638	CMC
CMC	0.278793	1.25	0.637178	CMC
CMC	0.278547	0.48	0.209124	CMC
CMC	0.269317	2.86	0.880117	CMC
CMC	0.282773	1.49	0.558695	CMC
CMC	0.264522	3.75	0.612453	CMC
CMC	0.281845	1.73	0.651138	CMC
CMC	0.261719	5.68	0.264592	CMC
CMC	0.26871	6.72	0.386989	CMC
CMC	0.262923	0.51	0.283889	CMC
CMC	0.267926	2.24	0.971741	CMC
CMC	0.267464	1.67	0.873033	CMC
CMC	0.28227	1.39	0.568317	CMC
CMC	0.262549	0.91	0.48697	CMC
CMC	0.265798	1.03	0.656306	CMC
CMC	0.265616	12.33	0.118143	CMC
CMC	0.262578	12.33	0.0553028	CMC
[truncated: 12,447 more rows]
