# Supplementary material for: Real-time detection of 20 amino acids and discrimination of pathologically relevant peptides with functionalized nanopore
Source: Nat Methods. 2024 Mar 5;21(4):609–18. doi: 10.1038/s41592-024-02208-7 (PMC11009107; doi:10.1038/s41592-024-02208-7)
Supplement: Supplementary file 7 — Statistical source data. [file 41592_2024_2208_MOESM7_ESM.xlsx]

## Sheet: Fig5b
Time (ms)	Normalized current amplitude
0	1.00259
0.01	1.00266
0.02	1.00273
0.03	1.00279
0.04	1.00283
0.05	1.00286
0.06	1.00288
0.07	1.00288
0.08	1.00286
0.09	1.00283
0.1	1.00277
0.11	1.00271
0.12	1.00263
0.13	1.00256
0.14	1.00248
0.15	1.00242
0.16	1.00237
0.17	1.00235
0.18	1.00236
0.19	1.0024
0.2	1.00248
0.21	1.0026
0.22	1.00275
0.23	1.00293
0.24	1.00314
0.25	1.00336
0.26	1.00356
0.27	1.00379
0.28	1.00402
0.29	1.00424
0.3	1.00445
0.31	1.00463
0.32	1.0048
0.33	1.00494
0.34	1.00505
0.35	1.00514
0.36	1.0052
0.37	1.00524
0.38	1.00525
0.39	1.00524
0.4	1.00522
0.41	1.00518
0.42	1.00514
0.43	1.00509
0.44	1.00505
0.45	1.00502
0.46	1.005
0.47	1.00498
0.48	1.00496
0.49	1.00493
0.5	1.00488
0.51	1.0048
0.52	1.00467
0.53	1.00448
0.54	1.00421
0.55	1.00386
0.56	1.00342
0.57	1.00289
0.58	1.00227
0.59	1.00156
0.6	1.00078
0.61	0.99994
0.62	0.99907
0.63	0.99819
0.64	0.99732
0.65	0.99648
0.66	0.99571
0.67	0.99503
0.68	0.99445
0.69	0.99401
0.7	0.99371
0.71	0.99357
0.72	0.9936
0.73	0.99379
0.74	0.99416
0.75	0.99469
0.76	0.99536
0.77	0.99618
0.78	0.9971
0.79	0.99813
0.8	0.99922
0.81	1.00037
0.82	1.00154
0.83	1.00272
0.84	1.00388
0.85	1.00502
0.86	1.00612
0.87	1.00716
0.88	1.00815
0.89	1.00906
0.9	1.00989
0.91	1.01065
0.92	1.01132
0.93	1.01191
0.94	1.01242
0.95	1.01285
0.96	1.01319
0.97	1.01346
0.98	1.01366
0.99	1.01378
1	1.01382
1.01	1.01379
1.02	1.01369
1.03	1.01349
1.04	1.01321
1.05	1.01283
1.06	1.01235
1.07	1.01177
1.08	1.01108
1.09	1.01028
1.1	1.00938
1.11	1.00839
1.12	1.00732
1.13	1.00618
1.14	1.00498
1.15	1.00376
1.16	1.00252
1.17	1.0013
1.18	1.00011
1.19	0.99897
1.2	0.99792
1.21	0.99696
1.22	0.9961
1.23	0.99538
1.24	0.99478
1.25	0.99432
1.26	0.994
1.27	0.99381
1.28	0.99374
1.29	0.99378
1.3	0.9939
1.31	0.9941
1.32	0.99434
1.33	0.9946
1.34	0.99487
1.35	0.99512
1.36	0.99534
1.37	0.99552
1.38	0.99565
1.39	0.99573
1.4	0.99577
1.41	0.99577
1.42	0.99574
1.43	0.99571
1.44	0.99568
1.45	0.99567
1.46	0.9957
1.47	0.99577
1.48	0.99588
1.49	0.99605
1.5	0.99626
1.51	0.99652
1.52	0.99683
1.53	0.99717
1.54	0.99753
1.55	0.99791
1.56	0.9983
1.57	0.99869
1.58	0.99908
1.59	0.99946
1.6	0.99983
1.61	1.00019
1.62	1.00053
1.63	1.00086
1.64	1.00118
1.65	1.0015
1.66	1.0018
1.67	1.0021
1.68	1.00239
1.69	1.00267
1.7	1.00293
1.71	1.00316
1.72	1.00335
1.73	1.00351
1.74	1.00361
1.75	1.00365
1.76	1.00363
1.77	1.00356
1.78	1.00342
1.79	1.00324
1.8	1.00301
1.81	1.00276
1.82	1.00249
1.83	1.00222
1.84	1.00196
1.85	1.00172
1.86	1.00151
1.87	1.00133
1.88	1.00119
1.89	1.00109
1.9	1.00101
1.91	1.00096
1.92	1.00094
1.93	1.00093
1.94	1.00093
1.95	1.00093
1.96	1.00093
1.97	1.00094
1.98	1.00094
1.99	1.00095
2	1.00097
2.01	1.001
2.02	1.00106
2.03	1.00115
2.04	1.00129
2.05	1.00147
2.06	1.00172
2.07	1.00202
2.08	1.00238
2.09	1.00279
2.1	1.00325
2.11	1.00373
2.12	1.00422
2.13	1.0047
2.14	1.00514
2.15	1.00553
2.16	1.00584
2.17	1.00606
2.18	1.00618
2.19	1.00619
2.2	1.00609
2.21	1.0059
2.22	1.00562
2.23	1.00527
2.24	1.00487
2.25	1.00445
2.26	1.00403
2.27	1.00363
2.28	1.00327
2.29	1.00296
2.3	1.00271
2.31	1.00252
2.32	1.0024
2.33	1.00234
2.34	1.00232
2.35	1.00234
2.36	1.00238
2.37	1.00243
2.38	1.00248
2.39	1.00252
2.4	1.00254
2.41	1.00254
2.42	1.00253
2.43	1.00251
2.44	1.00249
2.45	1.00248
2.46	1.00248
2.47	1.0025
2.48	1.00255
2.49	1.00262
2.5	1.00271
2.51	1.00281
2.52	1.00291
2.53	1.00299
2.54	1.00303
2.55	1.00302
2.56	1.00294
2.57	1.00277
2.58	1.0025
2.59	1.00213
2.6	1.00166
2.61	1.0011
2.62	1.00046
2.63	0.99976
2.64	0.99904
2.65	0.99832
2.66	0.99764
2.67	0.99703
2.68	0.99652
2.69	0.99613
2.7	0.99588
2.71	0.99578
2.72	0.99582
2.73	0.996
2.74	0.9963
2.75	0.9967
2.76	0.99716
2.77	0.99767
2.78	0.99817
2.79	0.99865
2.8	0.99909
2.81	0.99945
2.82	0.99973
2.83	0.99992
2.84	1.00003
2.85	1.00005
2.86	1.00001
2.87	0.99992
2.88	0.99978
2.89	0.99962
2.9	0.99945
2.91	0.99928
2.92	0.9991
2.93	0.99893
2.94	0.99875
2.95	0.99856
2.96	0.99836
2.97	0.99814
2.98	0.99788
2.99	0.99759
3	0.99727
3.01	0.99691
3.02	0.99653
3.03	0.99613
3.04	0.99573
3.05	0.99533
3.06	0.99495
3.07	0.9946
3.08	0.99429
3.09	0.99403
3.1	0.99381
3.11	0.99364
3.12	0.99352
3.13	0.99344
3.14	0.99338
3.15	0.99335
3.16	0.99333
3.17	0.99332
3.18	0.99332
3.19	0.99333
3.2	0.99336
3.21	0.99343
3.22	0.99354
3.23	0.99371
3.24	0.99395
3.25	0.9943
3.26	0.99475
3.27	0.9953
3.28	0.99598
3.29	0.99675
3.3	0.99763
3.31	0.99858
3.32	0.99958
3.33	1.00062
3.34	1.00167
3.35	1.00269
3.36	1.00368
3.37	1.00461
3.38	1.00547
3.39	1.00625
3.4	1.00695
3.41	1.00758
3.42	1.00814
3.43	1.00865
3.44	1.00911
3.45	1.00955
3.46	1.00997
3.47	1.01038
3.48	1.01078
3.49	1.01118
3.5	1.01156
3.51	1.01191
3.52	1.01224
3.53	1.01254
3.54	1.01278
3.55	1.01297
3.56	1.01312
3.57	1.01321
3.58	1.01325
3.59	1.01326
3.6	1.01324
3.61	1.01321
3.62	1.01317
3.63	1.01313
3.64	1.0131
3.65	1.01308
3.66	1.01306
3.67	1.01303
3.68	1.013
3.69	1.01294
3.7	1.01284
3.71	1.0127
3.72	1.01251
3.73	1.01225
3.74	1.01193
3.75	1.01156
3.76	1.01112
3.77	1.01063
3.78	1.0101
3.79	1.00954
3.8	1.00895
3.81	1.00834
3.82	1.00772
3.83	1.00709
3.84	1.00645
3.85	1.00582
3.86	1.00518
3.87	1.00455
3.88	1.00392
3.89	1.0033
3.9	1.0027
3.91	1.00213
3.92	1.00158
3.93	1.00108
3.94	1.00061
3.95	1.0002
3.96	0.99984
3.97	0.99954
3.98	0.9993
3.99	0.9991
4	0.99894
4.01	0.99882
4.02	0.99871
4.03	0.9986
4.04	0.99848
4.05	0.99834
4.06	0.99816
4.07	0.99794
4.08	0.99767
4.09	0.99736
4.1	0.99701
4.11	0.99664
4.12	0.99626
4.13	0.99588
4.14	0.99552
4.15	0.9952
4.16	0.99494
4.17	0.99473
4.18	0.9946
4.19	0.99452
4.2	0.99451
4.21	0.99455
4.22	0.99463
4.23	0.99473
4.24	0.99484
4.25	0.99493
4.26	0.99499
4.27	0.99501
4.28	0.99498
4.29	0.99489
4.3	0.99473
4.31	0.99451
4.32	0.99424
4.33	0.99392
4.34	0.99357
4.35	0.99319
4.36	0.9928
4.37	0.99242
4.38	0.99205
4.39	0.99171
4.4	0.99141
4.41	0.99117
4.42	0.99098
4.43	0.99087
4.44	0.99085
4.45	0.99091
4.46	0.99107
4.47	0.99133
4.48	0.9917
4.49	0.99217
4.5	0.99275
4.51	0.99343
4.52	0.99419
4.53	0.99503
4.54	0.99592
4.55	0.99685
4.56	0.99779
4.57	0.99871
4.58	0.99959
4.59	1.00041
4.6	1.00113
4.61	1.00176
4.62	1.00226
4.63	1.00265
4.64	1.00292
4.65	1.00309
4.66	1.00316
4.67	1.00315
4.68	1.00309
4.69	1.003
4.7	1.0029
4.71	1.0028
4.72	1.00272
4.73	1.00266
4.74	1.00265
4.75	1.00266
4.76	1.00269
4.77	1.00275
4.78	1.00281
4.79	1.00288
4.8	1.00292
4.81	1.00295
4.82	1.00295
4.83	1.00291
4.84	1.00284
4.85	1.00274
4.86	1.00261
4.87	1.00245
4.88	1.00228
4.89	1.00208
4.9	1.00187
4.91	1.00165
4.92	1.00141
4.93	1.00115
4.94	1.00088
4.95	1.00057
4.96	1.00024
4.97	0.99987
4.98	0.99947
4.99	0.99904
5	0.99858
5.01	0.9981
5.02	0.9976
5.03	0.9971
5.04	0.99661
5.05	0.99614
5.06	0.99569
5.07	0.99528
5.08	0.99491
5.09	0.99458
5.1	0.99429
5.11	0.99405
5.12	0.99384
5.13	0.99368
5.14	0.99355
5.15	0.99346
5.16	0.99342
5.17	0.99344
5.18	0.99351
5.19	0.99367
5.2	0.99391
5.21	0.99426
5.22	0.99472
5.23	0.9953
5.24	0.99601
5.25	0.99683
5.26	0.99776
5.27	0.99877
5.28	0.99985
5.29	1.00097
5.3	1.00209
5.31	1.00318
5.32	1.00422
5.33	1.00518
5.34	1.00603
5.35	1.00676
5.36	1.00735
5.37	1.00781
5.38	1.00814
5.39	1.00833
5.4	1.00842
5.41	1.0084
5.42	1.0083
5.43	1.00813
5.44	1.0079
5.45	1.00763
5.46	1.00732
5.47	1.00699
5.48	1.00662
5.49	1.00623
5.5	1.00582
5.51	1.00539
5.52	1.00493
5.53	1.00446
5.54	1.00398
5.55	1.00351
5.56	1.00305
5.57	1.00263
5.58	1.00225
5.59	1.00194
5.6	1.00171
5.61	1.00156
5.62	1.00151
5.63	1.00155
5.64	1.00168
5.65	1.00188
5.66	1.00215
5.67	1.00245
5.68	1.00277
5.69	1.00309
5.7	1.00339
5.71	1.00364
5.72	1.00383
5.73	1.00396
5.74	1.00403
5.75	1.00403
5.76	1.00397
5.77	1.00387
5.78	1.00374
5.79	1.00358
5.8	1.00343
5.81	1.00327
5.82	1.00313
5.83	1.00299
5.84	1.00287
5.85	1.00274
5.86	1.0026
5.87	1.00244
5.88	1.00223
5.89	1.00198
5.9	1.00165
5.91	1.00125
5.92	1.00077
5.93	1.00022
5.94	0.9996
5.95	0.99894
5.96	0.99824
5.97	0.99753
5.98	0.99685
5.99	0.99623
6	0.99569
6.01	0.99527
6.02	0.99498
6.03	0.99486
6.04	0.99489
6.05	0.9951
6.06	0.99548
6.07	0.99601
6.08	0.99666
6.09	0.99743
6.1	0.99826
6.11	0.99914
6.12	1.00003
6.13	1.00089
6.14	1.00172
6.15	1.00248
6.16	1.00316
6.17	1.00377
6.18	1.00431
6.19	1.00479
6.2	1.00521
6.21	1.0056
6.22	1.00597
6.23	1.00633
6.24	1.0067
6.25	1.00707
6.26	1.00746
6.27	1.00785
6.28	1.00823
6.29	1.0086
6.3	1.00894
6.31	1.00923
6.32	1.00946
6.33	1.00963
6.34	1.00973
6.35	1.00976
6.36	1.00972
6.37	1.00963
6.38	1.00948
6.39	1.0093
6.4	1.0091
6.41	1.00889
6.42	1.00868
6.43	1.00847
6.44	1.00828
6.45	1.00809
6.46	1.0079
6.47	1.0077
6.48	1.00748
6.49	1.00723
6.5	1.00692
6.51	1.00655
6.52	1.00611
6.53	1.00559
6.54	1.005
6.55	1.00433
6.56	1.00359
6.57	1.0028
6.58	1.00198
6.59	1.00114
6.6	1.00031
6.61	0.99949
6.62	0.99872
6.63	0.99799
6.64	0.99733
6.65	0.99674
6.66	0.99622
6.67	0.99578
6.68	0.9954
6.69	0.99508
6.7	0.99483
6.71	0.99463
6.72	0.99448
6.73	0.99438
6.74	0.99432
6.75	0.99433
6.76	0.99439
6.77	0.99452
6.78	0.99473
6.79	0.99503
6.8	0.99542
6.81	0.99592
6.82	0.99651
6.83	0.9972
6.84	0.99798
6.85	0.99883
6.86	0.99973
6.87	1.00066
6.88	1.00158
6.89	1.00248
6.9	1.0033
6.91	1.00404
6.92	1.00466
6.93	1.00513
6.94	1.00545
6.95	1.00561
6.96	1.00561
6.97	1.00544
6.98	1.00512
6.99	1.00466
7	1.00407
7.01	1.00336
7.02	1.00255
7.03	1.00163
7.04	1.0006
7.05	0.99946
7.06	0.99817
7.07	0.99671
7.08	0.99505
7.09	0.99314
7.1	0.99096
7.11	0.98845
7.12	0.98559
7.13	0.98234
7.14	0.9787
7.15	0.97465
7.16	0.9702
7.17	0.96538
7.18	0.96021
7.19	0.95473
7.2	0.949
7.21	0.94308
7.22	0.93702
7.23	0.9309
7.24	0.92477
7.25	0.91871
7.26	0.91276
7.27	0.90698
7.28	0.90142
7.29	0.89609
7.3	0.89104
7.31	0.88628
7.32	0.88181
7.33	0.87764
7.34	0.87376
7.35	0.87016
7.36	0.86682
7.37	0.86373
7.38	0.86086
7.39	0.8582
7.4	0.85573
7.41	0.85343
7.42	0.85129
7.43	0.84929
7.44	0.84744
7.45	0.84572
7.46	0.84413
7.47	0.84267
7.48	0.84134
7.49	0.84013
7.5	0.83905
7.51	0.83809
7.52	0.83725
7.53	0.83653
7.54	0.83591
7.55	0.8354
7.56	0.83498
7.57	0.83465
7.58	0.83439
7.59	0.83419
7.6	0.83405
7.61	0.83394
7.62	0.83387
7.63	0.83381
7.64	0.83376
7.65	0.83372
7.66	0.83367
7.67	0.83361
7.68	0.83354
7.69	0.83347
7.7	0.83339
7.71	0.83331
7.72	0.83323
7.73	0.83317
7.74	0.83313
7.75	0.83312
7.76	0.83314
7.77	0.83319
7.78	0.83329
7.79	0.83341
7.8	0.83358
7.81	0.83376
7.82	0.83396
7.83	0.83416
7.84	0.83435
7.85	0.83452
7.86	0.83465
7.87	0.83474
7.88	0.83478
7.89	0.83475
7.9	0.83468
7.91	0.83454
7.92	0.83437
7.93	0.83416
7.94	0.83393
7.95	0.8337
7.96	0.83347
7.97	0.83325
7.98	0.83307
7.99	0.83292
8	0.83282
8.01	0.83275
8.02	0.83272
8.03	0.83274
8.04	0.83278
8.05	0.83284
8.06	0.83293
8.07	0.83303
8.08	0.83314
8.09	0.83326
8.1	0.83339
8.11	0.83353
8.12	0.83368
8.13	0.83384
8.14	0.83401
8.15	0.8342
8.16	0.83438
8.17	0.83457
8.18	0.83475
8.19	0.8349
8.2	0.83502
8.21	0.83508
8.22	0.83509
8.23	0.83502
8.24	0.83487
8.25	0.83463
8.26	0.8343
8.27	0.83388
8.28	0.83339
8.29	0.83284
8.3	0.83224
8.31	0.83164
8.32	0.83104
8.33	0.83049
8.34	0.83
8.35	0.82962
8.36	0.82935
8.37	0.82923
8.38	0.82926
8.39	0.82944
8.4	0.82978
8.41	0.83025
8.42	0.83084
8.43	0.83152
8.44	0.83225
8.45	0.833
8.46	0.83373
8.47	0.83439
8.48	0.83495
8.49	0.83538
8.5	0.83565
8.51	0.83576
8.52	0.83568
8.53	0.83542
8.54	0.83499
8.55	0.83441
8.56	0.83372
8.57	0.83293
8.58	0.83208
8.59	0.83122
8.6	0.83037
8.61	0.82957
8.62	0.82883
8.63	0.82817
8.64	0.8276
8.65	0.82712
8.66	0.82674
8.67	0.82643
8.68	0.82619
8.69	0.82602
8.7	0.82589
8.71	0.82581
8.72	0.82578
8.73	0.8258
8.74	0.82587
8.75	0.82602
8.76	0.82624
8.77	0.82656
8.78	0.82698
8.79	0.82753
8.8	0.82819
8.81	0.82898
8.82	0.82989
8.83	0.83089
8.84	0.83199
8.85	0.83314
8.86	0.83432
8.87	0.83551
8.88	0.83666
8.89	0.83776
8.9	0.83877
8.91	0.83968
8.92	0.84045
8.93	0.84109
8.94	0.84158
8.95	0.84193
8.96	0.84215
8.97	0.84225
8.98	0.84225
8.99	0.84218
9	0.84206
9.01	0.84193
9.02	0.8418
9.03	0.8417
9.04	0.84166
9.05	0.84169
9.06	0.84179
9.07	0.84198
9.08	0.84225
9.09	0.84258
9.1	0.84297
9.11	0.8434
9.12	0.84384
9.13	0.84427
9.14	0.84465
9.15	0.84498
9.16	0.84522
9.17	0.84535
9.18	0.84535
9.19	0.8452
9.2	0.84491
9.21	0.84445
9.22	0.84384
9.23	0.84306
9.24	0.84214
9.25	0.84108
9.26	0.83991
9.27	0.83864
9.28	0.83731
9.29	0.83595
9.3	0.83459
9.31	0.83327
9.32	0.83202
9.33	0.83086
9.34	0.82982
9.35	0.82893
9.36	0.82819
9.37	0.82762
9.38	0.82722
9.39	0.82698
9.4	0.8269
9.41	0.82697
9.42	0.82718
9.43	0.8275
9.44	0.82793
9.45	0.82845
9.46	0.82904
9.47	0.8297
9.48	0.83041
9.49	0.83115
9.5	0.83192
9.51	0.83271
9.52	0.83352
9.53	0.83433
9.54	0.83516
9.55	0.836
9.56	0.83686
9.57	0.83773
9.58	0.83864
9.59	0.83958
9.6	0.84058
9.61	0.84165
9.62	0.84282
9.63	0.84411
9.64	0.84556
9.65	0.84719
9.66	0.84905
9.67	0.85118
9.68	0.85361
9.69	0.8564
9.7	0.85956
9.71	0.86313
9.72	0.86713
9.73	0.87158
9.74	0.87647
9.75	0.88179
9.76	0.88752
9.77	0.89363
9.78	0.90005
9.79	0.90675
9.8	0.91363
9.81	0.92063
9.82	0.92767
9.83	0.93466
9.84	0.9415
9.85	0.94813
9.86	0.95446
9.87	0.96044
9.88	0.966
9.89	0.97112
9.9	0.97577
9.91	0.97993
9.92	0.98362
9.93	0.98686
9.94	0.98966
9.95	0.99207
9.96	0.99412
9.97	0.99585
9.98	0.9973
9.99	0.99852
10	0.99953
10.01	1.00037
10.02	1.00107
10.03	1.00165
10.04	1.00213
10.05	1.00252
10.06	1.00285
10.07	1.00311
10.08	1.00332
10.09	1.00349
10.1	1.00361
10.11	1.00371
10.12	1.00377
10.13	1.00381
10.14	1.00381
10.15	1.0038
10.16	1.00376
10.17	1.00369
10.18	1.00359
10.19	1.00348
10.2	1.00334
10.21	1.00318
10.22	1.003
10.23	1.00281
10.24	1.00261
10.25	1.00241
10.26	1.00222
10.27	1.00205
10.28	1.0019
10.29	1.00178
10.3	1.0017
10.31	1.00166
10.32	1.00166
10.33	1.0017
10.34	1.00177
10.35	1.00185
10.36	1.00194
10.37	1.00201
10.38	1.00206
10.39	1.00206
10.4	1.002
10.41	1.00186
10.42	1.00164
10.43	1.00134
10.44	1.00095
10.45	1.00048
10.46	0.99993
10.47	0.99933
10.48	0.99869
10.49	0.99802
10.5	0.99735
10.51	0.99671
10.52	0.9961
10.53	0.99555
10.54	0.99509
10.55	0.99471
10.56	0.99443
10.57	0.99425
10.58	0.99418
10.59	0.9942
10.6	0.9943
10.61	0.99448
10.62	0.99471
10.63	0.99497
10.64	0.99525
10.65	0.99552
10.66	0.99576
10.67	0.99597
10.68	0.99613
10.69	0.99622
10.7	0.99624
10.71	0.99619
10.72	0.99606
10.73	0.99586
10.74	0.99559
10.75	0.99525
10.76	0.99485
10.77	0.99439
10.78	0.99389
10.79	0.99337
10.8	0.99282
10.81	0.99229
10.82	0.99177
10.83	0.9913
10.84	0.9909
10.85	0.9906
10.86	0.99041
10.87	0.99036
10.88	0.99046
10.89	0.99072
10.9	0.99114
10.91	0.99171
10.92	0.99242
10.93	0.99325
10.94	0.99417
10.95	0.99515
10.96	0.99614
10.97	0.99713
10.98	0.99806
10.99	0.99891
11	0.99964
11.01	1.00025
11.02	1.00071
11.03	1.00103
11.04	1.00119
11.05	1.00122
11.06	1.00114
11.07	1.00097
11.08	1.00073
11.09	1.00046
11.1	1.00018
11.11	0.99992
11.12	0.9997
11.13	0.99955
11.14	0.99945
11.15	0.99942
11.16	0.99945
11.17	0.99953
11.18	0.99965
11.19	0.99978
11.2	0.99991
11.21	1.00003
11.22	1.00011
11.23	1.00015
11.24	1.00014
11.25	1.00007
11.26	0.99996
11.27	0.99981
11.28	0.99963
11.29	0.99942
11.3	0.9992
11.31	0.99899
11.32	0.9988
11.33	0.99864
11.34	0.99852
11.35	0.99845
11.36	0.99844
11.37	0.9985
11.38	0.99861
11.39	0.99879
11.4	0.99903
11.41	0.99932
11.42	0.99965
11.43	1.00002
11.44	1.00042
11.45	1.00083
11.46	1.00124
11.47	1.00165
11.48	1.00203
11.49	1.00239
11.5	1.00271
11.51	1.00299
11.52	1.00321
11.53	1.00338
11.54	1.00348
11.55	1.00353
11.56	1.0035
11.57	1.00341
11.58	1.00326
11.59	1.00305
11.6	1.00278
11.61	1.00246
11.62	1.00212
11.63	1.00175
11.64	1.00138
11.65	1.00101
11.66	1.00068
11.67	1.00038
11.68	1.00013
11.69	0.99994
11.7	0.9998
11.71	0.99972
11.72	0.99969
11.73	0.99969
11.74	0.99972
11.75	0.99975
11.76	0.99977
11.77	0.99976
11.78	0.99972
11.79	0.99962
11.8	0.99946
11.81	0.99924
11.82	0.99896
11.83	0.99863
11.84	0.99826
11.85	0.99787
11.86	0.99747
11.87	0.99711
11.88	0.99679
11.89	0.99654
11.9	0.99639
11.91	0.99634
11.92	0.99642
11.93	0.99661
11.94	0.99693
11.95	0.99734
11.96	0.99784
11.97	0.9984
11.98	0.99898
11.99	0.99955
12	1.00009
12.01	1.00056
12.02	1.00094
12.03	1.0012
12.04	1.00135
12.05	1.00137
12.06	1.00127
12.07	1.00106
12.08	1.00076
12.09	1.00038
12.1	0.99994
12.11	0.99946
12.12	0.99896
12.13	0.99845
12.14	0.99795
12.15	0.99747
12.16	0.997
12.17	0.99654
12.18	0.9961
12.19	0.99567
12.2	0.99524
12.21	0.9948
12.22	0.99435
12.23	0.99389
12.24	0.9934
12.25	0.99289
12.26	0.99236
12.27	0.99182
12.28	0.99128
12.29	0.99075
12.3	0.99024
12.31	0.98977
12.32	0.98935
12.33	0.989
12.34	0.98872
12.35	0.98853
12.36	0.98843
12.37	0.98843
12.38	0.98853
12.39	0.98873
12.4	0.98903
12.41	0.98942
12.42	0.9899
12.43	0.99046
12.44	0.99108
12.45	0.99176
12.46	0.99249
12.47	0.99324
12.48	0.99401
12.49	0.99478
12.5	0.99555
12.51	0.99628
12.52	0.99699
12.53	0.99766
12.54	0.99828
12.55	0.99885
12.56	0.99937
12.57	0.99985
12.58	1.00028
12.59	1.00066
12.6	1.001
12.61	1.00129
12.62	1.00154
12.63	1.00173
12.64	1.00187
12.65	1.00194
12.66	1.00196
12.67	1.00191
12.68	1.0018
12.69	1.00163
12.7	1.00141
12.71	1.00116
12.72	1.00088
12.73	1.0006
12.74	1.00033
12.75	1.00009
12.76	0.99989
12.77	0.99975
12.78	0.99966
12.79	0.99964
12.8	0.99968
12.81	0.99978
12.82	0.99992
12.83	1.00009
12.84	1.00028
12.85	1.00048
12.86	1.00065
12.87	1.0008
12.88	1.0009
12.89	1.00095
12.9	1.00095
12.91	1.00089
12.92	1.00078
12.93	1.00062
12.94	1.00043
12.95	1.00021
12.96	0.99997
12.97	0.99974
12.98	0.99951
12.99	0.99929
13	0.99908
13.01	0.99889
13.02	0.99871
13.03	0.99853
13.04	0.99836
13.05	0.99819
13.06	0.99802
13.07	0.99786
13.08	0.99772
13.09	0.9976
13.1	0.99753
13.11	0.99752
13.12	0.9976
13.13	0.99777
13.14	0.99806
13.15	0.99847
13.16	0.999
13.17	0.99965
13.18	1.00041
13.19	1.00125
13.2	1.00216
13.21	1.00311
13.22	1.00406
13.23	1.00499
13.24	1.00588
13.25	1.00669
13.26	1.00742
13.27	1.00805
13.28	1.00858
13.29	1.009
13.3	1.00933
13.31	1.00956
13.32	1.00972
13.33	1.0098
13.34	1.00982
13.35	1.00979
13.36	1.0097
13.37	1.00955
13.38	1.00935
13.39	1.00908
13.4	1.00874
13.41	1.00831
13.42	1.00781
13.43	1.00722
13.44	1.00656
13.45	1.00582
13.46	1.00503
13.47	1.00421
13.48	1.00338
13.49	1.00256
13.5	1.00179
13.51	1.00108
13.52	1.00045
13.53	0.99992
13.54	0.99949
13.55	0.99915
13.56	0.99891
13.57	0.99874
13.58	0.99862
13.59	0.99853
13.6	0.99845
13.61	0.99834
13.62	0.99821
13.63	0.99803
13.64	0.9978
13.65	0.99752
13.66	0.99719
13.67	0.99684
13.68	0.99649
13.69	0.99614
13.7	0.99581
13.71	0.99554
13.72	0.99532
13.73	0.99516
13.74	0.99507
13.75	0.99504
13.76	0.99506
13.77	0.99513
13.78	0.99522
13.79	0.99531
13.8	0.9954
13.81	0.99547
13.82	0.99552
13.83	0.99553
13.84	0.99552
13.85	0.9955
13.86	0.99546
13.87	0.99542
13.88	0.99541
13.89	0.99542
13.9	0.99548
13.91	0.99559
13.92	0.99576
13.93	0.99598
13.94	0.99625
13.95	0.99657
13.96	0.99693
13.97	0.99732
13.98	0.99773
13.99	0.99816
14	0.9986
14.01	0.99906
14.02	0.99954
14.03	1.00005
14.04	1.00058
14.05	1.00114
14.06	1.00174
14.07	1.00238
14.08	1.00304
14.09	1.00371
14.1	1.00439
14.11	1.00504
14.12	1.00564
14.13	1.00617
14.14	1.0066
14.15	1.00692
14.16	1.0071
14.17	1.00714
14.18	1.00703
14.19	1.00676
14.2	1.00636
14.21	1.00583
14.22	1.0052
14.23	1.00447
14.24	1.00368
14.25	1.00285
14.26	1.00198
14.27	1.00112
14.28	1.00026
14.29	0.99941
14.3	0.9986
14.31	0.99782
14.32	0.99709
14.33	0.9964
14.34	0.99577
14.35	0.99519
14.36	0.99468
14.37	0.99424
14.38	0.99387
14.39	0.99359
14.4	0.99339
14.41	0.99328
14.42	0.99324
14.43	0.99329
14.44	0.99339
14.45	0.99355
14.46	0.99375
14.47	0.99398
14.48	0.99422
14.49	0.99446
14.5	0.99469
14.51	0.99491
14.52	0.99513
14.53	0.99533
14.54	0.99554
14.55	0.99575
14.56	0.99596
14.57	0.99619
14.58	0.99644
14.59	0.9967
14.6	0.99696
14.61	0.99721
14.62	0.99745
14.63	0.99765
14.64	0.9978
14.65	0.99788
14.66	0.9979
14.67	0.99783
14.68	0.99769
14.69	0.99747
14.7	0.99721
14.71	0.99691
14.72	0.99661
14.73	0.99632
14.74	0.99609
14.75	0.99594
14.76	0.99588
14.77	0.99594
14.78	0.99613
14.79	0.99645
14.8	0.99689
14.81	0.99743
14.82	0.99805
14.83	0.99873
14.84	0.99942
14.85	1.00008
14.86	1.00069
14.87	1.00122
14.88	1.00162
14.89	1.00189
14.9	1.002
14.91	1.00195
14.92	1.00176
14.93	1.00142
14.94	1.00096
14.95	1.0004
14.96	0.99978
14.97	0.99912
14.98	0.99844
14.99	0.99779
15	0.99718
15.01	0.99664
15.02	0.99618
15.03	0.99582
15.04	0.99556
15.05	0.99542
15.06	0.99539
15.07	0.99547
15.08	0.99567
15.09	0.99597
15.1	0.99639
15.11	0.99691
15.12	0.99752
15.13	0.99822
15.14	0.999
15.15	0.99983
15.16	1.00071
15.17	1.00162
15.18	1.00253
15.19	1.00343
15.2	1.00429
15.21	1.00509
15.22	1.00583
15.23	1.00648
15.24	1.00704
15.25	1.00751
15.26	1.00789
15.27	1.00818
15.28	1.00841
15.29	1.00858
15.3	1.00871
15.31	1.00883
15.32	1.00895
15.33	1.00908
15.34	1.00924
15.35	1.00944
15.36	1.00967
15.37	1.00994
15.38	1.01024
15.39	1.01056
15.4	1.01088
15.41	1.01118
15.42	1.01144
15.43	1.01166
15.44	1.0118
15.45	1.01186
15.46	1.01184
15.47	1.01172
15.48	1.01151
15.49	1.01122
15.5	1.01085
15.51	1.01042
15.52	1.00994
15.53	1.00942
15.54	1.00887
15.55	1.0083
15.56	1.00771
15.57	1.00711
15.58	1.0065
15.59	1.00588
15.6	1.00525
15.61	1.00461
15.62	1.00396
15.63	1.00332
15.64	1.00268
15.65	1.00206
15.66	1.00147
15.67	1.00093
15.68	1.00044
15.69	1.00002
15.7	0.99966
15.71	0.99939
15.72	0.99918
15.73	0.99905
15.74	0.99896
15.75	0.99892
15.76	0.99888
15.77	0.99885
15.78	0.99878
15.79	0.99868
15.8	0.99851
15.81	0.99828
15.82	0.99798
15.83	0.99761
15.84	0.99718
15.85	0.99672
15.86	0.99623
15.87	0.99573
15.88	0.99526
15.89	0.99482
15.9	0.99444
15.91	0.99413
15.92	0.9939
15.93	0.99375
15.94	0.99369
15.95	0.99372
15.96	0.99382
15.97	0.994
15.98	0.99424
15.99	0.99453
16	0.99487
16.01	0.99524
16.02	0.99564
16.03	0.99606
16.04	0.99651
16.05	0.99698
16.06	0.99747
16.07	0.99798
16.08	0.9985
16.09	0.99903
16.1	0.99956
16.11	1.00009
16.12	1.00061
16.13	1.0011
16.14	1.00155
16.15	1.00194
16.16	1.00226
16.17	1.0025
16.18	1.00265
16.19	1.00269
16.2	1.00263
16.21	1.00246
16.22	1.00219
16.23	1.00183
16.24	1.00139
16.25	1.00089
16.26	1.00035
16.27	0.9998
16.28	0.99925
16.29	0.99872
16.3	0.99823
16.31	0.99778
16.32	0.99739
16.33	0.99706
16.34	0.99678
16.35	0.99656
16.36	0.99637
16.37	0.9962
16.38	0.99605
16.39	0.99589
16.4	0.99573
16.41	0.99555
16.42	0.99535
16.43	0.99513
16.44	0.99488
16.45	0.99463
16.46	0.99438
16.47	0.99414
16.48	0.99394
16.49	0.99378
16.5	0.9937
16.51	0.99371
16.52	0.99381
16.53	0.99403
16.54	0.99435
16.55	0.99479
16.56	0.99532
16.57	0.99594
16.58	0.99663
16.59	0.99738
16.6	0.99815
16.61	0.99893
16.62	0.99971
16.63	1.00046
16.64	1.00118
16.65	1.00185
16.66	1.00249
16.67	1.00309
16.68	1.00365
16.69	1.00418
16.7	1.0047
16.71	1.00519
16.72	1.00568
16.73	1.00615
16.74	1.0066
16.75	1.00703
16.76	1.00741
16.77	1.00774
16.78	1.00799
16.79	1.00815
16.8	1.00821
16.81	1.00815
16.82	1.00797
16.83	1.00766
16.84	1.00723
16.85	1.00668
16.86	1.00603
16.87	1.00529
16.88	1.00448
16.89	1.00362
16.9	1.00273
16.91	1.00182
16.92	1.00091
16.93	1.00003
16.94	0.99918
16.95	0.99838
16.96	0.99763
16.97	0.99695
16.98	0.99633
16.99	0.99579
17	0.99531
17.01	0.9949
17.02	0.99457
17.03	0.9943
17.04	0.9941
17.05	0.99396
17.06	0.9939
17.07	0.9939
17.08	0.99397
17.09	0.99411
17.1	0.99432
17.11	0.9946
17.12	0.99495
17.13	0.99537
17.14	0.99585
17.15	0.99638
17.16	0.99695
17.17	0.99756
17.18	0.99818
17.19	0.99881
17.2	0.99944
17.21	1.00004
17.22	1.00059
17.23	1.0011
17.24	1.00153
17.25	1.00189
17.26	1.00216
17.27	1.00234
17.28	1.00242
17.29	1.00242
17.3	1.00234
17.31	1.00218
17.32	1.00196
17.33	1.00169
17.34	1.00139
17.35	1.00108
17.36	1.00075
17.37	1.00044
17.38	1.00014
17.39	0.99986
17.4	0.9996
17.41	0.99938
17.42	0.99918
17.43	0.99901
17.44	0.99886
17.45	0.99873
17.46	0.99862
17.47	0.99852
17.48	0.99845
17.49	0.99839
17.5	0.99836
17.51	0.99836
17.52	0.99838
17.53	0.99845
17.54	0.99855
17.55	0.9987
17.56	0.99891
17.57	0.99916
17.58	0.99946
17.59	0.99981
17.6	1.0002
17.61	1.00063
17.62	1.00108
17.63	1.00155
17.64	1.00203
17.65	1.00251
17.66	1.00298
17.67	1.00344
17.68	1.00388
17.69	1.0043
17.7	1.0047
17.71	1.00507
17.72	1.00542
17.73	1.00574
17.74	1.00604
17.75	1.00632
17.76	1.00657
17.77	1.00679
17.78	1.00698
17.79	1.00713
17.8	1.00724
17.81	1.00731
17.82	1.00734
17.83	1.00733
17.84	1.00728
17.85	1.0072
17.86	1.0071
17.87	1.00698
17.88	1.00686
17.89	1.00676
17.9	1.00669
17.91	1.00667
17.92	1.00671
17.93	1.00684
17.94	1.00705
17.95	1.00735
17.96	1.00776
17.97	1.00827
17.98	1.00887
17.99	1.00955
18	1.01029
18.01	1.01106
18.02	1.01183
18.03	1.01258
18.04	1.01325
18.05	1.01383
18.06	1.01427
18.07	1.01455
18.08	1.01464
18.09	1.01453
18.1	1.01421
18.11	1.01367
18.12	1.01294
18.13	1.01202
18.14	1.01094
18.15	1.00974
18.16	1.00845
18.17	1.0071
18.18	1.00574
18.19	1.00439
18.2	1.0031
18.21	1.0019
18.22	1.0008
18.23	0.99982
18.24	0.99899
18.25	0.99829
18.26	0.99773
18.27	0.99729
18.28	0.99695
18.29	0.99669
18.3	0.99647
18.31	0.99628
18.32	0.99608
18.33	0.99584
18.34	0.99554
18.35	0.99516
18.36	0.9947
18.37	0.99416
18.38	0.99354
18.39	0.99285
18.4	0.99213
18.41	0.9914
18.42	0.99069
18.43	0.99002
18.44	0.98944
18.45	0.98896
18.46	0.98861
18.47	0.98839
18.48	0.98833
18.49	0.98842
18.5	0.98865
18.51	0.98902
18.52	0.9895
18.53	0.99008
18.54	0.99073
18.55	0.99143
18.56	0.99216
18.57	0.9929
18.58	0.99363
18.59	0.99434
18.6	0.99501
18.61	0.99565
18.62	0.99625
18.63	0.99681
18.64	0.99733
18.65	0.99782
18.66	0.99828
18.67	0.99871
18.68	0.99911
18.69	0.99948
18.7	0.99983
18.71	1.00014
18.72	1.00042
18.73	1.00066
18.74	1.00085
18.75	1.00099
18.76	1.00109
18.77	1.00115
18.78	1.00118
18.79	1.00117
18.8	1.00116
18.81	1.00115
18.82	1.00116
18.83	1.0012
18.84	1.00129
18.85	1.00144
18.86	1.00166
18.87	1.00196
18.88	1.00233
18.89	1.00279
18.9	1.00332
18.91	1.00391
18.92	1.00456
18.93	1.00525
18.94	1.00596
18.95	1.00668
18.96	1.00738
18.97	1.00807
18.98	1.00871
18.99	1.0093
19	1.00984
19.01	1.01032
19.02	1.01074
19.03	1.0111
19.04	1.0114
19.05	1.01165
19.06	1.01185
19.07	1.012
19.08	1.01211
19.09	1.01218
19.1	1.0122
19.11	1.01219
19.12	1.01213
19.13	1.01203
19.14	1.01189
19.15	1.0117
19.16	1.01149
19.17	1.01123
19.18	1.01094
19.19	1.01062
19.2	1.01028
19.21	1.00991
19.22	1.00953
19.23	1.00913
19.24	1.00872
19.25	1.0083
19.26	1.00789
19.27	1.00748
19.28	1.00709
19.29	1.00671
19.3	1.00637
19.31	1.00605
19.32	1.00578
19.33	1.00555
19.34	1.00536
19.35	1.00522
19.36	1.00513
19.37	1.00508
19.38	1.00507
19.39	1.00509
19.4	1.00512
19.41	1.00516
19.42	1.00519
19.43	1.00519
19.44	1.00514
19.45	1.00501
19.46	1.00481
19.47	1.0045
19.48	1.00408
19.49	1.00354
19.5	1.00288
19.51	1.00211
19.52	1.00123
19.53	1.00028
19.54	0.99926
19.55	0.99822
19.56	0.99719
19.57	0.9962
19.58	0.99528
19.59	0.99447
19.6	0.99379
19.61	0.99327
19.62	0.99293
19.63	0.99277
19.64	0.99278
19.65	0.99296
19.66	0.99329
19.67	0.99375
19.68	0.9943
19.69	0.99491
19.7	0.99556
19.71	0.99621
19.72	0.99683
19.73	0.99742
19.74	0.99794
19.75	0.9984
19.76	0.99879
19.77	0.99911
19.78	0.99939
19.79	0.99962
19.8	0.99984
19.81	1.00006
19.82	1.0003
19.83	1.00057
19.84	1.00089
19.85	1.00127
19.86	1.00172
19.87	1.00224
19.88	1.00282
19.89	1.00345
19.9	1.00413
19.91	1.00483
19.92	1.00555
19.93	1.00626
19.94	1.00695
19.95	1.0076
19.96	1.0082
19.97	1.00874
19.98	1.00919
[truncated: 65,280 more rows]

## Sheet: Fig5C
Peptide	Blockade	DwellTime	Density	AminoAcid
EAFNL	0.228049	1.1	0.0636181	F
EAFNL	0.145888	2.99	0.0549362	A
EAFNL	0.213582	4.56	0.088464	F
EAFNL	0.164487	7.72	0.201701	N
EAFNL	0.222409	4.86	0.150126	F
EAFNL	0.16489	11.68	0.156282	N
EAFNL	0.164665	2.75	0.271594	N
EAFNL	0.223997	7.31	0.130168	F
EAFNL	0.22142	2.41	0.140871	F
EAFNL	0.167101	0.59	0.193777	N
EAFNL	0.165134	3.19	0.271435	N
EAFNL	0.166335	2.94	0.26677	N
EAFNL	0.218965	1.84	0.125211	F
EAFNL	0.165685	0.53	0.177996	N
EAFNL	0.165679	4.57	0.255722	N
EAFNL	0.170541	0.58	0.181802	N
EAFNL	0.163213	1.13	0.235537	N
EAFNL	0.200709	5.49	0.100032	L
EAFNL	0.164421	4.74	0.249609	N
EAFNL	0.160524	0.59	0.198271	N
EAFNL	0.221609	2.56	0.142891	F
EAFNL	0.164264	4.03	0.261718	N
EAFNL	0.165843	2.7	0.270411	N
EAFNL	0.166301	0.86	0.21813	N
EAFNL	0.219857	1.75	0.123577	F
EAFNL	0.163836	1.31	0.240554	N
EAFNL	0.162599	2.48	0.257341	N
EAFNL	0.219278	0.71	0.0888408	F
EAFNL	0.160269	1.6	0.214084	N
EAFNL	0.220949	1.03	0.0922921	F
EAFNL	0.166044	0.94	0.222304	N
EAFNL	0.164485	3.74	0.266395	N
EAFNL	0.165976	3.03	0.268822	N
EAFNL	0.222113	11.17	0.0989187	F
EAFNL	0.166599	6.4	0.216094	N
EAFNL	0.168426	6.86	0.186539	N
EAFNL	0.214564	2.04	0.115337	F
EAFNL	0.201089	2.04	0.217084	L
EAFNL	0.220036	1.72	0.122715	F
EAFNL	0.220712	11.97	0.0909317	F
EAFNL	0.166762	4.54	0.246014	N
EAFNL	0.219125	3.63	0.142379	F
EAFNL	0.202864	3.53	0.150047	L
EAFNL	0.166604	2.09	0.258605	N
EAFNL	0.224907	5.9	0.129525	F
EAFNL	0.165297	7.22	0.212387	N
EAFNL	0.162183	0.64	0.212691	N
EAFNL	0.167639	3.61	0.24818	N
EAFNL	0.165933	6.32	0.22053	N
EAFNL	0.220649	1.49	0.113908	F
EAFNL	0.165309	1.81	0.255832	N
EAFNL	0.203576	1.84	0.197945	L
EAFNL	0.165322	1.25	0.235709	N
EAFNL	0.164094	1	0.228957	N
EAFNL	0.166938	3.03	0.260793	N
EAFNL	0.160542	0.79	0.214781	N
EAFNL	0.161414	1.26	0.230699	N
EAFNL	0.194503	1.03	0.239996	L
EAFNL	0.223094	1.59	0.107704	F
EAFNL	0.164237	2.29	0.268878	N
EAFNL	0.22319	8.1	0.127796	F
EAFNL	0.1696	2.53	0.215915	N
EAFNL	0.219899	2.7	0.143299	F
EAFNL	0.166578	0.61	0.201597	N
EAFNL	0.167335	1.55	0.236218	N
EAFNL	0.211361	2.38	0.117054	F
EAFNL	0.163382	1.01	0.229118	N
EAFNL	0.166385	6.02	0.220521	N
EAFNL	0.16576	8.98	0.183475	N
EAFNL	0.218599	3.46	0.137923	F
EAFNL	0.166536	11.95	0.147519	N
EAFNL	0.198683	2.66	0.205707	L
EAFNL	0.225011	2.18	0.116138	F
EAFNL	0.163714	1	0.228971	N
EAFNL	0.221545	6.03	0.144597	F
EAFNL	0.164311	2.24	0.268408	N
EAFNL	0.166604	14.09	0.117455	N
EAFNL	0.162647	1.28	0.237627	N
EAFNL	0.167201	8.23	0.183542	N
EAFNL	0.167172	10.38	0.16016	N
EAFNL	0.219363	0.74	0.0883736	F
EAFNL	0.219485	1.45	0.115381	F
EAFNL	0.224866	3	0.12848	F
EAFNL	0.163549	4.27	0.252582	N
EAFNL	0.215857	0.33	0.211942	F
EAFNL	0.166508	1.75	0.248133	N
EAFNL	0.22099	3.57	0.149066	F
EAFNL	0.22537	0.47	0.057327	F
EAFNL	0.22149	2.83	0.144556	F
EAFNL	0.165365	4.86	0.248434	N
EAFNL	0.200776	0.73	0.189321	L
EAFNL	0.1659	2.24	0.266011	N
EAFNL	0.166368	4.78	0.24572	N
EAFNL	0.15979	0.95	0.207729	N
EAFNL	0.220935	8.04	0.128573	F
EAFNL	0.21334	0.66	0.113727	F
EAFNL	0.167786	3.29	0.246512	N
EAFNL	0.200731	1.8	0.228495	L
EAFNL	0.211819	1.13	0.121278	F
EAFNL	0.174672	0.42	0.126603	N
EAFNL	0.16368	7.29	0.202088	N
EAFNL	0.166005	1.69	0.249908	N
EAFNL	0.163685	1.12	0.235152	N
EAFNL	0.165671	10.2	0.171146	N
EAFNL	0.225237	1.31	0.083594	F
EAFNL	0.221117	8.6	0.124005	F
EAFNL	0.163353	1.22	0.238771	N
EAFNL	0.164183	1.52	0.245818	N
EAFNL	0.202026	3.59	0.152558	L
EAFNL	0.168526	8.87	0.158553	N
EAFNL	0.164338	1.46	0.243849	N
EAFNL	0.159286	0.55	0.182439	N
EAFNL	0.170989	0.86	0.19065	N
EAFNL	0.171306	1.32	0.185288	N
EAFNL	0.166995	1.26	0.226354	N
EAFNL	0.220011	2.19	0.134704	F
EAFNL	0.166802	16.7	0.0975259	N
EAFNL	0.202811	4.07	0.131083	L
EAFNL	0.220738	2.13	0.132857	F
EAFNL	0.166475	41.26	0.0129781	N
EAFNL	0.166388	41.26	0.0131981	N
EAFNL	0.223033	1.34	0.0978646	F
EAFNL	0.164162	2.84	0.270173	N
EAFNL	0.166633	0.39	0.139324	N
EAFNL	0.227878	0.67	0.0695	F
EAFNL	0.16949	0.92	0.199375	N
EAFNL	0.165723	6.51	0.220384	N
EAFNL	0.223474	6.85	0.137599	F
EAFNL	0.165352	5.4	0.231955	N
EAFNL	0.165351	7.56	0.206014	N
EAFNL	0.158359	0.67	0.203501	N
EAFNL	0.213172	1.64	0.118218	F
EAFNL	0.224055	3.14	0.133677	F
EAFNL	0.167219	11.59	0.147756	N
EAFNL	0.167846	2.22	0.24708	N
EAFNL	0.16616	3.97	0.260688	N
EAFNL	0.21718	2.13	0.125148	F
EAFNL	0.164559	1.92	0.260823	N
EAFNL	0.16274	1.73	0.24435	N
EAFNL	0.219254	2.68	0.141513	F
EAFNL	0.222246	4.97	0.148566	F
EAFNL	0.164673	2.89	0.272	N
EAFNL	0.163	2.65	0.260766	N
EAFNL	0.164912	0.65	0.213087	N
EAFNL	0.219886	0.95	0.0907165	F
EAFNL	0.166898	0.93	0.217652	N
EAFNL	0.165522	4	0.265194	N
EAFNL	0.159419	1.55	0.201357	N
EAFNL	0.166134	2.35	0.267146	N
EAFNL	0.159777	0.91	0.207935	N
EAFNL	0.222855	8.43	0.125263	F
EAFNL	0.165211	2.39	0.270986	N
EAFNL	0.162067	0.42	0.146339	N
EAFNL	0.212839	0.75	0.115673	F
EAFNL	0.220778	1.99	0.128926	F
EAFNL	0.221328	2.25	0.136799	F
EAFNL	0.1678	4.41	0.2352	N
EAFNL	0.166013	3.39	0.267296	N
EAFNL	0.16934	2.32	0.222855	N
EAFNL	0.214164	1.2	0.116048	F
EAFNL	0.223223	6.84	0.139191	F
EAFNL	0.161439	3.63	0.226433	N
EAFNL	0.166667	1	0.2203	N
EAFNL	0.153895	0.75	0.169402	N
EAFNL	0.222186	2.33	0.137712	F
EAFNL	0.216513	2.38	0.125473	F
EAFNL	0.218544	2.31	0.134	F
EAFNL	0.199507	2.1	0.22784	L
EAFNL	0.224118	0.91	0.0763169	F
EAFNL	0.166906	3.05	0.260714	N
EAFNL	0.217308	4.32	0.124752	F
EAFNL	0.163295	2.24	0.26285	N
EAFNL	0.163714	0.4	0.144183	N
EAFNL	0.162704	2.32	0.257119	N
EAFNL	0.211651	1.14	0.123059	F
EAFNL	0.16695	6.35	0.213183	N
EAFNL	0.159792	0.88	0.208336	N
EAFNL	0.222427	1.77	0.118543	F
EAFNL	0.223119	1.11	0.0866174	F
EAFNL	0.164328	5.55	0.225915	N
EAFNL	0.169094	2.58	0.227255	N
EAFNL	0.221225	4.3	0.15421	F
EAFNL	0.161298	1.98	0.233339	N
EAFNL	0.213224	0.85	0.112495	F
EAFNL	0.16733	5.22	0.224003	N
EAFNL	0.221568	3.23	0.146426	F
EAFNL	0.164552	0.68	0.216359	N
EAFNL	0.201298	1.11	0.207756	L
EAFNL	0.223029	7.91	0.130744	F
EAFNL	0.228349	4.06	0.0967614	F
EAFNL	0.220601	3.1	0.1454	F
EAFNL	0.25175	0.64	0.0366186	E
EAFNL	0.157927	1.34	0.185386	N
EAFNL	0.227215	0.87	0.0654011	F
EAFNL	0.165075	5.11	0.240609	N
EAFNL	0.227409	0.59	0.0707547	F
EAFNL	0.219503	3.8	0.144849	F
EAFNL	0.166663	1.79	0.249274	N
EAFNL	0.164798	3.69	0.268054	N
EAFNL	0.220942	0.54	0.0830738	F
EAFNL	0.164308	3.06	0.269478	N
EAFNL	0.163599	5.49	0.22154	N
EAFNL	0.163837	5.93	0.217848	N
EAFNL	0.162364	3.6	0.244559	N
EAFNL	0.165084	1.36	0.23982	N
EAFNL	0.220295	3.78	0.149382	F
EAFNL	0.20262	8.83	0.0694052	L
EAFNL	0.20291	8.67	0.0715553	L
EAFNL	0.163676	2.28	0.265572	N
EAFNL	0.19919	3.78	0.15146	L
EAFNL	0.221381	4.81	0.150381	F
EAFNL	0.21889	1.29	0.110199	F
EAFNL	0.224655	21.04	0.0334705	F
EAFNL	0.163001	1.11	0.233906	N
EAFNL	0.201359	2.15	0.210915	L
EAFNL	0.220794	5.36	0.143702	F
EAFNL	0.16435	6.92	0.212588	N
EAFNL	0.219391	12.05	0.0837141	F
EAFNL	0.162944	0.78	0.220457	N
EAFNL	0.201229	1.9	0.221272	L
EAFNL	0.16174	1.05	0.226287	N
EAFNL	0.219796	2.64	0.142346	F
EAFNL	0.165618	5	0.24301	N
EAFNL	0.220228	2.68	0.143851	F
EAFNL	0.162679	2.36	0.257173	N
EAFNL	0.164715	9.78	0.174209	N
EAFNL	0.167706	0.51	0.163981	N
EAFNL	0.200344	3.15	0.177964	L
EAFNL	0.166874	0.44	0.141692	N
EAFNL	0.221426	4.45	0.15389	F
EAFNL	0.221509	8.11	0.129377	F
EAFNL	0.22253	5.12	0.147188	F
EAFNL	0.16254	4.52	0.229912	N
EAFNL	0.218811	4.54	0.137456	F
EAFNL	0.169413	0.66	0.198077	N
EAFNL	0.220062	2.36	0.139409	F
EAFNL	0.171445	0.58	0.179489	N
EAFNL	0.166877	17	0.0955415	N
EAFNL	0.160978	0.79	0.215987	N
EAFNL	0.1656	18.96	0.0863037	N
EAFNL	0.166369	1.84	0.253168	N
EAFNL	0.226518	2.98	0.11098	F
EAFNL	0.160252	0.82	0.212938	N
EAFNL	0.165954	2.37	0.267313	N
EAFNL	0.168753	4.29	0.219274	N
EAFNL	0.162162	0.68	0.217595	N
EAFNL	0.198119	1.92	0.240442	L
EAFNL	0.221242	6.49	0.142955	F
EAFNL	0.159704	0.69	0.21204	N
EAFNL	0.16429	5.22	0.233812	N
EAFNL	0.167098	0.85	0.213622	N
EAFNL	0.175928	0.35	0.16685	N
EAFNL	0.163897	2.01	0.262696	N
EAFNL	0.219691	4.89	0.140709	F
EAFNL	0.201279	4.72	0.116068	L
EAFNL	0.215611	0.78	0.101945	F
EAFNL	0.216019	2.77	0.123239	F
EAFNL	0.220939	1.21	0.10055	F
EAFNL	0.167999	1.1	0.210157	N
EAFNL	0.159961	2.26	0.211648	N
EAFNL	0.16393	0.68	0.217308	N
EAFNL	0.162791	4.89	0.224916	N
EAFNL	0.215804	0.5	0.085545	F
EAFNL	0.158074	0.7	0.202603	N
EAFNL	0.210478	0.69	0.131108	F
EAFNL	0.224257	3.34	0.134757	F
EAFNL	0.1626	2.41	0.257261	N
EAFNL	0.164475	14.74	0.113045	N
EAFNL	0.16765	1.11	0.213116	N
EAFNL	0.221763	5.02	0.148616	F
EAFNL	0.200978	1.86	0.224813	L
EAFNL	0.221613	0.82	0.0814852	F
EAFNL	0.162916	1.1	0.233291	N
EAFNL	0.212051	0.87	0.11843	F
EAFNL	0.224701	0.7	0.0759984	F
EAFNL	0.161441	1.78	0.232854	N
EAFNL	0.198976	3.3	0.175652	L
EAFNL	0.164297	0.55	0.186836	N
EAFNL	0.221664	1.93	0.125652	F
EAFNL	0.163822	0.42	0.14416	N
EAFNL	0.201911	7.31	0.0851597	L
EAFNL	0.194785	1.19	0.251652	L
EAFNL	0.220076	3.48	0.146242	F
EAFNL	0.2209	4.78	0.148665	F
EAFNL	0.21986	10.69	0.0973616	F
EAFNL	0.225717	0.63	0.0757883	F
EAFNL	0.165791	1.03	0.225919	N
EAFNL	0.210482	0.72	0.131016	F
EAFNL	0.218621	0.77	0.090978	F
EAFNL	0.166119	15.54	0.107951	N
EAFNL	0.164592	3.96	0.264382	N
EAFNL	0.219555	3.59	0.14558	F
EAFNL	0.158793	0.5	0.166802	N
EAFNL	0.221036	4.38	0.153867	F
EAFNL	0.163762	1.55	0.24508	N
EAFNL	0.163899	0.85	0.223008	N
EAFNL	0.16358	1.07	0.232762	N
EAFNL	0.223231	12.69	0.0859372	F
EAFNL	0.165285	4.39	0.260328	N
EAFNL	0.163347	2.66	0.263992	N
EAFNL	0.165217	0.93	0.225021	N
EAFNL	0.164238	4.24	0.258958	N
EAFNL	0.167075	7.35	0.197385	N
EAFNL	0.169879	3.27	0.204705	N
EAFNL	0.164638	4.6	0.253576	N
EAFNL	0.222401	5.41	0.145885	F
EAFNL	0.166428	9.18	0.178533	N
EAFNL	0.220525	1.99	0.129113	F
EAFNL	0.221109	6.49	0.142955	F
EAFNL	0.165764	17.29	0.0972856	N
EAFNL	0.165616	2.61	0.27013	N
EAFNL	0.213636	4.37	0.0904459	F
EAFNL	0.160496	0.52	0.176343	N
EAFNL	0.194498	1.01	0.237406	L
EAFNL	0.162271	0.32	0.293524	N
EAFNL	0.158807	0.99	0.199811	N
EAFNL	0.165908	2.18	0.265357	N
EAFNL	0.159515	1.37	0.205117	N
EAFNL	0.222591	2.42	0.13817	F
EAFNL	0.160939	0.88	0.215951	N
EAFNL	0.220577	4.18	0.152378	F
EAFNL	0.164336	6.82	0.213416	N
EAFNL	0.218769	0.59	0.0919223	F
EAFNL	0.163977	1.09	0.233907	N
EAFNL	0.222947	3.31	0.142658	F
EAFNL	0.16245	4.34	0.233545	N
EAFNL	0.166247	1.25	0.230413	N
EAFNL	0.161015	0.9	0.216049	N
EAFNL	0.161927	1.98	0.242004	N
EAFNL	0.166102	8.2	0.193696	N
EAFNL	0.16421	0.64	0.212186	N
EAFNL	0.221893	5.21	0.146913	F
EAFNL	0.164807	1.68	0.252035	N
EAFNL	0.162895	0.63	0.211922	N
EAFNL	0.160281	1.15	0.219935	N
EAFNL	0.19838	2.88	0.195766	L
EAFNL	0.162844	1.06	0.230658	N
EAFNL	0.199494	4.37	0.126157	L
EAFNL	0.166648	3.92	0.258067	N
EAFNL	0.220868	8.08	0.128573	F
EAFNL	0.217333	1.77	0.121715	F
EAFNL	0.217849	3.62	0.133409	F
EAFNL	0.222751	1.17	0.0917006	F
EAFNL	0.16376	11.14	0.154286	N
EAFNL	0.165439	1.53	0.245725	N
EAFNL	0.165472	2.17	0.26774	N
EAFNL	0.162737	2.16	0.256303	N
EAFNL	0.219033	8.58	0.111935	F
EAFNL	0.221384	0.89	0.0841167	F
EAFNL	0.202921	4.46	0.118152	L
EAFNL	0.164571	3.73	0.266773	N
EAFNL	0.168183	5.24	0.208456	N
EAFNL	0.218995	2.61	0.140254	F
EAFNL	0.165841	3.79	0.265894	N
EAFNL	0.215386	2.76	0.11966	F
EAFNL	0.163991	0.8	0.220841	N
EAFNL	0.219902	1.1	0.0981075	F
EAFNL	0.163052	2.03	0.257152	N
EAFNL	0.220677	4.3	0.152207	F
EAFNL	0.221194	1.58	0.115893	F
EAFNL	0.163883	1.61	0.248144	N
EAFNL	0.216276	3.04	0.123067	F
EAFNL	0.159377	0.74	0.210361	N
EAFNL	0.163374	4.87	0.233879	N
EAFNL	0.160624	1.21	0.223407	N
EAFNL	0.161691	1.5	0.231635	N
EAFNL	0.219379	10.27	0.0975898	F
EAFNL	0.166729	4.01	0.257467	N
EAFNL	0.167758	3.21	0.247154	N
EAFNL	0.220577	2.16	0.13439	F
EAFNL	0.202112	1.28	0.207091	L
EAFNL	0.219487	3.68	0.144353	F
EAFNL	0.162604	1.33	0.2376	N
EAFNL	0.220467	0.6	0.0876898	F
EAFNL	0.199816	0.57	0.16857	L
EAFNL	0.220683	0.49	0.0716543	F
EAFNL	0.170087	4.44	0.181541	N
EAFNL	0.211381	0.99	0.119766	F
EAFNL	0.221981	3.74	0.150738	F
EAFNL	0.163203	1.39	0.240293	N
EAFNL	0.165175	10.97	0.164886	N
EAFNL	0.223797	13	0.082129	F
EAFNL	0.161137	2	0.233686	N
EAFNL	0.221631	2.08	0.130108	F
EAFNL	0.164243	9.3	0.176693	N
EAFNL	0.168738	0.8	0.203816	N
EAFNL	0.164072	3.96	0.260259	N
EAFNL	0.166248	2.69	0.266423	N
EAFNL	0.163791	1.77	0.253245	N
EAFNL	0.163842	1.22	0.23907	N
EAFNL	0.222623	0.99	0.084577	F
EAFNL	0.218513	2.38	0.135489	F
EAFNL	0.162025	0.24	0.999995	N
EAFNL	0.218746	0.7	0.0909289	F
EAFNL	0.219577	8.71	0.114741	F
EAFNL	0.164807	2.76	0.27215	N
EAFNL	0.165696	9.53	0.177691	N
EAFNL	0.161815	2.25	0.244562	N
EAFNL	0.162107	2.59	0.248552	N
EAFNL	0.163509	4.19	0.253935	N
EAFNL	0.164215	3.56	0.266653	N
EAFNL	0.217933	3.01	0.133638	F
EAFNL	0.16615	0.86	0.219284	N
EAFNL	0.222633	7.66	0.134137	F
EAFNL	0.223087	10.84	0.100014	F
EAFNL	0.199924	0.94	0.205145	L
EAFNL	0.223185	0.54	0.077846	F
EAFNL	0.164455	2.4	0.270689	N
EAFNL	0.160776	1.75	0.219647	N
EAFNL	0.217916	10.84	0.0818286	F
EAFNL	0.164549	1.85	0.258499	N
EAFNL	0.214889	1.25	0.116199	F
EAFNL	0.203426	1.15	0.187466	L
EAFNL	0.16043	0.94	0.212345	N
EAFNL	0.203593	0.6	0.161052	L
EAFNL	0.2029	2.9	0.171528	L
EAFNL	0.165427	1.03	0.227239	N
EAFNL	0.16696	2.02	0.254147	N
EAFNL	0.163976	1.51	0.245175	N
EAFNL	0.166947	0.95	0.217917	N
EAFNL	0.166307	4.99	0.239621	N
EAFNL	0.165528	1.57	0.247033	N
EAFNL	0.220363	1.24	0.103772	F
EAFNL	0.200513	1.51	0.227712	L
EAFNL	0.163701	4.47	0.249195	N
EAFNL	0.165172	5.92	0.224357	N
EAFNL	0.164539	6.42	0.219015	N
EAFNL	0.159938	1.5	0.210337	N
EAFNL	0.222588	1.55	0.108678	F
EAFNL	0.168464	4.54	0.22098	N
EAFNL	0.162094	1.38	0.233867	N
EAFNL	0.164933	6.14	0.222339	N
EAFNL	0.16602	0.69	0.213196	N
EAFNL	0.159112	1.11	0.206156	N
EAFNL	0.168813	1.19	0.207275	N
EAFNL	0.199437	1.19	0.226688	L
EAFNL	0.220608	0.9	0.0870448	F
EAFNL	0.158269	1.08	0.19533	N
EAFNL	0.201552	7	0.0879722	L
EAFNL	0.214943	3.5	0.108039	F
EAFNL	0.165455	2.6	0.271313	N
EAFNL	0.165191	1.83	0.257085	N
EAFNL	0.16655	1.19	0.226016	N
EAFNL	0.220433	2.09	0.131565	F
EAFNL	0.166666	6.11	0.217453	N
EAFNL	0.223063	4.6	0.151323	F
EAFNL	0.20018	0.75	0.192903	L
EAFNL	0.220755	4.56	0.151448	F
EAFNL	0.164537	0.93	0.226086	N
EAFNL	0.165861	8.7	0.187395	N
EAFNL	0.221241	1.22	0.100018	F
EAFNL	0.164193	2.25	0.268656	N
EAFNL	0.211312	1.01	0.120076	F
EAFNL	0.165459	7.21	0.212387	N
EAFNL	0.220937	3.66	0.149719	F
EAFNL	0.220103	0.78	0.0864562	F
EAFNL	0.163465	2.13	0.261501	N
EAFNL	0.218568	9.41	0.0989734	F
EAFNL	0.170284	1.35	0.197655	N
EAFNL	0.198564	0.76	0.200817	L
EAFNL	0.168183	1.63	0.230706	N
EAFNL	0.166573	4.23	0.255013	N
EAFNL	0.211488	0.58	0.119462	F
EAFNL	0.16273	1.22	0.237297	N
EAFNL	0.165455	3.97	0.265561	N
EAFNL	0.223143	6.1	0.142216	F
EAFNL	0.167686	4.89	0.223614	N
EAFNL	0.162174	2.83	0.246941	N
EAFNL	0.169437	0.6	0.189747	N
EAFNL	0.165361	3.25	0.270766	N
EAFNL	0.223311	3.86	0.147904	F
EAFNL	0.165959	2.22	0.265702	N
EAFNL	0.168155	0.51	0.163156	N
EAFNL	0.226322	1.21	0.0747494	F
EAFNL	0.164989	3.68	0.268305	N
EAFNL	0.163199	1.76	0.250066	N
EAFNL	0.164049	2.94	0.268021	N
EAFNL	0.164989	11.8	0.15527	N
EAFNL	0.160524	1.01	0.216254	N
EAFNL	0.201071	0.55	0.155329	L
EAFNL	0.164536	3.81	0.266008	N
EAFNL	0.221965	0.92	0.0834409	F
EAFNL	0.221521	2.74	0.144373	F
EAFNL	0.165375	1.14	0.23177	N
EAFNL	0.163762	1.07	0.232762	N
EAFNL	0.163745	1.75	0.251212	N
EAFNL	0.165023	10.36	0.169593	N
EAFNL	0.165755	3.51	0.268259	N
EAFNL	0.222109	11.61	0.0954144	F
EAFNL	0.21978	5.54	0.136	F
EAFNL	0.165321	3.48	0.26935	N
EAFNL	0.200675	1.05	0.209471	L
EAFNL	0.166673	0.74	0.212301	N
EAFNL	0.165796	2.7	0.270411	N
EAFNL	0.220269	3.92	0.150177	F
EAFNL	0.198882	2.95	0.19216	L
EAFNL	0.242972	0.77	0.036553	E
EAFNL	0.223386	2.83	0.138727	F
EAFNL	0.168543	0.87	0.20746	N
EAFNL	0.16596	14.35	0.116744	N
EAFNL	0.21968	1.93	0.127453	F
EAFNL	0.222972	13.24	0.0834734	F
EAFNL	0.225385	0.73	0.0735851	F
EAFNL	0.163013	0.46	0.154794	N
EAFNL	0.218023	4.69	0.126872	F
EAFNL	0.219722	1.19	0.103343	F
EAFNL	0.165471	5.93	0.224439	N
EAFNL	0.1667	1.32	0.230482	N
EAFNL	0.161757	2.25	0.244562	N
EAFNL	0.165631	9.25	0.181067	N
EAFNL	0.166568	0.59	0.195557	N
EAFNL	0.219188	3.5	0.141881	F
EAFNL	0.214764	0.75	0.104728	F
EAFNL	0.166715	3.23	0.263273	N
EAFNL	0.21287	0.55	0.10807	F
EAFNL	0.213529	0.44	0.0781799	F
EAFNL	0.166832	5.18	0.227734	N
EAFNL	0.161059	1.03	0.219432	N
EAFNL	0.164568	3.92	0.264802	N
EAFNL	0.164829	2.05	0.266068	N
EAFNL	0.167758	3.34	0.246159	N
EAFNL	0.165097	13.38	0.129514	N
EAFNL	0.166399	7.54	0.203634	N
EAFNL	0.167172	7.54	0.194791	N
EAFNL	0.167504	1.28	0.221715	N
EAFNL	0.166468	0.75	0.212459	N
EAFNL	0.219039	3.97	0.143263	F
EAFNL	0.215958	0.83	0.0995055	F
EAFNL	0.17065	0.94	0.190053	N
EAFNL	0.220695	2.95	0.144759	F
EAFNL	0.227067	3.94	0.110683	F
EAFNL	0.158162	0.73	0.20398	N
EAFNL	0.198867	2.68	0.20443	L
EAFNL	0.162347	1.66	0.239853	N
EAFNL	0.163137	0.72	0.219632	N
EAFNL	0.161275	0.84	0.217174	N
EAFNL	0.221082	7.52	0.135392	F
EAFNL	0.201258	3.52	0.159512	L
EAFNL	0.164997	3.57	0.269241	N
EAFNL	0.200188	5.67	0.0972926	L
EAFNL	0.165642	3.84	0.26558	N
EAFNL	0.162748	1.21	0.237108	N
EAFNL	0.170541	2.87	0.196274	N
EAFNL	0.199998	7.8	0.0712641	L
EAFNL	0.218997	9.81	0.100133	F
EAFNL	0.162284	1.91	0.247603	N
EAFNL	0.221601	11.9	0.0932364	F
EAFNL	0.165585	1.62	0.248059	N
EAFNL	0.221634	4.2	0.154982	F
EAFNL	0.163107	1.93	0.254064	N
EAFNL	0.166598	3.98	0.257467	N
EAFNL	0.163831	4.54	0.250266	N
EAFNL	0.223484	4.99	0.144784	F
EAFNL	0.219084	2	0.127939	F
EAFNL	0.16633	1.98	0.257929	N
EAFNL	0.167394	2.31	0.25177	N
EAFNL	0.211915	0.62	0.121024	F
EAFNL	0.21775	3.64	0.13339	F
EAFNL	0.162182	1.72	0.238096	N
EAFNL	0.251859	12.28	0.0471358	E
EAFNL	0.251825	12.28	0.0471358	E
EAFNL	0.225618	0.95	0.0721532	F
EAFNL	0.218637	1.26	0.109121	F
EAFNL	0.163639	2.1	0.263262	N
EAFNL	0.216405	0.66	0.100154	F
EAFNL	0.165751	1.71	0.251736	N
EAFNL	0.220972	7.68	0.132778	F
EAFNL	0.15825	0.67	0.203501	N
EAFNL	0.166339	1.75	0.25009	N
EAFNL	0.22425	2.44	0.130279	F
EAFNL	0.166907	4.02	0.25364	N
EAFNL	0.162232	1.05	0.227773	N
EAFNL	0.166012	7.68	0.202804	N
EAFNL	0.165232	10.44	0.169593	N
EAFNL	0.163672	2.88	0.265889	N
EAFNL	0.165408	0.92	0.223897	N
EAFNL	0.166053	2.75	0.268776	N
EAFNL	0.16565	1.74	0.252346	N
EAFNL	0.162888	0.74	0.219902	N
EAFNL	0.204505	3.33	0.144717	L
EAFNL	0.222385	5.69	0.14529	F
EAFNL	0.202772	12.45	0.0419486	L
EAFNL	0.163037	0.75	0.219982	N
EAFNL	0.166283	10.1	0.169711	N
EAFNL	0.165435	2.04	0.26454	N
EAFNL	0.158064	0.76	0.200632	N
EAFNL	0.169685	0.92	0.199375	N
EAFNL	0.166322	3.63	0.263043	N
EAFNL	0.219524	1.61	0.120202	F
EAFNL	0.250375	14.41	0.0397486	E
EAFNL	0.250413	14.41	0.0397486	E
EAFNL	0.219668	5.78	0.135598	F
EAFNL	0.216591	0.83	0.0973173	F
EAFNL	0.221303	1.78	0.122794	F
EAFNL	0.167252	1.2	0.221612	N
EAFNL	0.219578	1.04	0.0962233	F
EAFNL	0.166196	3.66	0.263043	N
EAFNL	0.201384	4.37	0.12482	L
EAFNL	0.216009	2.61	0.124464	F
EAFNL	0.16866	1.4	0.214846	N
EAFNL	0.164449	0.73	0.218236	N
EAFNL	0.200411	1.34	0.225206	L
EAFNL	0.163254	1.06	0.231919	N
EAFNL	0.222004	6.86	0.142333	F
EAFNL	0.218451	7.16	0.120256	F
EAFNL	0.169443	0.84	0.199595	N
EAFNL	0.164384	3.03	0.270924	N
EAFNL	0.161983	1.32	0.232273	N
EAFNL	0.21278	1.83	0.115987	F
EAFNL	0.219335	2.98	0.141626	F
EAFNL	0.165908	1.97	0.25985	N
EAFNL	0.167536	2.24	0.251318	N
EAFNL	0.168179	6.4	0.196325	N
EAFNL	0.163362	14.31	0.110406	N
EAFNL	0.164563	14.31	0.117455	N
EAFNL	0.220597	2.45	0.142182	F
EAFNL	0.167711	4.79	0.226416	N
EAFNL	0.16348	0.73	0.219478	N
EAFNL	0.214779	0.92	0.103793	F
EAFNL	0.162411	1.81	0.243784	N
EAFNL	0.221582	2.35	0.139654	F
EAFNL	0.161	1.52	0.221878	N
EAFNL	0.168311	1.51	0.223214	N
EAFNL	0.221405	8.35	0.127541	F
EAFNL	0.221654	16.98	0.062035	F
EAFNL	0.208847	0.65	0.139835	L
EAFNL	0.170719	2.77	0.190529	N
EAFNL	0.164643	3.79	0.266008	N
EAFNL	0.224328	5.82	0.135114	F
EAFNL	0.220587	1.33	0.107061	F
EAFNL	0.215872	0.45	0.073243	F
EAFNL	0.16884	2.32	0.233421	N
EAFNL	0.201141	1.14	0.20953	L
EAFNL	0.162377	1.22	0.236121	N
EAFNL	0.223361	1.13	0.0873562	F
EAFNL	0.167169	1.53	0.235504	N
EAFNL	0.174395	1.55	0.160995	N
EAFNL	0.166396	2.37	0.265143	N
EAFNL	0.166404	2.04	0.259872	N
EAFNL	0.219164	0.9	0.0911557	F
EAFNL	0.165651	6.52	0.220384	N
EAFNL	0.202175	1.81	0.214981	L
EAFNL	0.222348	21.01	0.0374133	F
EAFNL	0.16562	4.08	0.263493	N
EAFNL	0.21977	2.21	0.134942	F
EAFNL	0.201185	3.6	0.156433	L
EAFNL	0.164248	1.44	0.243403	N
EAFNL	0.22011	4.94	0.142205	F
EAFNL	0.161021	1.24	0.225998	N
EAFNL	0.164028	7.36	0.203904	N
EAFNL	0.168465	2.32	0.238427	N
EAFNL	0.158676	0.69	0.206087	N
EAFNL	0.165231	7	0.21562	N
EAFNL	0.163475	4.76	0.238267	N
EAFNL	0.163634	5	0.234463	N
EAFNL	0.16606	14.59	0.115316	N
EAFNL	0.1598	1.31	0.211015	N
EAFNL	0.162238	2.26	0.249055	N
EAFNL	0.166483	5.68	0.220817	N
EAFNL	0.224116	4.48	0.145831	F
EAFNL	0.164772	1.21	0.237012	N
EAFNL	0.168922	1.39	0.211145	N
EAFNL	0.155269	0.73	0.182269	N
EAFNL	0.219468	1.39	0.112666	F
EAFNL	0.165847	5.68	0.226317	N
EAFNL	0.16636	5.05	0.238057	N
EAFNL	0.220307	4.98	0.143497	F
EAFNL	0.220536	20.15	0.0399554	F
EAFNL	0.201242	2.88	0.185003	L
EAFNL	0.243173	1.53	0.0295084	E
EAFNL	0.162353	2.94	0.250714	N
EAFNL	0.164857	5.53	0.22904	N
EAFNL	0.211105	1.87	0.120621	F
EAFNL	0.219296	3.08	0.141944	F
EAFNL	0.163197	3.72	0.256632	N
EAFNL	0.165793	0.57	0.192452	N
EAFNL	0.166769	1.43	0.232837	N
EAFNL	0.16525	7.42	0.208658	N
EAFNL	0.167344	12.67	0.133142	N
EAFNL	0.169474	2.29	0.217682	N
EAFNL	0.157489	0.73	0.197973	N
EAFNL	0.219697	0.46	0.0660843	F
EAFNL	0.219056	5.25	0.132411	F
EAFNL	0.166045	1.78	0.252942	N
EAFNL	0.161896	1.14	0.23102	N
EAFNL	0.16542	9.16	0.181521	N
EAFNL	0.210181	8.88	0.0548662	F
EAFNL	0.166429	11.78	0.152865	N
EAFNL	0.206999	9.11	0.0618362	L
EAFNL	0.168028	0.37	0.144203	N
EAFNL	0.16091	0.95	0.216616	N
EAFNL	0.162725	2.38	0.25722	N
EAFNL	0.217149	7.61	0.1033	F
EAFNL	0.220541	3.64	0.149123	F
EAFNL	0.214947	9.39	0.0669086	F
EAFNL	0.161653	0.94	0.219956	N
EAFNL	0.164429	6.15	0.220972	N
EAFNL	0.162213	1.65	0.236597	N
EAFNL	0.16596	5.54	0.227765	N
EAFNL	0.227567	2.11	0.0896813	F
EAFNL	0.16398	5.97	0.217848	N
EAFNL	0.168465	2.22	0.238173	N
EAFNL	0.163841	1.99	0.262027	N
EAFNL	0.216383	0.93	0.099255	F
EAFNL	0.157702	0.8	0.196199	N
EAFNL	0.163512	11.94	0.144235	N
EAFNL	0.167294	13.98	0.1152	N
EAFNL	0.219306	8.51	0.115228	F
EAFNL	0.220709	8.51	0.124023	F
EAFNL	0.226604	0.75	0.0698952	F
EAFNL	0.164871	5.48	0.230157	N
EAFNL	0.167438	1.72	0.239422	N
EAFNL	0.15995	1.25	0.216682	N
EAFNL	0.16653	1.05	0.221287	N
EAFNL	0.166758	7.38	0.200882	N
EAFNL	0.217896	1.57	0.119696	F
EAFNL	0.217662	2.92	0.131949	F
EAFNL	0.167212	2.78	0.257023	N
EAFNL	0.160959	1.39	0.222983	N
EAFNL	0.204034	1.55	0.191707	L
EAFNL	0.169696	9.9	0.127743	N
EAFNL	0.165357	2.85	0.271619	N
EAFNL	0.165529	7.7	0.204686	N
EAFNL	0.163313	1.22	0.238771	N
EAFNL	0.164274	2.92	0.269984	N
EAFNL	0.157431	4.2	0.117288	N
EAFNL	0.219414	1.78	0.124467	F
EAFNL	0.164588	0.76	0.218851	N
EAFNL	0.161753	1.93	0.240995	N
EAFNL	0.1647	6.71	0.218222	N
EAFNL	0.165422	2.32	0.269791	N
EAFNL	0.168237	0.36	0.154456	N
EAFNL	0.222811	5.93	0.143701	F
EAFNL	0.212609	5.93	0.0716559	F
EAFNL	0.218326	1.2	0.107106	F
EAFNL	0.164749	5.48	0.230157	N
EAFNL	0.160615	1.71	0.219141	N
EAFNL	0.166834	0.72	0.210719	N
EAFNL	0.210277	1.18	0.13049	F
EAFNL	0.222053	3.16	0.144924	F
EAFNL	0.165049	1.81	0.256378	N
EAFNL	0.162463	7.31	0.185211	N
EAFNL	0.22084	3.68	0.150062	F
EAFNL	0.217739	6.72	0.116927	F
EAFNL	0.167277	1.2	0.221612	N
EAFNL	0.199755	1.59	0.23617	L
EAFNL	0.160886	1.4	0.222742	N
EAFNL	0.200978	6.91	0.0872328	L
EAFNL	0.164563	3.43	0.269274	N
EAFNL	0.16608	6.53	0.21927	N
EAFNL	0.164688	1.35	0.240598	N
EAFNL	0.218598	10.4	0.0902111	F
EAFNL	0.224819	3.39	0.130103	F
EAFNL	0.222282	10.02	0.10884	F
EAFNL	0.166004	0.32	0.282179	N
EAFNL	0.158699	1.55	0.187834	N
EAFNL	0.16331	1.5	0.242522	N
EAFNL	0.22228	9.7	0.111928	F
EAFNL	0.167132	1.04	0.216761	N
EAFNL	0.222937	1.66	0.111971	F
EAFNL	0.200766	3.97	0.141907	L
EAFNL	0.200813	2.18	0.214105	L
EAFNL	0.164872	6.67	0.218863	N
EAFNL	0.164877	6.67	0.218863	N
EAFNL	0.203337	2.68	0.177556	L
EAFNL	0.164748	2.17	0.268591	N
EAFNL	0.219498	17.91	0.0501826	F
EAFNL	0.221587	1.74	0.120407	F
EAFNL	0.165936	0.67	0.211966	N
EAFNL	0.166147	3.64	0.265397	N
EAFNL	0.167353	5.11	0.222607	N
EAFNL	0.163643	1.11	0.234565	N
EAFNL	0.162737	0.91	0.223979	N
EAFNL	0.165233	1.5	0.24512	N
EAFNL	0.165172	5.16	0.239045	N
EAFNL	0.239851	9.14	0.0274683	E
EAFNL	0.201436	7.78	0.0784828	L
EAFNL	0.197956	3.81	0.151196	L
EAFNL	0.218292	2.99	0.135513	F
EAFNL	0.170076	3.46	0.193815	N
EAFNL	0.167156	5.26	0.222613	N
EAFNL	0.200577	6.52	0.090593	L
EAFNL	0.199284	9.42	0.0516179	L
EAFNL	0.219485	1.87	0.126099	F
EAFNL	0.165403	2.98	0.271515	N
EAFNL	0.214739	3.06	0.110665	F
EAFNL	0.165261	4.04	0.265053	N
EAFNL	0.214051	17.22	0.0292897	F
EAFNL	0.164128	2.6	0.270488	N
EAFNL	0.164516	2.69	0.271617	N
EAFNL	0.157746	0.59	0.18775	N
EAFNL	0.168729	2.44	0.233066	N
EAFNL	0.202315	1.77	0.212475	L
EAFNL	0.163817	2.03	0.263326	N
EAFNL	0.165729	2.23	0.267646	N
EAFNL	0.164579	6.05	0.221381	N
EAFNL	0.223762	5.93	0.139263	F
EAFNL	0.200473	3	0.18313	L
EAFNL	0.201704	0.95	0.193914	L
EAFNL	0.161583	3.6	0.227026	N
EAFNL	0.161412	0.71	0.218127	N
EAFNL	0.167802	5.39	0.211141	N
EAFNL	0.165714	2.74	0.270457	N
EAFNL	0.165652	2.02	0.262757	N
EAFNL	0.161709	1.98	0.242004	N
EAFNL	0.165805	4.58	0.255722	N
EAFNL	0.218847	1.52	0.118165	F
EAFNL	0.171682	3.04	0.169248	N
EAFNL	0.162791	1.08	0.231924	N
EAFNL	0.221666	2.2	0.13468	F
EAFNL	0.165936	2.71	0.268719	N
EAFNL	0.223423	0.61	0.0807864	F
EAFNL	0.167036	10.13	0.165396	N
EAFNL	0.221791	2.8	0.14407	F
EAFNL	0.170095	1.73	0.205656	N
EAFNL	0.172046	1.01	0.178516	N
EAFNL	0.163554	0.5	0.168432	N
EAFNL	0.220652	5.9	0.141357	F
EAFNL	0.167633	2.28	0.251646	N
EAFNL	0.203498	1.97	0.194966	L
EAFNL	0.165777	5.65	0.227129	N
EAFNL	0.244707	3.74	0.0423249	E
EAFNL	0.1683	0.73	0.204266	N
EAFNL	0.16469	3.89	0.266235	N
EAFNL	0.165718	3.19	0.269996	N
EAFNL	0.157169	0.71	0.196386	N
EAFNL	0.164942	1.22	0.237385	N
EAFNL	0.165808	4.38	0.259518	N
EAFNL	0.169028	1.73	0.222247	N
EAFNL	0.221998	1.97	0.126003	F
EAFNL	0.202084	0.96	0.192208	L
EAFNL	0.165132	2.37	0.270818	N
EAFNL	0.22246	7.31	0.138504	F
EAFNL	0.165544	3.95	0.265561	N
EAFNL	0.162859	1.1	0.232555	N
EAFNL	0.217591	7.23	0.110097	F
EAFNL	0.156455	0.61	0.186389	N
EAFNL	0.169432	2.89	0.221307	N
EAFNL	0.222333	6.69	0.1429	F
EAFNL	0.161843	1.84	0.23819	N
EAFNL	0.165441	12.7	0.139782	N
EAFNL	0.170274	1	0.192171	N
EAFNL	0.159698	0.65	0.208779	N
EAFNL	0.164606	5.08	0.238771	N
EAFNL	0.165722	1.63	0.248689	N
EAFNL	0.158466	0.7	0.206196	N
EAFNL	0.222659	6.72	0.142279	F
EAFNL	0.163131	1.74	0.246779	N
EAFNL	0.220094	1.16	0.101328	F
EAFNL	0.163855	2.37	0.268121	N
EAFNL	0.220894	2.49	0.143077	F
EAFNL	0.21555	3.45	0.113124	F
EAFNL	0.215133	4.29	0.103472	F
EAFNL	0.22127	1.89	0.125838	F
EAFNL	0.224486	2.29	0.123685	F
EAFNL	0.202821	0.77	0.181753	L
EAFNL	0.215704	3.01	0.119068	F
EAFNL	0.162988	3.66	0.253571	N
EAFNL	0.205569	4.21	0.109939	L
EAFNL	0.204217	0.52	0.135725	L
EAFNL	0.166561	4.26	0.255013	N
EAFNL	0.202357	1.99	0.207238	L
EAFNL	0.168441	5.23	0.202863	N
EAFNL	0.164774	4.07	0.264168	N
EAFNL	0.162517	3.43	0.246743	N
EAFNL	0.199859	0.82	0.196948	L
EAFNL	0.16422	4.02	0.261718	N
EAFNL	0.218127	4.78	0.128697	F
EAFNL	0.198696	2.28	0.22337	L
EAFNL	0.221382	1.35	0.10515	F
EAFNL	0.222429	7.91	0.132213	F
EAFNL	0.166465	4.41	0.252276	N
EAFNL	0.200018	1.07	0.21556	L
EAFNL	0.143318	0.39	0.130576	A
EAFNL	0.220373	1.78	0.124182	F
EAFNL	0.222393	1.42	0.104725	F
EAFNL	0.219035	4.22	0.143018	F
EAFNL	0.216027	2.51	0.124668	F
EAFNL	0.221313	4.72	0.151522	F
EAFNL	0.163197	4.3	0.248822	N
EAFNL	0.221447	2	0.128091	F
EAFNL	0.159788	1.45	0.206865	N
EAFNL	0.166631	3.03	0.263993	N
EAFNL	0.16925	1.04	0.198939	N
EAFNL	0.163125	4.21	0.245894	N
EAFNL	0.21451	1.01	0.106926	F
EAFNL	0.160512	0.55	0.185695	N
EAFNL	0.163868	3.18	0.26704	N
EAFNL	0.219131	5.04	0.134224	F
EAFNL	0.167116	11.94	0.14266	N
EAFNL	0.221766	2.27	0.136998	F
EAFNL	0.169644	1.74	0.214092	N
EAFNL	0.165678	7.12	0.212966	N
EAFNL	0.222218	1.22	0.0950842	F
EAFNL	0.164761	2.64	0.272078	N
EAFNL	0.217668	0.73	0.0942027	F
EAFNL	0.169493	3.05	0.214062	N
EAFNL	0.160803	3.4	0.21702	N
EAFNL	0.165605	4.85	0.247696	N
EAFNL	0.167483	0.44	0.140186	N
EAFNL	0.165792	7.74	0.202712	N
EAFNL	0.223311	4.46	0.1512	F
EAFNL	0.167853	11.04	0.147748	N
EAFNL	0.163953	2.29	0.267477	N
EAFNL	0.166096	1.2	0.230686	N
EAFNL	0.164206	4.07	0.261227	N
EAFNL	0.217932	1.25	0.110567	F
EAFNL	0.164337	4.37	0.256749	N
EAFNL	0.169289	3.18	0.218858	N
EAFNL	0.199653	4.57	0.120103	L
EAFNL	0.204636	3.26	0.143894	L
EAFNL	0.165084	3.69	0.268305	N
EAFNL	0.220354	4.25	0.150923	F
EAFNL	0.165434	0.84	0.220301	N
EAFNL	0.167537	0.82	0.210999	N
EAFNL	0.199636	1.39	0.231201	L
EAFNL	0.166075	1.17	0.229776	N
EAFNL	0.215611	4.63	0.102273	F
EAFNL	0.200748	8.42	0.0682335	L
EAFNL	0.159987	1.26	0.216347	N
EAFNL	0.163658	0.87	0.223738	N
EAFNL	0.167187	1.4	0.229118	N
EAFNL	0.198818	2.16	0.228537	L
EAFNL	0.208077	2.44	0.137744	L
EAFNL	0.219967	10.36	0.100161	F
EAFNL	0.166353	5.69	0.223253	N
EAFNL	0.162816	1.14	0.23488	N
EAFNL	0.16639	3	0.266723	N
EAFNL	0.2192	0.78	0.0891362	F
EAFNL	0.226003	1.85	0.100207	F
EAFNL	0.165904	3.2	0.268383	N
EAFNL	0.161992	4.1	0.231318	N
EAFNL	0.222017	1.75	0.119063	F
EAFNL	0.220771	1.41	0.109885	F
EAFNL	0.222782	3.27	0.143542	F
EAFNL	0.219247	6.66	0.131919	F
EAFNL	0.163474	0.39	0.145857	N
EAFNL	0.164663	2.99	0.271009	N
EAFNL	0.163231	5.42	0.219163	N
EAFNL	0.202338	6.65	0.0924522	L
EAFNL	0.198424	0.49	0.136082	L
EAFNL	0.20402	3	0.157831	L
EAFNL	0.217741	2.24	0.129988	F
EAFNL	0.164836	1.81	0.25653	N
EAFNL	0.162762	2.57	0.257286	N
EAFNL	0.164012	1.56	0.246635	N
EAFNL	0.162803	13.66	0.111502	N
EAFNL	0.222194	15.02	0.0746981	F
EAFNL	0.163648	2.48	0.26653	N
EAFNL	0.217671	1.58	0.119931	F
EAFNL	0.220917	1.21	0.10055	F
EAFNL	0.166687	7.2	0.206369	N
EAFNL	0.162874	2.1	0.255483	N
EAFNL	0.162187	0.83	0.220171	N
EAFNL	0.165524	18.58	0.0892058	N
EAFNL	0.22433	1.86	0.110758	F
EAFNL	0.168134	3.2	0.242348	N
EAFNL	0.165006	5.24	0.236034	N
EAFNL	0.166612	0.53	0.175935	N
EAFNL	0.163976	3.54	0.264849	N
EAFNL	0.164437	13.27	0.130073	N
EAFNL	0.166627	3.77	0.259205	N
EAFNL	0.160144	2.1	0.213199	N
EAFNL	0.224519	2.23	0.122214	F
EAFNL	0.220329	4.03	0.15078	F
EAFNL	0.164009	3.81	0.262088	N
EAFNL	0.164979	6.77	0.218252	N
EAFNL	0.164443	4.4	0.257794	N
EAFNL	0.163356	1.31	0.239693	N
EAFNL	0.163114	1.63	0.243913	N
EAFNL	0.165197	0.69	0.215827	N
EAFNL	0.224477	2.09	0.117243	F
EAFNL	0.159697	1.11	0.212539	N
EAFNL	0.16738	6.75	0.202181	N
EAFNL	0.164997	2.12	0.267514	N
EAFNL	0.166553	4.17	0.255995	N
EAFNL	0.219363	2.73	0.141534	F
EAFNL	0.222157	2.2	0.133919	F
EAFNL	0.165659	5.06	0.241423	N
EAFNL	0.163275	0.53	0.181226	N
EAFNL	0.166025	14.92	0.112648	N
EAFNL	0.164885	0.79	0.219286	N
EAFNL	0.16504	3.53	0.269528	N
EAFNL	0.168505	4.64	0.218833	N
EAFNL	0.166462	4.33	0.253789	N
EAFNL	0.163737	3.2	0.264461	N
EAFNL	0.215269	1.01	0.105257	F
EAFNL	0.217528	0.61	0.0960578	F
EAFNL	0.201673	5.02	0.108836	L
EAFNL	0.219626	2.29	0.136975	F
EAFNL	0.219517	3.12	0.143249	F
EAFNL	0.164662	8.68	0.187256	N
EAFNL	0.22062	4.83	0.146778	F
EAFNL	0.164125	1.17	0.237268	N
EAFNL	0.201101	2.31	0.207336	L
EAFNL	0.165878	3.95	0.26297	N
EAFNL	0.164682	1.43	0.242755	N
EAFNL	0.230581	1.21	0.0518505	F
EAFNL	0.165525	1.14	0.23177	N
EAFNL	0.166285	4.17	0.258851	N
EAFNL	0.220489	5.55	0.141754	F
EAFNL	0.165666	2.11	0.265183	N
EAFNL	0.214438	1.62	0.117944	F
EAFNL	0.222583	4.76	0.15069	F
EAFNL	0.167238	2.06	0.252116	N
EAFNL	0.165567	3.04	0.270408	N
EAFNL	0.166974	4.46	0.247995	N
EAFNL	0.217417	12.06	0.0672628	F
EAFNL	0.159001	0.69	0.207728	N
EAFNL	0.165149	3.04	0.271845	N
EAFNL	0.216533	2.39	0.125715	F
EAFNL	0.167291	3.21	0.256161	N
EAFNL	0.168118	1.42	0.222208	N
EAFNL	0.220934	0.85	0.0845652	F
EAFNL	0.168152	2.41	0.243216	N
EAFNL	0.220774	17.18	0.0596397	F
EAFNL	0.165612	1.03	0.225919	N
EAFNL	0.226201	0.55	0.0710053	F
EAFNL	0.219834	1.83	0.125181	F
EAFNL	0.1659	0.82	0.217523	N
EAFNL	0.204173	2.26	0.181547	L
EAFNL	0.166475	1.09	0.222554	N
EAFNL	0.222019	39.02	0.00837312	F
EAFNL	0.165541	0.92	0.223897	N
EAFNL	0.16103	0.37	0.156478	N
EAFNL	0.164391	4.54	0.254749	N
EAFNL	0.165313	3.32	0.27045	N
EAFNL	0.216388	1.11	0.107287	F
EAFNL	0.21259	0.36	0.123097	F
EAFNL	0.221314	10	0.108961	F
EAFNL	0.163878	7.95	0.193795	N
EAFNL	0.203752	3.52	0.143539	L
EAFNL	0.215059	0.89	0.102672	F
EAFNL	0.200832	7.26	0.0826654	L
EAFNL	0.165346	2.61	0.271313	N
EAFNL	0.198086	1.41	0.242184	L
EAFNL	0.220472	4.4	0.151466	F
EAFNL	0.210709	1.42	0.130381	F
EAFNL	0.16696	5.66	0.218557	N
EAFNL	0.163076	2.34	0.260589	N
EAFNL	0.169495	1.67	0.213167	N
EAFNL	0.164725	2.66	0.27212	N
EAFNL	0.166305	0.42	0.139168	N
EAFNL	0.167649	1.65	0.237363	N
EAFNL	0.166974	4.14	0.252521	N
EAFNL	0.16427	2.67	0.27052	N
EAFNL	0.217893	1.84	0.123364	F
EAFNL	0.164855	4.99	0.243196	N
EAFNL	0.162502	2.51	0.253327	N
EAFNL	0.163961	4.39	0.254195	N
EAFNL	0.161905	1.97	0.242004	N
EAFNL	0.222209	5.12	0.147665	F
EAFNL	0.222131	0.96	0.0851767	F
EAFNL	0.221007	0.93	0.0865203	F
EAFNL	0.164208	4.7	0.249085	N
EAFNL	0.16488	2.15	0.268173	N
EAFNL	0.220451	8.94	0.117892	F
EAFNL	0.219921	1.01	0.0937816	F
EAFNL	0.22201	4.89	0.149782	F
EAFNL	0.165998	3.48	0.266538	N
EAFNL	0.165901	1.96	0.259145	N
EAFNL	0.168346	1.73	0.22989	N
EAFNL	0.170539	1.01	0.189397	N
EAFNL	0.200862	1.75	0.226911	L
EAFNL	0.159479	0.69	0.210709	N
EAFNL	0.166148	5.21	0.235443	N
EAFNL	0.167591	2.66	0.252626	N
EAFNL	0.168448	1.46	0.220507	N
EAFNL	0.15806	0.74	0.201414	N
EAFNL	0.160961	1.46	0.222081	N
EAFNL	0.22616	3.29	0.114053	F
EAFNL	0.165194	1.84	0.257811	N
EAFNL	0.219794	4.97	0.139568	F
EAFNL	0.165145	7.03	0.214597	N
EAFNL	0.165516	5.4	0.231955	N
EAFNL	0.163106	0.44	0.149566	N
EAFNL	0.221827	1.69	0.118287	F
EAFNL	0.167717	1.76	0.23767	N
EAFNL	0.163668	8.45	0.18322	N
EAFNL	0.167814	0.61	0.197594	N
EAFNL	0.15966	1.66	0.205374	N
EAFNL	0.163659	0.51	0.172561	N
EAFNL	0.161999	0.85	0.220551	N
EAFNL	0.210652	2.79	0.111523	F
EAFNL	0.193957	1.03	0.241834	L
EAFNL	0.160148	1.54	0.209992	N
EAFNL	0.196542	1.53	0.252826	L
EAFNL	0.193836	15.4	0.00877165	L
EAFNL	0.160657	1.36	0.220325	N
EAFNL	0.159111	4.46	0.154796	N
EAFNL	0.16799	1.55	0.22772	N
EAFNL	0.204976	0.88	0.167074	L
EAFNL	0.236504	0.54	0.0443215	E
EAFNL	0.244293	0.41	0.0431365	E
EAFNL	0.299189	2.13	0.00312275	E
EAFNL	0.158233	3.14	0.156972	N
EAFNL	0.164673	3.96	0.265452	N
EAFNL	0.166622	3.62	0.26038	N
EAFNL	0.225255	4.3	0.135236	F
EAFNL	0.161373	2.51	0.233349	N
EAFNL	0.202067	0.87	0.18774	L
EAFNL	0.162882	0.87	0.223121	N
EAFNL	0.217687	7.28	0.109433	F
EAFNL	0.220333	4.41	0.149978	F
EAFNL	0.165485	3.38	0.270062	N
EAFNL	0.158614	0.97	0.19691	N
EAFNL	0.165412	2.88	0.271604	N
EAFNL	0.216631	3.76	0.122156	F
EAFNL	0.219244	3.09	0.141944	F
EAFNL	0.219334	2.41	0.139094	F
EAFNL	0.219486	3.97	0.14539	F
EAFNL	0.217679	4.19	0.128951	F
EAFNL	0.165994	2.08	0.263048	N
EAFNL	0.198374	2.58	0.210572	L
EAFNL	0.221263	12.13	0.090868	F
EAFNL	0.219617	13.01	0.0787677	F
EAFNL	0.162679	2.21	0.256655	N
EAFNL	0.220346	3.19	0.14536	F
EAFNL	0.164241	3.23	0.268913	N
EAFNL	0.162177	1.41	0.233829	N
EAFNL	0.217284	6.1	0.11175	F
EAFNL	0.169849	0.83	0.197702	N
EAFNL	0.168278	1.29	0.213725	N
EAFNL	0.164183	1.22	0.238786	N
EAFNL	0.217129	1.58	0.119592	F
EAFNL	0.221684	2.21	0.13468	F
EAFNL	0.225631	2.27	0.11377	F
EAFNL	0.160754	0.78	0.214899	N
EAFNL	0.209288	0.85	0.136487	F
EAFNL	0.164631	2.19	0.268645	N
EAFNL	0.219825	7.91	0.125524	F
EAFNL	0.166938	15.17	0.106632	N
EAFNL	0.163428	18.4	0.0841756	N
EAFNL	0.217959	3.29	0.133496	F
EAFNL	0.207485	2.53	0.141832	L
EAFNL	0.164358	2.49	0.270214	N
EAFNL	0.165618	12.16	0.149562	N
EAFNL	0.160461	0.45	0.153147	N
EAFNL	0.162976	9.94	0.157754	N
EAFNL	0.166435	1.84	0.253168	N
EAFNL	0.166807	5.97	0.215598	N
EAFNL	0.199732	3.86	0.147334	L
EAFNL	0.1681	4.53	0.227913	N
EAFNL	0.203642	6.15	0.0945607	L
EAFNL	0.164539	2.91	0.271253	N
EAFNL	0.220985	3.8	0.151126	F
EAFNL	0.162415	0.77	0.219727	N
EAFNL	0.222694	3.43	0.144985	F
EAFNL	0.220008	5.83	0.137748	F
EAFNL	0.16476	2.18	0.268969	N
EAFNL	0.222512	6.63	0.142645	F
EAFNL	0.165957	4.81	0.247782	N
EAFNL	0.220455	3.87	0.151011	F
EAFNL	0.222415	2.43	0.139283	F
EAFNL	0.222796	7.65	0.133234	F
EAFNL	0.219976	4.99	0.141651	F
EAFNL	0.222801	8	0.129878	F
EAFNL	0.213334	2.43	0.114809	F
EAFNL	0.161119	0.47	0.158952	N
EAFNL	0.216155	7.57	0.0902603	F
EAFNL	0.162707	0.54	0.185546	N
EAFNL	0.20801	3	0.12128	L
EAFNL	0.163308	2.37	0.263643	N
EAFNL	0.218173	6.22	0.12144	F
EAFNL	0.162812	0.68	0.217953	N
EAFNL	0.223567	3.47	0.14041	F
EAFNL	0.166972	7.14	0.204607	N
EAFNL	0.166413	3.7	0.262455	N
EAFNL	0.16471	1.7	0.252635	N
EAFNL	0.162979	18.13	0.0833665	N
EAFNL	0.160195	0.64	0.207934	N
EAFNL	0.216919	6.12	0.108415	F
EAFNL	0.197763	4.95	0.104845	L
EAFNL	0.167336	3.11	0.256895	N
EAFNL	0.220537	9.56	0.110697	F
EAFNL	0.164222	2.61	0.270488	N
EAFNL	0.162879	3.28	0.252765	N
EAFNL	0.220143	7.59	0.130642	F
EAFNL	0.16725	6.18	0.210736	N
EAFNL	0.165204	6.73	0.218977	N
EAFNL	0.223008	2.74	0.140051	F
EAFNL	0.167414	1.11	0.215738	N
EAFNL	0.198163	2.44	0.217884	L
EAFNL	0.164555	4.04	0.263501	N
EAFNL	0.164219	3.58	0.266653	N
EAFNL	0.164955	1.76	0.255159	N
EAFNL	0.221264	9.98	0.108461	F
EAFNL	0.220113	7.2	0.134346	F
EAFNL	0.224118	0.83	0.0745076	F
EAFNL	0.221251	3.69	0.150416	F
EAFNL	0.196919	1.49	0.250015	L
EAFNL	0.223329	11.68	0.0932084	F
EAFNL	0.165019	1.01	0.22759	N
EAFNL	0.165726	0.83	0.218968	N
EAFNL	0.166195	4.41	0.255068	N
EAFNL	0.163291	1.63	0.245831	N
EAFNL	0.220353	8.29	0.123078	F
EAFNL	0.223583	7.63	0.130494	F
EAFNL	0.16704	5.44	0.222488	N
EAFNL	0.167764	2.3	0.247619	N
EAFNL	0.225799	1.76	0.0974218	F
EAFNL	0.164533	2.29	0.269768	N
EAFNL	0.167949	8.47	0.167632	N
EAFNL	0.161759	0.68	0.217237	N
EAFNL	0.166428	9.81	0.17232	N
EAFNL	0.220125	3.07	0.144716	F
EAFNL	0.165986	4.11	0.261507	N
EAFNL	0.167733	7.36	0.188919	N
EAFNL	0.159631	2.01	0.207782	N
EAFNL	0.165484	1.18	0.233214	N
EAFNL	0.189224	0.7	0.22803	L
EAFNL	0.167343	2.49	0.256276	N
EAFNL	0.173898	2.22	0.150891	N
EAFNL	0.167197	1.88	0.246986	N
EAFNL	0.160816	1.01	0.218472	N
EAFNL	0.221065	1.57	0.115268	F
EAFNL	0.201573	1.57	0.220726	L
EAFNL	0.196938	2.41	0.224516	L
EAFNL	0.164636	0.43	0.144349	N
EAFNL	0.162982	1.54	0.241968	N
EAFNL	0.166439	2.79	0.26667	N
EAFNL	0.201875	5.13	0.105902	L
EAFNL	0.221922	2.07	0.129321	F
EAFNL	0.16617	2.79	0.26667	N
EAFNL	0.195836	0.55	0.175659	L
EAFNL	0.166833	1.61	0.241304	N
EAFNL	0.223865	6.38	0.138104	F
EAFNL	0.164932	7.92	0.2002	N
EAFNL	0.216825	3.94	0.121178	F
EAFNL	0.171903	3.2	0.15963	N
EAFNL	0.222764	5.38	0.145626	F
EAFNL	0.220952	6.75	0.140623	F
EAFNL	0.164761	2.78	0.27215	N
EAFNL	0.167895	3.79	0.241506	N
EAFNL	0.218375	4.88	0.130425	F
EAFNL	0.216493	10.69	0.0700829	F
EAFNL	0.166216	28.13	0.0376819	N
EAFNL	0.215615	2.85	0.11868	F
EAFNL	0.163996	2.4	0.268252	N
EAFNL	0.16086	1.69	0.223112	N
EAFNL	0.219349	5.57	0.133465	F
EAFNL	0.161737	1.03	0.225106	N
EAFNL	0.166909	7.74	0.194351	N
EAFNL	0.166387	7.23	0.208768	N
EAFNL	0.167568	3.33	0.250985	N
EAFNL	0.164457	1.19	0.237078	N
EAFNL	0.225175	0.62	0.0773124	F
EAFNL	0.165874	5.79	0.224383	N
EAFNL	0.218788	13.82	0.0690612	F
EAFNL	0.222728	7.87	0.131637	F
EAFNL	0.164204	3.16	0.269157	N
EAFNL	0.168451	8.13	0.166975	N
EAFNL	0.162791	2.52	0.257344	N
EAFNL	0.16675	5.49	0.224447	N
EAFNL	0.168754	1.94	0.229818	N
EAFNL	0.163676	2.63	0.266735	N
EAFNL	0.164828	1.72	0.253244	N
EAFNL	0.16663	2.36	0.262363	N
EAFNL	0.199082	2.18	0.22595	L
EAFNL	0.166716	9.16	0.176474	N
EAFNL	0.166462	5.18	0.230902	N
EAFNL	0.219131	1.93	0.126771	F
EAFNL	0.193809	1.63	0.256874	L
EAFNL	0.198895	0.89	0.207475	L
EAFNL	0.219136	4.04	0.143327	F
EAFNL	0.1672	1.67	0.240644	N
EAFNL	0.196339	0.79	0.210536	L
EAFNL	0.165363	3.66	0.268202	N
EAFNL	0.168113	3.04	0.243446	N
EAFNL	0.167324	2.75	0.256951	N
EAFNL	0.217539	8.58	0.0977423	F
EAFNL	0.166253	10.93	0.162581	N
EAFNL	0.166297	1.13	0.225919	N
EAFNL	0.216702	12.65	0.0595655	F
EAFNL	0.220722	2.46	0.142287	F
EAFNL	0.222405	7.92	0.132213	F
EAFNL	0.245788	2.14	0.035818	E
EAFNL	0.164145	0.63	0.211045	N
EAFNL	0.21479	1.13	0.111698	F
EAFNL	0.159745	0.94	0.20773	N
EAFNL	0.223251	2.77	0.138619	F
EAFNL	0.159662	0.96	0.207769	N
EAFNL	0.169727	3	0.214604	N
EAFNL	0.203075	0.99	0.186312	L
EAFNL	0.222774	7.01	0.140398	F
EAFNL	0.163784	1.77	0.253245	N
EAFNL	0.214698	18.98	0.0245054	F
EAFNL	0.218252	10.65	0.0860529	F
EAFNL	0.198029	1.05	0.227758	L
EAFNL	0.161923	7.26	0.174312	N
EAFNL	0.160729	1.42	0.218898	N
EAFNL	0.216917	2.4	0.128782	F
EAFNL	0.169807	1.23	0.196854	N
EAFNL	0.168222	5.19	0.209772	N
EAFNL	0.218261	3.05	0.135491	F
EAFNL	0.216799	3.19	0.124497	F
EAFNL	0.163536	1.95	0.259066	N
EAFNL	0.200441	5.11	0.106569	L
EAFNL	0.216737	8.78	0.0871711	F
EAFNL	0.159511	1.69	0.200752	N
EAFNL	0.200555	3.87	0.146086	L
EAFNL	0.208923	1.76	0.136904	F
EAFNL	0.162498	2.93	0.250714	N
EAFNL	0.215279	0.62	0.105005	F
EAFNL	0.163683	7.73	0.194846	N
EAFNL	0.164239	4.47	0.254941	N
EAFNL	0.216017	11.33	0.0634813	F
EAFNL	0.166419	2.49	0.265769	N
EAFNL	0.169045	3.5	0.220551	N
EAFNL	0.203696	20.48	0.0173665	L
EAFNL	0.216889	0.5	0.08235	F
EAFNL	0.196568	1.59	0.251738	L
EAFNL	0.162273	1.81	0.240592	N
EAFNL	0.16528	1.51	0.245067	N
EAFNL	0.198755	2.52	0.211841	L
EAFNL	0.220504	10.68	0.10002	F
EAFNL	0.223046	3.7	0.147169	F
EAFNL	0.196356	0.67	0.204068	L
EAFNL	0.216954	3.93	0.124388	F
EAFNL	0.198884	0.85	0.20396	L
EAFNL	0.163803	4.6	0.249095	N
EAFNL	0.163314	6.08	0.210077	N
EAFNL	0.165315	10.27	0.170641	N
EAFNL	0.165127	5.74	0.226138	N
EAFNL	0.166658	9.62	0.172247	N
EAFNL	0.165244	2.73	0.27216	N
EAFNL	0.198535	0.63	0.189115	L
EAFNL	0.164336	7.73	0.199974	N
EAFNL	0.218606	0.78	0.0909987	F
EAFNL	0.162659	0.57	0.195548	N
EAFNL	0.164624	2.79	0.271517	N
EAFNL	0.165457	3.44	0.269842	N
EAFNL	0.168108	1.01	0.209518	N
EAFNL	0.167815	1.08	0.21259	N
EAFNL	0.212181	1.29	0.124496	F
EAFNL	0.220326	7.13	0.135004	F
EAFNL	0.224259	2.62	0.132515	F
EAFNL	0.164236	2.71	0.270496	N
EAFNL	0.199654	1.55	0.235444	L
EAFNL	0.165871	7.85	0.200154	N
EAFNL	0.212519	3.1	0.101892	F
EAFNL	0.167134	3.88	0.250712	N
EAFNL	0.166894	0.86	0.215472	N
EAFNL	0.16596	8.66	0.187395	N
EAFNL	0.216909	1.25	0.112296	F
EAFNL	0.217551	0.59	0.0952786	F
EAFNL	0.167851	10.24	0.154716	N
EAFNL	0.162929	1.53	0.241614	N
EAFNL	0.199198	8.47	0.0581166	L
EAFNL	0.171692	0.45	0.133744	N
EAFNL	0.162734	1.24	0.237438	N
EAFNL	0.167102	2.21	0.254803	N
EAFNL	0.164878	12.28	0.147332	N
EAFNL	0.16679	1.03	0.218793	N
EAFNL	0.160204	0.74	0.214454	N
EAFNL	0.166365	3.08	0.266537	N
EAFNL	0.218357	1.57	0.119658	F
EAFNL	0.166441	3.13	0.266441	N
EAFNL	0.164606	1.57	0.247819	N
EAFNL	0.165941	2.59	0.26841	N
EAFNL	0.219304	4.07	0.14555	F
EAFNL	0.168608	7.26	0.174327	N
EAFNL	0.164048	2.11	0.264957	N
EAFNL	0.197411	2.1	0.237954	L
EAFNL	0.21872	2.47	0.138166	F
EAFNL	0.223355	2.21	0.129041	F
EAFNL	0.164305	2.11	0.266184	N
EAFNL	0.165493	0.73	0.216077	N
EAFNL	0.162984	3.22	0.257447	N
EAFNL	0.167382	6.27	0.20643	N
EAFNL	0.167333	20.43	0.0716955	N
EAFNL	0.165671	3.35	0.269199	N
EAFNL	0.215356	5.15	0.096679	F
EAFNL	0.162495	1.2	0.235755	N
EAFNL	0.222182	2	0.126625	F
EAFNL	0.168019	1.14	0.211394	N
EAFNL	0.166318	1.84	0.253168	N
EAFNL	0.165191	5.29	0.234611	N
EAFNL	0.203177	3.56	0.146745	L
EAFNL	0.166265	3.65	0.263043	N
EAFNL	0.215531	1.29	0.116002	F
EAFNL	0.167156	4.04	0.249557	N
EAFNL	0.161215	4.94	0.193923	N
EAFNL	0.163937	5.47	0.224579	N
EAFNL	0.199401	6.16	0.089401	L
EAFNL	0.219737	1.57	0.118662	F
EAFNL	0.21965	3.07	0.143007	F
EAFNL	0.166251	7.14	0.209963	N
EAFNL	0.159737	1.28	0.212447	N
EAFNL	0.164917	5.65	0.227076	N
EAFNL	0.220593	9.42	0.112752	F
EAFNL	0.1649	1.63	0.250267	N
EAFNL	0.167052	4.44	0.248861	N
EAFNL	0.169589	7.57	0.151235	N
EAFNL	0.16282	1.06	0.230658	N
EAFNL	0.166403	1.44	0.237641	N
EAFNL	0.161138	0.76	0.217292	N
EAFNL	0.16632	7.4	0.204951	N
EAFNL	0.163827	2.19	0.266505	N
EAFNL	0.163358	1.32	0.239693	N
EAFNL	0.16546	1.15	0.232261	N
EAFNL	0.166406	3.96	0.260688	N
EAFNL	0.211622	1.66	0.121584	F
EAFNL	0.164392	0.5	0.167209	N
EAFNL	0.170597	4.04	0.178833	N
EAFNL	0.166766	1.57	0.239309	N
EAFNL	0.2161	3.31	0.119013	F
EAFNL	0.165532	4.59	0.255335	N
EAFNL	0.21556	5.64	0.093409	F
EAFNL	0.220346	4.49	0.149154	F
EAFNL	0.202823	5.08	0.105762	L
EAFNL	0.168672	1.47	0.217982	N
EAFNL	0.214794	5.88	0.0871008	F
EAFNL	0.219853	2.06	0.130712	F
EAFNL	0.219435	6.67	0.131919	F
EAFNL	0.16885	2.01	0.226683	N
EAFNL	0.218417	1.43	0.115685	F
EAFNL	0.221364	3.57	0.149325	F
EAFNL	0.162505	1.97	0.249422	N
EAFNL	0.253639	0.73	0.0301844	E
EAFNL	0.169728	2.58	0.215666	N
EAFNL	0.162133	4.42	0.226082	N
EAFNL	0.167676	3.66	0.242769	N
EAFNL	0.22069	4.83	0.146778	F
EAFNL	0.165717	4.4	0.258692	N
EAFNL	0.16392	9.45	0.172176	N
EAFNL	0.165851	1.18	0.231601	N
EAFNL	0.215702	1.3	0.115803	F
EAFNL	0.224136	3.38	0.135304	F
EAFNL	0.218618	3.25	0.137581	F
EAFNL	0.165158	3.73	0.267973	N
EAFNL	0.211743	2.18	0.116567	F
EAFNL	0.164448	4.62	0.253576	N
EAFNL	0.167458	1.49	0.230714	N
EAFNL	0.165577	5.33	0.233899	N
EAFNL	0.166862	10.44	0.162994	N
EAFNL	0.161507	4.33	0.215123	N
EAFNL	0.211344	7.92	0.0588433	F
EAFNL	0.204971	0.7	0.165969	L
EAFNL	0.167755	0.77	0.207581	N
EAFNL	0.215878	2.97	0.11935	F
EAFNL	0.223346	3.83	0.147324	F
EAFNL	0.217979	0.64	0.0951172	F
EAFNL	0.164161	4.24	0.258958	N
EAFNL	0.20871	1.01	0.137447	F
EAFNL	0.210262	1.97	0.124814	F
EAFNL	0.163056	1.6	0.2431	N
EAFNL	0.194801	0.93	0.226854	L
EAFNL	0.210356	6.32	0.0683681	F
EAFNL	0.167336	3.52	0.253425	N
EAFNL	0.199162	3.98	0.141923	L
EAFNL	0.163774	0.99	0.228521	N
EAFNL	0.216178	1.15	0.110118	F
EAFNL	0.165881	2.12	0.264092	N
EAFNL	0.219246	3.23	0.142419	F
EAFNL	0.168496	1.58	0.225737	N
EAFNL	0.221874	1.55	0.112541	F
EAFNL	0.223282	5.45	0.143385	F
EAFNL	0.16151	1.68	0.230566	N
EAFNL	0.221231	1.75	0.121742	F
EAFNL	0.168446	0.81	0.205662	N
EAFNL	0.167901	6.48	0.200359	N
EAFNL	0.168861	1.57	0.218253	N
EAFNL	0.162649	2.03	0.254244	N
EAFNL	0.166229	2.36	0.264988	N
EAFNL	0.200442	0.96	0.202899	L
EAFNL	0.167118	9.78	0.164994	N
EAFNL	0.160259	3.69	0.197982	N
EAFNL	0.168685	2.95	0.232927	N
EAFNL	0.166828	1.66	0.243112	N
EAFNL	0.218343	3.56	0.138087	F
EAFNL	0.167418	4.35	0.241742	N
EAFNL	0.219624	4.69	0.143136	F
EAFNL	0.164602	2.35	0.270364	N
EAFNL	0.213305	2.32	0.11485	F
EAFNL	0.167534	6.94	0.200361	N
EAFNL	0.221695	3.03	0.144857	F
EAFNL	0.218125	1.31	0.112434	F
EAFNL	0.164765	3.5	0.269603	N
EAFNL	0.163565	3.12	0.264749	N
EAFNL	0.215856	2.51	0.123106	F
EAFNL	0.162059	0.76	0.219279	N
EAFNL	0.167973	2.33	0.243196	N
EAFNL	0.163381	1.66	0.246769	N
EAFNL	0.216882	4.95	0.114309	F
EAFNL	0.166541	5.99	0.218152	N
EAFNL	0.161442	1.4	0.228791	N
EAFNL	0.164736	1.5	0.245509	N
EAFNL	0.19967	2.26	0.219466	L
EAFNL	0.163942	0.95	0.227088	N
EAFNL	0.199732	7.66	0.0720077	L
EAFNL	0.165872	2.95	0.268919	N
EAFNL	0.223626	5.11	0.143926	F
EAFNL	0.197418	0.95	0.219933	L
EAFNL	0.219386	4.56	0.142579	F
EAFNL	0.169118	1.08	0.201702	N
EAFNL	0.165761	6.1	0.222691	N
EAFNL	0.214924	2.55	0.118662	F
EAFNL	0.222176	1.53	0.110684	F
EAFNL	0.165051	3.75	0.267635	N
EAFNL	0.165351	2.89	0.271604	N
EAFNL	0.163291	7.01	0.2025	N
EAFNL	0.166539	1.59	0.242798	N
EAFNL	0.159163	0.61	0.199581	N
EAFNL	0.161715	0.64	0.212337	N
EAFNL	0.216179	2.73	0.123491	F
EAFNL	0.222396	0.97	0.0846782	F
EAFNL	0.220381	7.21	0.134346	F
EAFNL	0.16515	1.19	0.235053	N
EAFNL	0.166618	0.89	0.218282	N
EAFNL	0.163213	2.99	0.262294	N
EAFNL	0.166608	12.41	0.141745	N
EAFNL	0.163619	1.38	0.241134	N
EAFNL	0.159758	0.66	0.209592	N
EAFNL	0.218793	3.11	0.139034	F
EAFNL	0.166148	5.62	0.225891	N
EAFNL	0.219216	2.76	0.140362	F
EAFNL	0.165563	0.96	0.225078	N
EAFNL	0.163314	1.36	0.239997	N
EAFNL	0.163946	7.17	0.207236	N
EAFNL	0.165969	2.05	0.262468	N
EAFNL	0.162545	2.89	0.25122	N
EAFNL	0.166727	12.08	0.145644	N
EAFNL	0.164362	5.25	0.232331	N
EAFNL	0.166384	2.53	0.265875	N
EAFNL	0.219887	1.2	0.102997	F
EAFNL	0.198838	2.55	0.210642	L
EAFNL	0.166015	26.38	0.0443116	N
EAFNL	0.215789	4.52	0.106926	F
EAFNL	0.164576	9.39	0.177241	N
EAFNL	0.225049	0.41	0.0567988	F
EAFNL	0.221893	8.23	0.128839	F
EAFNL	0.165247	3.7	0.267973	N
EAFNL	0.163425	1.29	0.239517	N
EAFNL	0.16484	1.79	0.255834	N
EAFNL	0.165745	5.61	0.228033	N
EAFNL	0.161765	0.61	0.207014	N
EAFNL	0.165741	2.8	0.27052	N
EAFNL	0.168135	3.74	0.236247	N
EAFNL	0.167627	2.1	0.249511	N
EAFNL	0.217332	1.5	0.118352	F
EAFNL	0.196041	1.48	0.253541	L
EAFNL	0.223433	1.87	0.116653	F
EAFNL	0.222459	7.94	0.132213	F
EAFNL	0.219417	6.22	0.132947	F
EAFNL	0.166881	10.34	0.163799	N
EAFNL	0.159181	3.18	0.177251	N
EAFNL	0.168701	1.77	0.226782	N
EAFNL	0.220972	2.81	0.144736	F
EAFNL	0.222287	2.72	0.142344	F
EAFNL	0.22104	6.81	0.141648	F
EAFNL	0.217428	7.7	0.102569	F
EAFNL	0.166772	4.4	0.248861	N
EAFNL	0.228277	0.82	0.0624634	F
EAFNL	0.219257	0.63	0.0906825	F
EAFNL	0.163944	2.19	0.266505	N
EAFNL	0.166493	4.53	0.250439	N
EAFNL	0.16579	0.58	0.19614	N
EAFNL	0.162527	1.29	0.236245	N
EAFNL	0.217833	1.29	0.112034	F
EAFNL	0.166531	8.1	0.192155	N
EAFNL	0.219827	4.9	0.142783	F
EAFNL	0.164471	0.82	0.221291	N
EAFNL	0.16664	2.47	0.262958	N
EAFNL	0.163945	1.45	0.24339	N
EAFNL	0.19986	1.69	0.234374	L
EAFNL	0.222081	4.66	0.152518	F
EAFNL	0.164999	1.45	0.243301	N
EAFNL	0.165719	2.65	0.270289	N
EAFNL	0.244115	1.51	0.0291693	E
EAFNL	0.221668	4.76	0.151354	F
EAFNL	0.161959	1.73	0.235193	N
EAFNL	0.219299	0.87	0.0893178	F
EAFNL	0.215965	3.43	0.118409	F
EAFNL	0.1675	2.44	0.252177	N
EAFNL	0.166364	6.04	0.220148	N
EAFNL	0.215715	1.35	0.116782	F
EAFNL	0.15886	4.83	0.139998	N
EAFNL	0.203295	0.85	0.179633	L
EAFNL	0.225232	1.38	0.0865659	F
EAFNL	0.212327	1.67	0.119675	F
EAFNL	0.214077	2.97	0.108971	F
EAFNL	0.162799	2.75	0.256628	N
EAFNL	0.215488	1.41	0.117707	F
EAFNL	0.165205	2.93	0.272009	N
EAFNL	0.223215	13.28	0.0827152	F
EAFNL	0.200682	2.66	0.197531	L
EAFNL	0.220493	4.49	0.150671	F
EAFNL	0.164259	5.29	0.230905	N
EAFNL	0.216578	3.61	0.122817	F
EAFNL	0.167718	3.19	0.247437	N
EAFNL	0.165169	3.04	0.271845	N
EAFNL	0.16709	6.22	0.210421	N
EAFNL	0.164798	2.54	0.271863	N
EAFNL	0.167236	1.88	0.246986	N
EAFNL	0.215421	0.8	0.101929	F
EAFNL	0.216561	0.6	0.0986985	F
EAFNL	0.219858	1.53	0.117068	F
EAFNL	0.164339	2.55	0.270381	N
EAFNL	0.220109	8.23	0.122143	F
EAFNL	0.210576	1.01	0.123394	F
EAFNL	0.164819	1.73	0.253866	N
EAFNL	0.204704	3.48	0.13716	L
EAFNL	0.163617	3.07	0.265027	N
EAFNL	0.217093	2.42	0.129039	F
EAFNL	0.164203	1.98	0.262441	N
EAFNL	0.166003	4.77	0.249217	N
EAFNL	0.222499	4.39	0.153771	F
EAFNL	0.158511	0.69	0.206087	N
EAFNL	0.164491	0.76	0.218851	N
EAFNL	0.161513	1.15	0.22964	N
EAFNL	0.165966	1.79	0.252942	N
EAFNL	0.163906	1.32	0.240554	N
EAFNL	0.171285	0.88	0.188311	N
EAFNL	0.164059	1.68	0.250254	N
EAFNL	0.160211	0.69	0.214359	N
EAFNL	0.160924	0.26	0.883589	N
EAFNL	0.168136	5.72	0.200584	N
EAFNL	0.22291	2.24	0.131316	F
EAFNL	0.163439	4.39	0.247245	N
EAFNL	0.198922	6.01	0.0887866	L
EAFNL	0.199259	8.37	0.0607421	L
EAFNL	0.174413	0.82	0.178795	N
EAFNL	0.165251	2.25	0.269743	N
EAFNL	0.160323	0.84	0.212748	N
EAFNL	0.169862	2.1	0.212676	N
EAFNL	0.163896	1.06	0.232158	N
EAFNL	0.21879	2.69	0.139124	F
EAFNL	0.175039	0.53	0.160717	N
EAFNL	0.156673	0.92	0.181319	N
EAFNL	0.219234	2.53	0.140831	F
EAFNL	0.166474	1.42	0.235021	N
EAFNL	0.164156	0.9	0.225248	N
EAFNL	0.225304	1.41	0.0877683	F
EAFNL	0.218232	1.17	0.106717	F
EAFNL	0.212541	0.71	0.117857	F
EAFNL	0.166336	3.69	0.262748	N
EAFNL	0.161839	1.24	0.232939	N
EAFNL	0.220102	0.86	0.0873834	F
EAFNL	0.215555	4.8	0.10054	F
EAFNL	0.16813	1.24	0.214802	N
EAFNL	0.165811	5.68	0.226317	N
EAFNL	0.213151	1.04	0.113019	F
EAFNL	0.16502	4.55	0.256594	N
EAFNL	0.167119	1.08	0.217631	N
EAFNL	0.165931	1.64	0.248097	N
EAFNL	0.163892	8.7	0.18334	N
EAFNL	0.214716	23.43	0.0130672	F
EAFNL	0.166128	4.46	0.256316	N
EAFNL	0.226619	0.79	0.0683676	F
EAFNL	0.167128	8.3	0.182361	N
EAFNL	0.170028	2.69	0.209336	N
EAFNL	0.165914	7.8	0.200154	N
EAFNL	0.166027	7.8	0.200154	N
EAFNL	0.221867	16.18	0.0678928	F
EAFNL	0.222984	8.81	0.120163	F
EAFNL	0.223741	1.35	0.0938781	F
EAFNL	0.165281	2.18	0.26813	N
EAFNL	0.167825	4.37	0.235957	N
EAFNL	0.217329	1.05	0.102481	F
EAFNL	0.16688	9.61	0.169762	N
EAFNL	0.165798	1.56	0.246104	N
EAFNL	0.221286	1.68	0.119514	F
EAFNL	0.163609	0.67	0.217087	N
EAFNL	0.215233	1.73	0.117849	F
EAFNL	0.165039	11.69	0.156917	N
EAFNL	0.165302	4.01	0.265194	N
EAFNL	0.167495	2	0.24711	N
EAFNL	0.167771	15.2	0.100249	N
EAFNL	0.220336	2.75	0.143949	F
EAFNL	0.221626	0.71	0.0824785	F
EAFNL	0.16898	2.45	0.22767	N
EAFNL	0.210711	1.05	0.124358	F
EAFNL	0.166141	5.54	0.227765	N
EAFNL	0.222314	11.77	0.0943785	F
EAFNL	0.225269	0.17	0.306242	F
EAFNL	0.215461	1.64	0.118548	F
EAFNL	0.165453	5.86	0.224949	N
EAFNL	0.216382	0.34	0.172506	F
EAFNL	0.166248	8.78	0.184518	N
EAFNL	0.168601	1.92	0.229449	N
EAFNL	0.2179	3.46	0.133468	F
EAFNL	0.219398	2.22	0.134322	F
EAFNL	0.16438	5.76	0.224174	N
EAFNL	0.163561	14.59	0.109697	N
EAFNL	0.166696	4.66	0.247063	N
EAFNL	0.165313	6.76	0.218366	N
EAFNL	0.165793	2.85	0.270547	N
EAFNL	0.164342	4.59	0.251656	N
EAFNL	0.226449	0.94	0.0684711	F
EAFNL	0.166275	3.65	0.263043	N
EAFNL	0.165465	2.73	0.271589	N
EAFNL	0.158562	0.59	0.191519	N
EAFNL	0.218737	2.11	0.129718	F
EAFNL	0.163324	2.6	0.264074	N
EAFNL	0.166153	8.46	0.189906	N
EAFNL	0.168143	1	0.209583	N
EAFNL	0.167034	0.6	0.197827	N
EAFNL	0.160494	2.19	0.218322	N
EAFNL	0.214909	5.36	0.0893871	F
EAFNL	0.220742	4.31	0.153194	F
EAFNL	0.219978	1.57	0.118185	F
EAFNL	0.164904	1.89	0.26027	N
EAFNL	0.166957	1.87	0.249826	N
EAFNL	0.166975	9.35	0.171765	N
EAFNL	0.212084	1.32	0.124644	F
EAFNL	0.166856	9.75	0.167917	N
EAFNL	0.192441	3.04	0.188845	L
EAFNL	0.167166	2.91	0.257241	N
EAFNL	0.198327	1.78	0.243606	L
EAFNL	0.162722	0.57	0.195548	N
EAFNL	0.159516	2.45	0.196457	N
EAFNL	0.163425	3.14	0.261647	N
EAFNL	0.161413	11.96	0.118208	N
EAFNL	0.215465	4.63	0.102273	F
EAFNL	0.220964	5.06	0.1459	F
EAFNL	0.215042	2.39	0.118853	F
EAFNL	0.199834	4.36	0.126264	L
EAFNL	0.166724	1.31	0.230482	N
EAFNL	0.16429	6.38	0.21743	N
EAFNL	0.221338	0.53	0.0799685	F
EAFNL	0.162596	1.33	0.2376	N
EAFNL	0.220602	1.41	0.110816	F
EAFNL	0.166526	18.87	0.0853222	N
EAFNL	0.166203	1.81	0.251897	N
EAFNL	0.226759	1.21	0.0714923	F
EAFNL	0.161257	0.95	0.218486	N
EAFNL	0.22121	2.82	0.144757	F
EAFNL	0.16402	3.82	0.261642	N
EAFNL	0.217299	4.77	0.119929	F
EAFNL	0.219134	2.13	0.131051	F
EAFNL	0.164306	2.33	0.269264	N
EAFNL	0.164737	3.48	0.269603	N
EAFNL	0.214733	0.75	0.106145	F
EAFNL	0.200581	6.75	0.0878879	L
EAFNL	0.162268	0.52	0.177312	N
EAFNL	0.167478	1.71	0.239422	N
EAFNL	0.169468	1.44	0.206827	N
EAFNL	0.164504	2.26	0.26953	N
EAFNL	0.221708	0.52	0.0771513	F
EAFNL	0.159888	0.81	0.209972	N
EAFNL	0.16684	2.97	0.260887	N
EAFNL	0.214404	5.42	0.0840921	F
EAFNL	0.16588	2.54	0.268214	N
EAFNL	0.167908	6.24	0.20195	N
EAFNL	0.215344	6.81	0.0904143	F
EAFNL	0.217534	9.68	0.0885311	F
EAFNL	0.216815	9.68	0.0803401	F
EAFNL	0.223203	1.21	0.0903913	F
EAFNL	0.19874	3.3	0.176123	L
EAFNL	0.203757	1.73	0.195965	L
EAFNL	0.225095	0.91	0.0732345	F
EAFNL	0.162577	1.63	0.239123	N
EAFNL	0.168278	11.95	0.128411	N
EAFNL	0.160452	1.47	0.214627	N
EAFNL	0.198933	0.91	0.209124	L
EAFNL	0.165967	4.02	0.262287	N
EAFNL	0.165261	2.09	0.266448	N
EAFNL	0.222209	19.23	0.0469675	F
EAFNL	0.218548	3.89	0.138445	F
EAFNL	0.216666	0.37	0.0984848	F
EAFNL	0.159612	1.21	0.21402	N
EAFNL	0.232866	15.84	0.0158476	E
EAFNL	0.167439	1.06	0.214723	N
EAFNL	0.219207	6.39	0.130135	F
EAFNL	0.159576	0.74	0.210361	N
EAFNL	0.16446	1.54	0.247252	N
EAFNL	0.22255	5.06	0.147615	F
EAFNL	0.220224	2.06	0.130888	F
EAFNL	0.163455	1.71	0.248311	N
EAFNL	0.168191	1.34	0.218611	N
EAFNL	0.221228	2.18	0.134874	F
EAFNL	0.221655	6.04	0.145013	F
EAFNL	0.165055	2.07	0.266448	N
EAFNL	0.166122	4.85	0.246295	N
EAFNL	0.167399	4.66	0.235262	N
EAFNL	0.167515	1.92	0.244921	N
EAFNL	0.166187	1.13	0.225919	N
EAFNL	0.226483	1.27	0.0751335	F
EAFNL	0.22378	2.44	0.132318	F
EAFNL	0.167099	4.86	0.234391	N
EAFNL	0.166594	4.13	0.256414	N
EAFNL	0.211032	1.5	0.127343	F
EAFNL	0.22006	6.54	0.137007	F
EAFNL	0.166778	1.25	0.225907	N
EAFNL	0.167408	3.12	0.252548	N
EAFNL	0.21928	0.46	0.0667036	F
EAFNL	0.220263	4.18	0.151004	F
EAFNL	0.221017	5.78	0.143927	F
EAFNL	0.201625	4.58	0.119523	L
EAFNL	0.167916	0.95	0.212123	N
EAFNL	0.219649	10.23	0.100374	F
EAFNL	0.20117	3.74	0.149832	L
EAFNL	0.202771	6.47	0.0938813	L
EAFNL	0.160142	0.42	0.146677	N
EAFNL	0.215781	3.89	0.112806	F
EAFNL	0.166179	0.77	0.214006	N
EAFNL	0.199332	2.32	0.218039	L
EAFNL	0.171719	2.35	0.178304	N
EAFNL	0.215603	1.1	0.108689	F
EAFNL	0.16625	3.4	0.265003	N
EAFNL	0.217276	2.16	0.126028	F
EAFNL	0.217139	2.69	0.131142	F
EAFNL	0.223896	9.27	0.110506	F
EAFNL	0.162861	3.07	0.254291	N
EAFNL	0.221417	1.84	0.123672	F
EAFNL	0.220373	3.46	0.147	F
EAFNL	0.16437	21.51	0.068024	N
EAFNL	0.166669	1.48	0.23784	N
EAFNL	0.165855	8.67	0.18849	N
EAFNL	0.164117	5.03	0.238477	N
EAFNL	0.15962	1.19	0.214184	N
EAFNL	0.163189	3.74	0.256153	N
EAFNL	0.164963	4.77	0.250869	N
EAFNL	0.164808	1.15	0.234788	N
EAFNL	0.163576	5.54	0.220408	N
EAFNL	0.20548	0.38	0.108429	L
EAFNL	0.162955	1.12	0.234504	N
EAFNL	0.165304	18.08	0.0929694	N
EAFNL	0.215188	4.69	0.0988377	F
EAFNL	0.164067	0.96	0.227455	N
EAFNL	0.221853	0.57	0.0840357	F
EAFNL	0.164696	1.71	0.253244	N
EAFNL	0.167765	8.71	0.168845	N
EAFNL	0.204639	0.84	0.169459	L
EAFNL	0.163903	1.89	0.258324	N
EAFNL	0.161226	1.23	0.228619	N
EAFNL	0.248055	0.33	0.22985	E
EAFNL	0.162302	0.89	0.222583	N
EAFNL	0.190908	1.11	0.254677	L
EAFNL	0.215711	5.01	0.101201	F
EAFNL	0.166248	4.32	0.256602	N
EAFNL	0.219445	5.05	0.136729	F
EAFNL	0.166904	4.47	0.247995	N
EAFNL	0.160021	3.68	0.190589	N
EAFNL	0.192235	0.84	0.227904	L
EAFNL	0.221537	6.61	0.143415	F
EAFNL	0.16416	2.98	0.269783	N
EAFNL	0.223387	3.81	0.146741	F
EAFNL	0.219611	3.96	0.147301	F
EAFNL	0.198495	2.33	0.222558	L
EAFNL	0.166315	2.25	0.264178	N
EAFNL	0.167501	1.81	0.241808	N
EAFNL	0.223169	5.55	0.143233	F
EAFNL	0.163862	5.12	0.23441	N
EAFNL	0.165303	5.94	0.224439	N
EAFNL	0.166506	8.71	0.182358	N
EAFNL	0.163232	2.66	0.263992	N
EAFNL	0.162386	1.45	0.236314	N
EAFNL	0.198631	0.62	0.186517	L
EAFNL	0.162023	1.26	0.234713	N
EAFNL	0.161781	1.15	0.231472	N
EAFNL	0.163937	3.89	0.261189	N
EAFNL	0.158127	1.74	0.181194	N
EAFNL	0.166219	1.67	0.247161	N
EAFNL	0.162411	0.83	0.220894	N
EAFNL	0.163606	1.79	0.252495	N
EAFNL	0.201781	7.56	0.0813298	L
EAFNL	0.23682	0.7	0.0488004	E
EAFNL	0.163102	3.74	0.252096	N
EAFNL	0.221384	13.03	0.0854905	F
EAFNL	0.222573	3.56	0.146538	F
EAFNL	0.215499	1.18	0.112401	F
EAFNL	0.167898	2.49	0.247889	N
EAFNL	0.199814	3.66	0.158396	L
EAFNL	0.166862	2.3	0.25901	N
EAFNL	0.225482	2.99	0.120166	F
EAFNL	0.167358	1.59	0.235587	N
EAFNL	0.162698	1.54	0.239935	N
EAFNL	0.223066	4.09	0.15184	F
EAFNL	0.163599	2.95	0.265598	N
EAFNL	0.166069	8.13	0.194969	N
EAFNL	0.165004	3.9	0.26622	N
EAFNL	0.16495	2.15	0.268173	N
EAFNL	0.202049	7.96	0.0771082	L
EAFNL	0.221533	1.52	0.112349	F
EAFNL	0.167889	3.86	0.240943	N
EAFNL	0.164715	1.1	0.232174	N
EAFNL	0.204269	1.09	0.179252	L
EAFNL	0.16427	9.43	0.175526	N
EAFNL	0.220203	13.73	0.0779547	F
EAFNL	0.16644	4.48	0.254181	N
EAFNL	0.220424	6.42	0.140767	F
EAFNL	0.161088	1.61	0.222228	N
EAFNL	0.165951	8.67	0.187395	N
EAFNL	0.21798	3.41	0.133477	F
EAFNL	0.195682	0.62	0.198242	L
EAFNL	0.16567	0.59	0.197888	N
EAFNL	0.161053	1.95	0.228281	N
EAFNL	0.166427	7.86	0.198346	N
EAFNL	0.163883	8.29	0.188578	N
EAFNL	0.223354	10.31	0.103423	F
EAFNL	0.162177	1.97	0.245882	N
EAFNL	0.167223	1.77	0.243764	N
EAFNL	0.222875	3.25	0.142144	F
EAFNL	0.221943	3.63	0.149334	F
EAFNL	0.164324	2.05	0.265099	N
EAFNL	0.220049	1.21	0.103566	F
EAFNL	0.163726	1.23	0.239066	N
EAFNL	0.220078	5.88	0.137723	F
EAFNL	0.217503	3.67	0.130752	F
EAFNL	0.16685	3.08	0.260612	N
EAFNL	0.166805	1.15	0.222309	N
EAFNL	0.211745	0.81	0.122104	F
EAFNL	0.21991	2.34	0.139409	F
EAFNL	0.223377	2.06	0.123806	F
EAFNL	0.211106	2.66	0.114019	F
EAFNL	0.211465	1.49	0.126233	F
EAFNL	0.220911	4.04	0.152984	F
EAFNL	0.217295	4.2	0.125834	F
EAFNL	0.165288	5.06	0.242137	N
EAFNL	0.165587	1	0.225027	N
EAFNL	0.167028	6.91	0.207866	N
EAFNL	0.161533	0.47	0.158914	N
EAFNL	0.20208	3.82	0.143149	L
EAFNL	0.164007	5.23	0.229862	N
EAFNL	0.16308	3.45	0.255617	N
EAFNL	0.222055	2.46	0.140701	F
EAFNL	0.199778	2.49	0.208799	L
EAFNL	0.166497	0.79	0.21368	N
EAFNL	0.167488	2.59	0.252487	N
EAFNL	0.222097	23.72	0.0281899	F
EAFNL	0.223572	23.72	0.0273383	F
EAFNL	0.222793	9.54	0.112395	F
EAFNL	0.161164	0.51	0.173073	N
EAFNL	0.167872	1.95	0.242425	N
EAFNL	0.220958	4.43	0.152675	F
EAFNL	0.197408	0.79	0.206917	L
EAFNL	0.167429	4.21	0.243408	N
EAFNL	0.218457	3.5	0.137978	F
EAFNL	0.163308	1.55	0.243687	N
EAFNL	0.162735	2.33	0.257119	N
EAFNL	0.164525	5.13	0.237207	N
EAFNL	0.165076	2.23	0.269459	N
EAFNL	0.166864	11.54	0.152012	N
EAFNL	0.170834	1.56	0.196006	N
EAFNL	0.160473	0.98	0.212943	N
EAFNL	0.170017	0.89	0.197746	N
EAFNL	0.221784	0.67	0.0836296	F
EAFNL	0.165799	1.47	0.242042	N
EAFNL	0.212474	6.34	0.0707671	F
EAFNL	0.163166	4.42	0.242032	N
EAFNL	0.164587	1.79	0.255585	N
EAFNL	0.168253	1.46	0.220507	N
EAFNL	0.234113	0.53	0.0476272	E
EAFNL	0.217639	1.61	0.120501	F
EAFNL	0.164519	1.17	0.236639	N
EAFNL	0.202491	3.31	0.16117	L
EAFNL	0.163199	0.9	0.224866	N
EAFNL	0.167514	3.34	0.250985	N
EAFNL	0.160204	0.99	0.213206	N
EAFNL	0.220912	2.03	0.130138	F
EAFNL	0.222444	0.57	0.0827022	F
EAFNL	0.191889	2.71	0.208517	L
EAFNL	0.223879	7.65	0.12868	F
EAFNL	0.22373	7.65	0.12868	F
EAFNL	0.167547	2.65	0.252626	N
EAFNL	0.167193	6.1	0.211045	N
EAFNL	0.165199	2.89	0.272091	N
EAFNL	0.169975	0.99	0.194959	N
EAFNL	0.216095	3.68	0.116903	F
EAFNL	0.162844	4.51	0.235231	N
EAFNL	0.166503	4.11	0.256414	N
EAFNL	0.213928	0.78	0.108927	F
EAFNL	0.164061	2.86	0.268379	N
EAFNL	0.165718	0.82	0.218526	N
EAFNL	0.166424	0.7	0.212446	N
EAFNL	0.199765	4.6	0.118623	L
EAFNL	0.219039	6.36	0.130135	F
EAFNL	0.165367	4.49	0.257579	N
EAFNL	0.160203	1.93	0.21805	N
EAFNL	0.164583	6.58	0.218045	N
EAFNL	0.204485	1.49	0.187495	L
EAFNL	0.223493	2.64	0.136431	F
EAFNL	0.164316	1.13	0.235268	N
EAFNL	0.165717	1.95	0.26064	N
EAFNL	0.165322	1.59	0.248315	N
EAFNL	0.169044	0.44	0.136552	N
EAFNL	0.16348	1.88	0.256083	N
EAFNL	0.232228	1.92	0.0531894	E
EAFNL	0.167074	6.62	0.207668	N
EAFNL	0.168349	18.54	0.0752342	N
EAFNL	0.218625	3.99	0.140949	F
EAFNL	0.222362	16.83	0.0632065	F
EAFNL	0.219737	1.2	0.103906	F
EAFNL	0.163046	1.02	0.22908	N
EAFNL	0.162682	1.82	0.247295	N
EAFNL	0.164803	1.06	0.230634	N
EAFNL	0.165966	4.74	0.249217	N
EAFNL	0.221916	3.29	0.145857	F
EAFNL	0.159749	1.43	0.20747	N
EAFNL	0.164624	8.19	0.19381	N
EAFNL	0.199806	6.5	0.0875391	L
EAFNL	0.165351	1.54	0.246382	N
EAFNL	0.163729	2.03	0.261708	N
EAFNL	0.220451	2.92	0.144676	F
EAFNL	0.220714	8.74	0.121091	F
EAFNL	0.164552	2.54	0.2714	N
EAFNL	0.171272	1.08	0.180926	N
[truncated: 14,930 more rows]

## Sheet: Fig5D
Peptide	Experiment	AminoAcid	Percentage
EAFNL	Rep1	E	1.87069
EAFNL	Rep1	A	6.42628
EAFNL	Rep1	F	28.8774
EAFNL	Rep1	N	29.8255
EAFNL	Rep1	L	34.6596
EAFNL	Rep2	E	1.75276
EAFNL	Rep2	A	11.313
EAFNL	Rep2	F	31.0663
EAFNL	Rep2	N	31.859
EAFNL	Rep2	L	24.0089
EAFNL	Rep3	E	0.875755
EAFNL	Rep3	A	2.17188
EAFNL	Rep3	F	28.8045
EAFNL	Rep3	N	31.7416
EAFNL	Rep3	L	36.4063
LNFAE	Rep1	E	29.5425
LNFAE	Rep1	A	26.0761
LNFAE	Rep1	F	22.0211
LNFAE	Rep1	N	3.46678
LNFAE	Rep1	L	18.8935
LNFAE	Rep2	E	37.7053
LNFAE	Rep2	A	19.057
LNFAE	Rep2	F	28.5802
LNFAE	Rep2	N	1.71682
LNFAE	Rep2	L	12.9407
LNFAE	Rep3	E	28.378
LNFAE	Rep3	A	31.843
LNFAE	Rep3	F	21.9222
LNFAE	Rep3	N	2.89821
LNFAE	Rep3	L	14.9585
