# Supplementary material for: Real-time detection of 20 amino acids and discrimination of pathologically relevant peptides with functionalized nanopore
Source: Nat Methods. 2024 Mar 5;21(4):609–18. doi: 10.1038/s41592-024-02208-7 (PMC11009107; doi:10.1038/s41592-024-02208-7)
Supplement: Supplementary file 8 — Statistical source data. [file 41592_2024_2208_MOESM8_ESM.xlsx]

## Sheet: Fig6E_1
Time	pA
1282.65	0.998332
1282.65	1.00634
1282.65	1.00634
1282.65	1.00634
1282.65	0.995662
1282.65	0.992993
1282.65	1.02236
1282.65	1.01168
1282.65	0.992993
1282.65	1.00901
1282.65	1.00901
1282.65	0.998332
1282.65	1.00634
1282.65	0.990324
1282.65	1.00634
1282.65	0.995662
1282.65	1.00634
1282.65	1.00367
1282.65	1.00634
1282.65	1.00367
1282.65	1.001
1282.65	0.998332
1282.65	1.00634
1282.65	1.00367
1282.65	0.987654
1282.65	1.00901
1282.65	0.998332
1282.65	1.01435
1282.65	1.01702
1282.65	0.990324
1282.65	1.01435
1282.65	1.01435
1282.65	0.998332
1282.65	0.992993
1282.65	0.995662
1282.65	1.00634
1282.65	0.992993
1282.65	1.01168
1282.65	0.995662
1282.65	1.00634
1282.65	1.02236
1282.65	1.03303
1282.65	0.995662
1282.65	0.998332
1282.65	1.00367
1282.65	1.001
1282.65	0.998332
1282.65	1.00901
1282.65	0.990324
1282.65	0.990324
1282.66	0.984985
1282.66	0.992993
1282.66	1.00901
1282.66	1.01969
1282.66	0.998332
1282.66	1.001
1282.66	1.00634
1282.66	0.995662
1282.66	0.992993
1282.66	1.00634
1282.66	1.00367
1282.66	0.987654
1282.66	1.00634
1282.66	0.998332
1282.66	0.987654
1282.66	0.995662
1282.66	1.001
1282.66	1.001
1282.66	0.995662
1282.66	0.995662
1282.66	1.01702
1282.66	1.02236
1282.66	1.00634
1282.66	1.00367
1282.66	1.00634
1282.66	1.00901
1282.66	1.01702
1282.66	1.00367
1282.66	1.00367
1282.66	0.992993
1282.66	0.998332
1282.66	0.982315
1282.66	0.990324
1282.66	1.00634
1282.66	0.990324
1282.66	0.995662
1282.66	1.00901
1282.66	0.992993
1282.66	0.998332
1282.66	0.992993
1282.66	1.00634
1282.66	1.00634
1282.66	1.001
1282.66	1.00634
1282.66	1.00634
1282.66	0.998332
1282.66	1.001
1282.66	0.990324
1282.66	0.998332
1282.66	1.01168
1282.66	1.00367
1282.66	0.995662
1282.66	1.00634
1282.66	1.01435
1282.66	0.998332
1282.66	0.992993
1282.66	1.00367
1282.66	1.00634
1282.66	1.00367
1282.66	1.001
1282.66	1.001
1282.66	1.001
1282.66	0.992993
1282.66	1.01435
1282.66	1.00901
1282.66	1.01969
1282.66	1.01435
1282.66	0.995662
1282.66	0.992993
1282.66	1.00634
1282.66	1.00901
1282.66	0.995662
1282.66	0.992993
1282.66	1.001
1282.66	0.992993
1282.66	0.990324
1282.66	1.00901
1282.66	0.96363
1282.66	0.990324
1282.66	1.001
1282.66	1.001
1282.66	0.992993
1282.66	0.979646
1282.66	0.987654
1282.66	1.00901
1282.66	0.998332
1282.66	1.00901
1282.66	1.01702
1282.66	0.995662
1282.66	1.01435
1282.66	1.00634
1282.66	0.998332
1282.66	0.998332
1282.66	1.00901
1282.66	0.990324
1282.66	1.01435
1282.66	1.01435
1282.66	1.00901
1282.66	1.001
1282.67	0.992993
1282.67	0.992993
1282.67	0.995662
1282.67	1.01702
1282.67	1.00634
1282.67	1.00634
1282.67	0.998332
1282.67	1.001
1282.67	0.982315
1282.67	1.00634
1282.67	1.01969
1282.67	0.995662
1282.67	1.00634
1282.67	1.01168
1282.67	0.992993
1282.67	1.001
1282.67	1.00901
1282.67	1.01435
1282.67	1.001
1282.67	1.001
1282.67	0.990324
1282.67	1.00634
1282.67	1.00634
1282.67	0.998332
1282.67	0.995662
1282.67	0.974307
1282.67	0.998332
1282.67	0.987654
1282.67	0.990324
1282.67	0.998332
1282.67	0.998332
1282.67	1.001
1282.67	1.001
1282.67	1.001
1282.67	1.00901
1282.67	0.990324
1282.67	0.998332
1282.67	1.001
1282.67	0.992993
1282.67	1.00901
1282.67	0.976977
1282.67	0.992993
1282.67	1.00634
1282.67	0.995662
1282.67	1.00367
1282.67	1.01702
1282.67	0.995662
1282.67	0.998332
1282.67	1.01435
1282.67	1.00634
1282.67	1.001
1282.67	1.00901
1282.67	1.00367
1282.67	1.00634
1282.67	1.00634
1282.67	1.00901
1282.67	1.01969
1282.67	0.998332
1282.67	0.992993
1282.67	1.00634
1282.67	1.00367
1282.67	1.00901
1282.67	1.001
1282.67	1.00901
1282.67	1.00367
1282.67	1.001
1282.67	0.995662
1282.67	0.982315
1282.67	1.01702
1282.67	0.992993
1282.67	0.995662
1282.67	0.990324
1282.67	1.01702
1282.67	1.01702
1282.67	1.001
1282.67	0.992993
1282.67	1.00634
1282.67	1.01168
1282.67	1.01168
1282.67	1.00901
1282.67	1.001
1282.67	0.990324
1282.67	0.992993
1282.67	1.00634
1282.67	1.001
1282.67	0.976977
1282.67	0.987654
1282.67	1.00367
1282.67	0.995662
1282.67	0.998332
1282.67	0.998332
1282.67	1.00634
1282.67	1.01702
1282.67	0.982315
1282.67	1.00901
1282.67	1.001
1282.67	1.001
1282.67	0.995662
1282.67	0.998332
1282.68	0.992993
1282.68	1.00367
1282.68	0.992993
1282.68	0.998332
1282.68	1.001
1282.68	1.00367
1282.68	1.00634
1282.68	0.990324
1282.68	1.00901
1282.68	1.00634
1282.68	1.00901
1282.68	1.00901
1282.68	1.00634
1282.68	1.001
1282.68	1.00367
1282.68	0.995662
1282.68	0.992993
1282.68	0.987654
1282.68	1.00367
1282.68	1.01168
1282.68	0.995662
1282.68	0.998332
1282.68	1.02236
1282.68	0.992993
1282.68	1.00634
1282.68	0.995662
1282.68	0.998332
1282.68	1.001
1282.68	1.00901
1282.68	1.00901
1282.68	1.00367
1282.68	1.00634
1282.68	0.982315
1282.68	0.984985
1282.68	0.992993
1282.68	1.00634
1282.68	1.00901
1282.68	0.992993
1282.68	0.990324
1282.68	1.00367
1282.68	0.998332
1282.68	1.01168
1282.68	1.00634
1282.68	1.01168
1282.68	1.00634
1282.68	1.00901
1282.68	1.00901
1282.68	1.01702
1282.68	0.992993
1282.68	1.001
1282.68	1.001
1282.68	1.00634
1282.68	0.987654
1282.68	0.990324
1282.68	0.990324
1282.68	1.00901
1282.68	0.992993
1282.68	1.00634
1282.68	1.00634
1282.68	0.982315
1282.68	0.992993
1282.68	0.995662
1282.68	1.01435
1282.68	1.02236
1282.68	0.992993
1282.68	1.00901
1282.68	1.00901
1282.68	1.00367
1282.68	1.00901
1282.68	1.00634
1282.68	1.001
1282.68	0.995662
1282.68	0.990324
1282.68	1.00634
1282.68	0.982315
1282.68	1.001
1282.68	1.001
1282.68	0.995662
1282.68	0.998332
1282.68	0.982315
1282.68	0.998332
1282.68	1.01969
1282.68	1.00634
1282.68	1.00634
1282.68	1.00634
1282.68	1.00901
1282.68	1.00901
1282.68	0.992993
1282.68	1.00634
1282.68	1.01168
1282.68	0.995662
1282.68	1.001
1282.68	0.987654
1282.68	0.998332
1282.68	1.01435
1282.68	0.992993
1282.68	0.990324
1282.68	1.01168
1282.68	0.998332
1282.69	0.966299
1282.69	0.966299
1282.69	1.001
1282.69	1.01168
1282.69	0.995662
1282.69	0.992993
1282.69	0.982315
1282.69	1.00634
1282.69	1.00634
1282.69	1.00901
1282.69	0.998332
1282.69	1.001
1282.69	1.00634
1282.69	1.00367
1282.69	1.00634
1282.69	1.001
1282.69	0.976977
1282.69	0.984985
1282.69	1.00634
1282.69	1.01435
1282.69	1.001
1282.69	0.992993
1282.69	1.001
1282.69	0.992993
1282.69	1.01435
1282.69	0.998332
1282.69	0.992993
1282.69	0.995662
1282.69	0.998332
1282.69	1.00634
1282.69	1.00901
1282.69	0.995662
1282.69	0.987654
1282.69	1.00634
1282.69	1.01435
1282.69	0.979646
1282.69	0.990324
1282.69	1.00367
1282.69	0.96363
1282.69	0.974307
1282.69	1.00901
1282.69	1.001
1282.69	0.992993
1282.69	1.00901
1282.69	1.01969
1282.69	1.00367
1282.69	0.998332
1282.69	0.998332
1282.69	0.990324
1282.69	0.920921
1282.69	0.976977
1282.69	0.995662
1282.69	1.00367
1282.69	1.00634
1282.69	0.995662
1282.69	0.990324
1282.69	1.001
1282.69	0.990324
1282.69	0.995662
1282.69	1.00367
1282.69	0.998332
1282.69	1.00367
1282.69	0.984985
1282.69	1.001
1282.69	1.01702
1282.69	1.01702
1282.69	1.01168
1282.69	0.992993
1282.69	0.995662
1282.69	1.00901
1282.69	0.979646
1282.69	0.984985
1282.69	0.998332
1282.69	1.01435
1282.69	1.001
1282.69	0.998332
1282.69	1.00634
1282.69	1.01168
1282.69	1.01702
1282.69	1.01168
1282.69	1.00367
1282.69	0.998332
1282.69	1.01168
1282.69	1.00634
1282.69	0.995662
1282.69	0.990324
1282.69	1.02502
1282.69	0.995662
1282.69	1.00634
1282.69	1.001
1282.69	1.00901
1282.69	1.02236
1282.69	1.00901
1282.69	1.02236
1282.69	1.01435
1282.69	1.01435
1282.69	1.02236
1282.69	1.01168
1282.69	0.998332
1282.7	0.998332
1282.7	0.992993
1282.7	1.01435
1282.7	0.998332
1282.7	1.001
1282.7	0.990324
1282.7	1.001
1282.7	0.992993
1282.7	1.00901
1282.7	1.00901
1282.7	1.001
1282.7	1.001
1282.7	1.00901
1282.7	0.995662
1282.7	1.001
1282.7	1.001
1282.7	1.001
1282.7	0.998332
1282.7	0.998332
1282.7	1.01168
1282.7	1.001
1282.7	0.998332
1282.7	1.00901
1282.7	1.01969
1282.7	0.995662
1282.7	1.00367
1282.7	1.02236
1282.7	0.990324
1282.7	0.998332
1282.7	1.00367
1282.7	0.96363
1282.7	0.982315
1282.7	0.944945
1282.7	0.80347
1282.7	0.784785
1282.7	0.771438
1282.7	0.766099
1282.7	0.774107
1282.7	0.784785
1282.7	0.787454
1282.7	0.798131
1282.7	0.784785
1282.7	0.784785
1282.7	0.782115
1282.7	0.776777
1282.7	0.782115
1282.7	0.779446
1282.7	0.795462
1282.7	0.792793
1282.7	0.787454
1282.7	0.771438
1282.7	0.768769
1282.7	0.768769
1282.7	0.704705
1282.7	0.771438
1282.7	0.771438
1282.7	0.776777
1282.7	0.795462
1282.7	0.779446
1282.7	0.782115
1282.7	0.774107
1282.7	0.76343
1282.7	0.76343
1282.7	0.779446
1282.7	0.784785
1282.7	0.779446
1282.7	0.774107
1282.7	0.771438
1282.7	0.782115
1282.7	0.784785
1282.7	0.80347
1282.7	0.798131
1282.7	0.782115
1282.7	0.774107
1282.7	0.782115
1282.7	0.782115
1282.7	0.771438
1282.7	0.782115
1282.7	0.768769
1282.7	0.779446
1282.7	0.774107
1282.7	0.787454
1282.7	0.774107
1282.7	0.787454
1282.7	0.774107
1282.7	0.766099
1282.7	0.784785
1282.7	0.795462
1282.7	0.792793
1282.7	0.76343
1282.7	0.774107
1282.7	0.795462
1282.7	0.787454
1282.7	0.774107
1282.7	0.774107
1282.7	0.782115
1282.7	0.784785
1282.7	0.787454
1282.7	0.806139
1282.71	0.774107
1282.71	0.784785
1282.71	0.787454
1282.71	0.771438
1282.71	0.774107
1282.71	0.774107
1282.71	0.787454
1282.71	0.774107
1282.71	0.808809
1282.71	0.979646
1282.71	1.01702
1282.71	1.01168
1282.71	0.998332
1282.71	0.990324
1282.71	0.995662
1282.71	1.01435
1282.71	1.001
1282.71	0.982315
1282.71	1.00901
1282.71	0.990324
1282.71	0.990324
1282.71	0.995662
1282.71	1.001
1282.71	0.987654
1282.71	0.998332
1282.71	1.00634
1282.71	0.990324
1282.71	0.990324
1282.71	1.001
1282.71	0.998332
1282.71	0.947614
1282.71	0.896897
1282.71	0.982315
1282.71	1.001
1282.71	1.00634
1282.71	0.998332
1282.71	0.995662
1282.71	0.992993
1282.71	1.01435
1282.71	0.990324
1282.71	0.995662
1282.71	0.987654
1282.71	0.982315
1282.71	0.998332
1282.71	0.998332
1282.71	1.01168
1282.71	1.00367
1282.71	1.001
1282.71	1.01168
1282.71	1.00634
1282.71	0.998332
1282.71	1.00634
1282.71	0.984985
1282.71	1.001
1282.71	1.01969
1282.71	1.01435
1282.71	0.995662
1282.71	1.01702
1282.71	1.00634
1282.71	0.998332
1282.71	0.976977
1282.71	1.00901
1282.71	1.00901
1282.71	0.995662
1282.71	1.00634
1282.71	1.01168
1282.71	0.998332
1282.71	1.00634
1282.71	1.001
1282.71	0.990324
1282.71	1.001
1282.71	1.00367
1282.71	0.995662
1282.71	0.995662
1282.71	0.998332
1282.71	1.00367
1282.71	1.00901
1282.71	1.00634
1282.71	1.00367
1282.71	1.001
1282.71	0.998332
1282.71	1.02236
1282.71	0.990324
1282.71	0.987654
1282.71	0.998332
1282.71	1.01969
1282.71	1.00367
1282.71	0.984985
1282.71	1.00901
1282.71	1.00634
1282.71	0.992993
1282.71	0.990324
1282.71	0.992993
1282.71	1.00901
1282.71	0.995662
1282.71	1.001
1282.71	1.001
1282.71	1.01168
1282.71	1.00634
1282.72	1.001
1282.72	0.998332
1282.72	1.00367
1282.72	1.001
1282.72	1.01702
1282.72	1.00367
1282.72	1.00901
1282.72	0.992993
1282.72	0.998332
1282.72	1.01168
1282.72	0.987654
1282.72	1.01435
1282.72	0.987654
1282.72	0.990324
1282.72	0.995662
1282.72	0.987654
1282.72	1.00634
1282.72	1.01702
1282.72	1.00367
1282.72	1.00634
1282.72	1.01435
1282.72	1.00634
1282.72	0.998332
1282.72	1.00634
1282.72	1.001
1282.72	1.01168
1282.72	0.998332
1282.72	0.995662
1282.72	0.992993
1282.72	0.995662
1282.72	0.990324
1282.72	1.001
1282.72	1.001
1282.72	1.00901
1282.72	1.01702
1282.72	0.987654
1282.72	1.00367
1282.72	1.00901
1282.72	0.998332
1282.72	0.995662
1282.72	0.990324
1282.72	1.00634
1282.72	0.979646
1282.72	0.982315
1282.72	1.001
1282.72	1.001
1282.72	1.00634
1282.72	0.998332
1282.72	1.01168
1282.72	1.00634
1282.72	0.992993
1282.72	1.00634
1282.72	0.995662
1282.72	1.00367
1282.72	0.998332
1282.72	0.987654
1282.72	0.984985
1282.72	1.01702
1282.72	0.998332
1282.72	0.995662
1282.72	1.00634
1282.72	1.00634
1282.72	1.00901
1282.72	0.992993
1282.72	1.00367
1282.72	1.01168
1282.72	0.982315
1282.72	1.001
1282.72	1.01168
1282.72	0.990324
1282.72	1.00634
1282.72	0.992993
1282.72	1.01969
1282.72	0.998332
1282.72	0.990324
1282.72	0.995662
1282.72	1.01435
1282.72	1.01168
1282.72	1.01435
1282.72	1.00634
1282.72	1.01702
1282.72	0.998332
1282.72	0.995662
1282.72	1.00901
1282.72	1.01435
1282.72	1.01168
1282.72	0.992993
1282.72	0.987654
1282.72	0.995662
1282.72	1.00634
1282.72	0.995662
1282.72	1.001
1282.72	1.01168
1282.72	0.995662
1282.72	0.998332
1282.72	0.992993
1282.72	0.998332
1282.72	1.00634
1282.72	1.00901
1282.73	0.987654
1282.73	0.990324
1282.73	0.998332
1282.73	0.990324
1282.73	0.987654
1282.73	0.998332
1282.73	1.00901
1282.73	1.00901
1282.73	1.001
1282.73	0.987654
1282.73	1.02236
1282.73	0.998332
1282.73	0.998332
1282.73	1.00901
1282.73	0.990324
1282.73	1.00901
1282.73	0.992993
1282.73	0.990324
1282.73	0.992993
1282.73	1.01435
1282.73	1.01435
1282.73	0.995662
1282.73	1.01435
1282.73	0.998332
1282.73	1.00901
1282.73	1.01435
1282.73	0.990324
1282.73	0.992993
1282.73	1.00901
1282.73	1.00901
1282.73	1.00901
1282.73	1.00367
1282.73	0.998332
1282.73	1.001
1282.73	1.01168
1282.73	0.990324
1282.73	1.00367
1282.73	0.992993
1282.73	0.995662
1282.73	1.001
1282.73	1.01168
1282.73	1.01969
1282.73	1.00634
1282.73	0.990324
1282.73	1.01435
1282.73	0.998332
1282.73	1.01969
1282.73	0.998332
1282.73	0.998332
1282.73	1.00634
1282.73	0.995662
1282.73	0.987654
1282.73	0.992993
1282.73	0.984985
1282.73	0.990324
1282.73	0.982315
1282.73	0.995662
1282.73	0.995662
1282.73	0.992993
1282.73	1.01702
1282.73	1.00901
1282.73	0.990324
1282.73	1.001
1282.73	1.01168
1282.73	0.998332
1282.73	1.00367
1282.73	0.992993
1282.73	1.01702
1282.73	0.990324
1282.73	0.990324
1282.73	0.998332
1282.73	1.01702
1282.73	0.990324
1282.73	0.995662
1282.73	1.00634
1282.73	0.992993
1282.73	0.998332
1282.73	1.00367
1282.73	1.01702
1282.73	1.00367
1282.73	1.00901
1282.73	1.01435
1282.73	0.990324
1282.73	0.982315
1282.73	0.984985
1282.73	1.00634
1282.73	1.01435
1282.73	1.00901
1282.73	1.01168
1282.73	1.01969
1282.73	0.995662
1282.73	0.998332
1282.73	1.01168
1282.73	1.01168
1282.73	0.990324
1282.73	1.00901
1282.73	1.01435
1282.73	0.974307
1282.73	0.979646
1282.74	0.995662
1282.74	1.00634
1282.74	0.990324
1282.74	0.987654
1282.74	0.998332
1282.74	1.01435
1282.74	0.998332
1282.74	0.979646
1282.74	0.995662
1282.74	0.987654
1282.74	0.984985
1282.74	0.998332
1282.74	1.001
1282.74	1.01168
1282.74	1.00367
1282.74	1.00634
1282.74	1.01168
1282.74	0.990324
1282.74	0.984985
1282.74	1.00367
1282.74	0.995662
1282.74	0.998332
1282.74	1.001
1282.74	0.998332
1282.74	0.998332
1282.74	1.01168
1282.74	0.987654
1282.74	0.992993
1282.74	1.01435
1282.74	1.001
1282.74	0.974307
1282.74	0.998332
1282.74	1.00634
1282.74	1.001
1282.74	0.984985
1282.74	1.001
1282.74	0.974307
1282.74	0.990324
1282.74	1.001
1282.74	0.990324
1282.74	1.001
1282.74	0.992993
1282.74	0.995662
1282.74	1.01702
1282.74	0.998332
1282.74	0.979646
1282.74	0.982315
1282.74	1.00901
1282.74	0.992993
1282.74	1.01702
1282.74	1.01168
1282.74	1.00901
1282.74	0.995662
1282.74	0.995662
1282.74	1.00901
1282.74	1.00634
1282.74	1.00367
1282.74	1.01168
1282.74	0.990324
1282.74	0.984985
1282.74	1.00901
1282.74	1.00634
1282.74	1.001
1282.74	1.001
1282.74	0.992993
1282.74	1.01702
1282.74	0.992993
1282.74	1.01435
1282.74	0.998332
1282.74	1.001
1282.74	0.998332
1282.74	1.001
1282.74	0.990324
1282.74	1.001
1282.74	1.01168
1282.74	0.982315
1282.74	0.96363
1282.74	1.001
1282.74	1.01435
1282.74	1.01435
1282.74	0.995662
1282.74	1.01168
1282.74	1.001
1282.74	0.995662
1282.74	1.00901
1282.74	0.992993
1282.74	0.982315
1282.74	0.995662
1282.74	1.00901
1282.74	1.01168
1282.74	0.987654
1282.74	0.968969
1282.74	0.990324
1282.74	1.001
1282.74	0.992993
1282.74	0.998332
1282.74	1.001
1282.74	1.00634
1282.74	0.987654
1282.75	0.987654
1282.75	0.982315
1282.75	0.992993
1282.75	0.992993
1282.75	1.00634
1282.75	1.01702
1282.75	1.00634
1282.75	0.995662
1282.75	1.01435
1282.75	1.02236
1282.75	1.00634
1282.75	0.995662
1282.75	1.00901
1282.75	0.995662
1282.75	0.990324
1282.75	0.992993
1282.75	1.00367
1282.75	1.01168
1282.75	1.00634
1282.75	1.001
1282.75	0.995662
1282.75	1.00901
1282.75	0.995662
1282.75	0.998332
1282.75	0.974307
1282.75	0.992993
1282.75	1.01702
1282.75	1.001
1282.75	1.01435
1282.75	0.998332
1282.75	1.00634
1282.75	0.995662
1282.75	0.995662
1282.75	1.01435
1282.75	1.00367
1282.75	1.00634
1282.75	1.00634
1282.75	0.998332
1282.75	0.995662
1282.75	0.995662
1282.75	1.00901
1282.75	1.01435
1282.75	1.001
1282.75	1.00901
1282.75	0.992993
1282.75	1.001
1282.75	0.998332
1282.75	1.001
1282.75	1.00634
1282.75	1.00901
1282.75	0.992993
1282.75	1.01435
1282.75	1.001
1282.75	1.01168
1282.75	1.001
1282.75	1.01168
1282.75	0.974307
1282.75	1.001
1282.75	1.00634
1282.75	1.00634
1282.75	1.001
1282.75	1.01969
1282.75	0.987654
1282.75	1.001
1282.75	0.998332
1282.75	1.00901
1282.75	0.990324
1282.75	0.992993
1282.75	1.01969
1282.75	1.00634
1282.75	0.992993
1282.75	0.992993
1282.75	1.01168
1282.75	1.01168
1282.75	0.992993
1282.75	0.987654
1282.75	0.990324
1282.75	1.00634
1282.75	0.995662
1282.75	0.971638
1282.75	1.00901
1282.75	1.01702
1282.75	1.001
1282.75	0.995662
1282.75	1.00634
1282.75	0.998332
1282.75	1.00634
1282.75	0.995662
1282.75	1.00901
1282.75	0.998332
1282.75	1.00634
1282.75	0.995662
1282.75	0.992993
1282.75	1.00367
1282.75	0.998332
1282.75	0.998332
1282.75	1.001
1282.75	0.995662
1282.75	0.992993
1282.76	1.02502
1282.76	1.01168
1282.76	0.992993
1282.76	0.998332
1282.76	1.001
1282.76	1.001
1282.76	0.987654
1282.76	1.00367
1282.76	1.001
1282.76	1.00634
1282.76	1.00901
1282.76	1.001
1282.76	1.00634
1282.76	1.00367
1282.76	0.992993
1282.76	1.00634
1282.76	0.998332
1282.76	1.00901
1282.76	1.01702
1282.76	1.001
1282.76	1.001
1282.76	0.990324
1282.76	1.01168
1282.76	0.992993
1282.76	1.001
1282.76	1.00634
1282.76	1.01702
1282.76	0.995662
1282.76	1.00634
1282.76	1.01168
1282.76	0.990324
1282.76	0.992993
1282.76	1.00634
1282.76	1.00634
1282.76	1.001
1282.76	0.987654
1282.76	1.01168
1282.76	0.990324
1282.76	1.01702
1282.76	1.001
1282.76	1.00367
1282.76	0.992993
1282.76	0.992993
1282.76	0.992993
1282.76	0.995662
1282.76	0.856857
1282.76	0.968969
1282.76	1.00367
1282.76	0.987654
1282.76	0.998332
1282.76	0.987654
1282.76	1.01435
1282.76	0.992993
1282.76	1.00634
1282.76	0.992993
1282.76	0.990324
1282.76	0.995662
1282.76	0.987654
1282.76	0.998332
1282.76	1.00634
1282.76	1.00901
1282.76	1.00634
1282.76	1.00901
1282.76	1.00367
1282.76	1.00634
1282.76	1.00901
1282.76	0.998332
1282.76	1.00367
1282.76	1.02502
1282.76	0.998332
1282.76	0.992993
1282.76	0.987654
1282.76	0.998332
1282.76	1.001
1282.76	0.990324
1282.76	1.01702
1282.76	1.01435
1282.76	1.00901
1282.76	0.987654
1282.76	1.00634
1282.76	1.00901
1282.76	1.01168
1282.76	1.01168
1282.76	1.001
1282.76	0.990324
1282.76	0.998332
1282.76	1.00634
1282.76	1.00634
1282.76	0.995662
1282.76	1.001
1282.76	1.01168
1282.76	0.982315
1282.76	0.998332
1282.76	0.982315
1282.76	1.001
1282.76	1.00367
1282.76	0.990324
1282.76	0.992993
1282.76	1.001
1282.77	1.01435
1282.77	0.998332
1282.77	0.984985
1282.77	0.987654
1282.77	0.990324
1282.77	1.00634
1282.77	1.01168
1282.77	1.01702
1282.77	1.00634
1282.77	0.992993
1282.77	0.998332
1282.77	0.982315
1282.77	0.990324
1282.77	1.00901
1282.77	1.00901
1282.77	0.990324
1282.77	0.992993
1282.77	0.998332
1282.77	1.01702
1282.77	1.001
1282.77	1.01435
1282.77	1.01168
1282.77	1.00634
1282.77	1.00367
1282.77	1.00901
1282.77	0.998332
1282.77	0.984985
1282.77	0.979646
1282.77	1.00901
1282.77	1.01435
1282.77	0.998332
1282.77	1.00901
1282.77	1.00634
1282.77	1.00901
1282.77	0.998332
1282.77	0.992993
1282.77	0.995662
1282.77	1.01435
1282.77	1.001
1282.77	1.01168
1282.77	0.995662
1282.77	1.00634
1282.77	0.990324
1282.77	0.998332
1282.77	1.00634
1282.77	1.00901
1282.77	0.995662
1282.77	0.998332
1282.77	1.00901
1282.77	1.00634
1282.77	0.995662
1282.77	0.998332
1282.77	0.987654
1282.77	1.01435
1282.77	1.01969
1282.77	0.984985
1282.77	0.976977
1282.77	0.990324
1282.77	0.998332
1282.77	0.987654
1282.77	1.01702
1282.77	1.001
1282.77	0.992993
1282.77	0.995662
1282.77	1.00901
1282.77	1.01435
1282.77	0.998332
1282.77	1.00634
1282.77	1.00634
1282.77	1.01435
1282.77	1.00901
1282.77	0.992993
1282.77	1.00634
1282.77	0.990324
1282.77	1.01969
1282.77	0.992993
1282.77	1.001
1282.77	1.01168
1282.77	0.976977
1282.77	0.982315
1282.77	0.998332
1282.77	0.995662
1282.77	0.992993
1282.77	1.00634
1282.77	1.01435
1282.77	0.990324
1282.77	0.998332
1282.77	1.02502
1282.77	1.00901
1282.77	1.00901
1282.77	1.01702
1282.77	0.982315
1282.77	0.998332
1282.77	1.00367
1282.77	1.00367
1282.77	0.990324
1282.77	1.00634
1282.77	0.998332
1282.77	1.001
1282.78	0.998332
1282.78	1.00634
1282.78	0.992993
1282.78	1.00901
1282.78	1.00634
1282.78	1.001
1282.78	0.990324
1282.78	0.987654
1282.78	1.001
1282.78	1.00901
1282.78	1.00901
1282.78	0.979646
1282.78	1.01435
1282.78	1.00367
1282.78	0.990324
1282.78	1.00901
1282.78	0.995662
1282.78	1.01702
1282.78	1.00634
1282.78	0.990324
1282.78	1.01168
1282.78	0.987654
1282.78	1.001
1282.78	1.001
1282.78	0.992993
1282.78	1.001
1282.78	0.998332
1282.78	0.998332
1282.78	0.995662
1282.78	1.02769
1282.78	1.00634
1282.78	0.982315
1282.78	0.990324
1282.78	1.00901
1282.78	0.992993
1282.78	0.995662
1282.78	1.00367
1282.78	1.00634
1282.78	0.995662
1282.78	0.995662
1282.78	0.987654
1282.78	0.990324
1282.78	1.01969
1282.78	1.00634
1282.78	0.995662
1282.78	1.00367
1282.78	0.998332
1282.78	0.992993
1282.78	1.01168
1282.78	1.00634
1282.78	1.001
1282.78	1.01168
1282.78	1.02502
1282.78	1.00901
1282.78	1.01969
1282.78	1.00367
1282.78	0.987654
1282.78	0.976977
1282.78	0.979646
1282.78	0.998332
1282.78	0.992993
1282.78	1.01168
1282.78	0.995662
1282.78	0.998332
1282.78	0.998332
1282.78	1.01702
1282.78	1.00634
1282.78	0.984985
1282.78	1.00634
1282.78	0.990324
1282.78	0.992993
1282.78	1.001
1282.78	1.01969
1282.78	1.01168
1282.78	1.00367
1282.78	0.987654
1282.78	1.00901
1282.78	1.01969
1282.78	1.02502
1282.78	1.00634
1282.78	0.995662
1282.78	0.995662
1282.78	1.01435
1282.78	1.01702
1282.78	1.00367
1282.78	1.00367
1282.78	1.00634
1282.78	0.998332
1282.78	1.00367
1282.78	0.995662
1282.78	1.00634
1282.78	1.00901
1282.78	0.984985
1282.78	0.998332
1282.78	1.00634
1282.78	0.992993
1282.78	1.01702
1282.78	0.995662
1282.78	0.995662
1282.79	1.02769
1282.79	0.976977
1282.79	0.995662
1282.79	0.995662
1282.79	0.998332
1282.79	0.995662
1282.79	0.987654
1282.79	0.982315
1282.79	0.992993
1282.79	1.00634
1282.79	1.00901
1282.79	0.998332
1282.79	0.998332
1282.79	1.00634
1282.79	0.998332
1282.79	1.00634
1282.79	1.00634
1282.79	0.992993
1282.79	1.00634
1282.79	0.995662
1282.79	0.984985
1282.79	0.995662
1282.79	1.00367
1282.79	0.995662
1282.79	0.992993
1282.79	0.998332
1282.79	1.01168
1282.79	0.987654
1282.79	0.982315
1282.79	0.998332
1282.79	1.01702
1282.79	0.998332
1282.79	1.001
1282.79	0.990324
1282.79	1.01168
1282.79	0.998332
1282.79	1.001
1282.79	1.00901
1282.79	1.00901
1282.79	0.998332
1282.79	1.00901
1282.79	1.001
1282.79	1.00901
1282.79	1.001
1282.79	1.00367
1282.79	0.995662
1282.79	0.982315
1282.79	0.987654
1282.79	1.001
1282.79	1.001
1282.79	1.00634
1282.79	0.998332
1282.79	0.990324
1282.79	0.995662
1282.79	0.992993
1282.79	0.971638
1282.79	0.987654
1282.79	0.995662
1282.79	1.01702
1282.79	0.990324
1282.79	1.001
1282.79	1.00367
1282.79	0.995662
1282.79	0.995662
1282.79	1.00901
1282.79	1.00634
1282.79	1.00367
1282.79	0.984985
1282.79	1.00367
1282.79	0.984985
1282.79	0.987654
1282.79	0.998332
1282.79	1.001
1282.79	1.001
1282.79	1.001
1282.79	0.998332
1282.79	1.001
1282.79	1.00634
1282.79	0.990324
1282.79	0.992993
1282.79	0.998332
1282.79	1.00634
1282.79	1.00634
1282.79	0.992993
1282.79	1.00901
1282.79	1.01435
1282.79	0.998332
1282.79	0.998332
1282.79	0.998332
1282.79	1.001
1282.79	1.00901
1282.79	1.00634
1282.79	1.00901
1282.79	0.984985
1282.79	0.971638
1282.79	1.00367
1282.79	0.998332
1282.79	1.00367
1282.79	1.00634
1282.8	1.00901
1282.8	1.00901
1282.8	1.00634
1282.8	0.942275
1282.8	1.00901
1282.8	0.995662
1282.8	1.00901
1282.8	1.001
1282.8	1.00634
1282.8	1.01435
1282.8	0.995662
1282.8	1.00634
1282.8	0.998332
1282.8	1.001
1282.8	1.001
1282.8	0.992993
1282.8	0.990324
1282.8	1.00901
1282.8	1.01435
1282.8	1.001
1282.8	1.00367
1282.8	1.00634
1282.8	0.990324
1282.8	0.990324
1282.8	0.998332
1282.8	1.00367
1282.8	0.990324
1282.8	1.001
1282.8	0.995662
1282.8	0.998332
1282.8	1.001
1282.8	1.01168
1282.8	0.995662
1282.8	0.992993
1282.8	1.01435
1282.8	1.00634
1282.8	1.00901
1282.8	1.00901
1282.8	1.00634
1282.8	1.01969
1282.8	0.990324
1282.8	1.01168
1282.8	1.00367
1282.8	1.01435
1282.8	1.001
1282.8	0.992993
1282.8	1.01168
1282.8	1.01702
1282.8	1.00901
1282.8	1.01168
1282.8	1.01435
1282.8	0.995662
1282.8	1.001
1282.8	1.001
1282.8	0.995662
1282.8	0.990324
1282.8	0.995662
1282.8	0.992993
1282.8	1.01435
1282.8	0.998332
1282.8	1.01969
1282.8	0.998332
1282.8	1.001
1282.8	1.001
1282.8	0.974307
1282.8	0.979646
1282.8	0.998332
1282.8	0.992993
1282.8	0.998332
1282.8	0.995662
1282.8	1.00901
1282.8	1.00901
1282.8	1.02769
1282.8	1.01435
1282.8	0.987654
1282.8	1.001
1282.8	1.001
1282.8	0.992993
1282.8	1.00901
1282.8	0.995662
1282.8	1.01702
1282.8	0.998332
1282.8	0.982315
1282.8	0.998332
1282.8	0.984985
1282.8	0.995662
1282.8	1.001
1282.8	1.001
1282.8	0.990324
1282.8	0.995662
1282.8	1.00634
1282.8	0.998332
1282.8	1.00634
1282.8	0.992993
1282.8	1.001
1282.8	0.982315
1282.8	0.992993
1282.8	1.00634
1282.8	0.990324
1282.81	0.998332
1282.81	1.001
1282.81	1.00901
1282.81	0.990324
1282.81	0.990324
1282.81	0.998332
1282.81	1.00367
1282.81	1.00634
1282.81	1.01168
1282.81	1.001
1282.81	0.998332
1282.81	1.01435
1282.81	1.001
1282.81	0.992993
1282.81	0.987654
1282.81	1.00634
1282.81	0.990324
1282.81	1.001
1282.81	1.00901
1282.81	0.998332
1282.81	0.990324
1282.81	1.01435
1282.81	1.01168
1282.81	1.001
1282.81	1.01435
1282.81	0.984985
1282.81	1.00901
1282.81	0.995662
1282.81	1.00634
1282.81	1.01435
1282.81	0.998332
1282.81	0.995662
1282.81	1.00367
1282.81	1.01168
1282.81	0.992993
1282.81	0.998332
1282.81	1.01168
1282.81	1.00634
1282.81	0.995662
1282.81	1.00901
1282.81	0.995662
1282.81	0.987654
1282.81	1.001
1282.81	1.00901
1282.81	0.995662
1282.81	1.01435
1282.81	0.990324
1282.81	0.992993
1282.81	1.01168
1282.81	1.01435
1282.81	1.01168
1282.81	0.990324
1282.81	0.998332
1282.81	1.00367
1282.81	1.00634
1282.81	1.00901
1282.81	1.00901
1282.81	1.001
1282.81	1.001
1282.81	1.00634
1282.81	0.998332
1282.81	1.001
1282.81	0.992993
1282.81	0.990324
1282.81	1.00367
1282.81	1.00901
1282.81	0.998332
1282.81	1.001
1282.81	0.990324
1282.81	1.01435
1282.81	1.00634
1282.81	1.01702
1282.81	1.00634
1282.81	1.001
1282.81	1.01435
1282.81	1.01435
1282.81	0.990324
1282.81	0.998332
1282.81	1.01168
1282.81	1.01969
1282.81	0.992993
1282.81	0.984985
1282.81	0.992993
1282.81	1.00634
1282.81	0.982315
1282.81	1.001
1282.81	0.995662
1282.81	1.01168
1282.81	1.01702
1282.81	0.992993
1282.81	1.001
1282.81	1.01435
1282.81	1.001
1282.81	0.995662
1282.81	1.01435
1282.81	1.001
1282.81	0.998332
1282.81	1.01168
1282.81	1.01168
1282.82	1.001
1282.82	1.001
1282.82	1.01702
1282.82	1.01969
1282.82	0.998332
1282.82	1.01168
1282.82	1.01435
1282.82	0.982315
1282.82	0.992993
1282.82	1.02236
1282.82	1.01435
1282.82	0.995662
1282.82	0.982315
1282.82	1.00634
1282.82	1.00901
1282.82	1.01702
1282.82	1.01168
1282.82	0.990324
1282.82	0.955622
1282.82	0.995662
1282.82	0.998332
1282.82	1.00634
1282.82	1.00634
1282.82	0.998332
1282.82	1.01168
1282.82	0.998332
1282.82	1.001
1282.82	0.992993
1282.82	0.990324
1282.82	1.00901
1282.82	0.984985
1282.82	1.00901
1282.82	1.00634
1282.82	1.00634
1282.82	0.992993
1282.82	0.998332
1282.82	0.998332
1282.82	1.00634
1282.82	0.987654
1282.82	0.974307
1282.82	0.966299
1282.82	0.992993
1282.82	0.990324
1282.82	0.992993
1282.82	1.00901
1282.82	1.00634
1282.82	1.001
1282.82	1.00367
1282.82	0.992993
1282.82	0.990324
1282.82	1.00901
1282.82	0.995662
1282.82	1.001
1282.82	0.992993
1282.82	1.02236
1282.82	0.998332
1282.82	1.00634
1282.82	1.001
1282.82	0.992993
1282.82	1.00634
1282.82	1.001
1282.82	1.01168
1282.82	1.00367
1282.82	1.02236
1282.82	1.00367
1282.82	1.00634
1282.82	0.998332
1282.82	1.00901
1282.82	0.992993
1282.82	1.001
1282.82	0.990324
1282.82	1.001
1282.82	0.992993
1282.82	0.995662
1282.82	1.001
1282.82	0.998332
1282.82	0.990324
1282.82	0.998332
1282.82	0.992993
1282.82	1.01969
1282.82	1.00367
1282.82	1.00901
1282.82	1.01969
1282.82	1.00634
1282.82	0.982315
1282.82	0.992993
1282.82	1.00901
1282.82	0.995662
1282.82	1.001
1282.82	0.987654
1282.82	0.990324
1282.82	1.00634
1282.82	0.998332
1282.82	1.01435
1282.82	0.992993
1282.82	0.990324
1282.82	0.995662
1282.82	1.00901
1282.82	0.995662
1282.83	0.998332
1282.83	0.987654
1282.83	0.984985
1282.83	1.001
1282.83	0.998332
1282.83	0.992993
1282.83	0.987654
1282.83	0.984985
1282.83	0.995662
1282.83	1.00901
1282.83	1.001
1282.83	1.00901
1282.83	0.976977
1282.83	1.001
1282.83	1.001
1282.83	1.00634
1282.83	0.998332
1282.83	0.998332
1282.83	1.01168
1282.83	0.998332
1282.83	0.992993
1282.83	0.998332
1282.83	0.995662
1282.83	1.01168
1282.83	1.00634
1282.83	1.00367
1282.83	1.01435
1282.83	1.00634
1282.83	0.998332
1282.83	1.00634
1282.83	1.001
1282.83	0.984985
1282.83	1.00634
1282.83	1.00634
1282.83	1.001
1282.83	1.001
1282.83	1.001
1282.83	0.998332
1282.83	1.00901
1282.83	0.995662
1282.83	1.01168
1282.83	1.001
1282.83	1.00634
1282.83	0.998332
1282.83	0.995662
1282.83	1.00634
1282.83	1.00634
1282.83	0.971638
1282.83	1.00367
1282.83	1.00634
1282.83	1.00367
1282.83	0.990324
1282.83	0.998332
1282.83	1.001
1282.83	1.02236
1282.83	1.00901
1282.83	1.001
1282.83	1.00367
1282.83	1.01969
1282.83	1.00901
1282.83	0.995662
1282.83	1.00901
1282.83	1.01168
1282.83	1.01702
1282.83	1.00367
1282.83	1.02769
1282.83	0.987654
1282.83	1.00367
1282.83	1.001
1282.83	1.00634
1282.83	1.01969
1282.83	1.01168
1282.83	1.00634
1282.83	1.01168
1282.83	1.01435
1282.83	0.992993
1282.83	1.00367
1282.83	0.990324
1282.83	1.00901
1282.83	1.00634
1282.83	1.02769
1282.83	1.00901
1282.83	0.998332
1282.83	0.998332
1282.83	0.992993
1282.83	1.00901
1282.83	0.987654
1282.83	0.995662
1282.83	1.00634
1282.83	0.992993
1282.83	1.001
1282.83	0.990324
1282.83	0.995662
1282.83	1.001
1282.83	1.00367
1282.83	1.00367
1282.83	1.00634
1282.83	1.01702
1282.83	1.00367
1282.84	0.984985
1282.84	0.995662
1282.84	0.974307
1282.84	0.995662
1282.84	1.001
1282.84	1.001
1282.84	1.001
1282.84	1.001
1282.84	0.998332
1282.84	0.998332
1282.84	1.001
1282.84	1.01702
1282.84	0.968969
1282.84	0.984985
1282.84	0.992993
1282.84	1.001
1282.84	0.998332
1282.84	1.01702
1282.84	0.998332
1282.84	1.00367
1282.84	1.001
1282.84	0.990324
1282.84	1.00634
1282.84	0.992993
1282.84	1.01435
1282.84	1.01702
1282.84	0.995662
1282.84	0.979646
1282.84	1.001
1282.84	1.00634
1282.84	0.982315
1282.84	0.987654
1282.84	0.987654
1282.84	1.00634
1282.84	1.01435
1282.84	1.001
1282.84	0.992993
1282.84	0.990324
1282.84	0.995662
1282.84	1.001
1282.84	1.00901
1282.84	1.001
1282.84	1.01435
1282.84	1.001
1282.84	1.00634
1282.84	0.995662
1282.84	1.00367
1282.84	0.987654
1282.84	0.979646
1282.84	0.990324
1282.84	1.01168
1282.84	1.01168
1282.84	1.00634
1282.84	0.998332
1282.84	0.992993
1282.84	1.00901
1282.84	1.001
1282.84	0.979646
1282.84	0.979646
1282.84	1.01435
1282.84	1.00634
1282.84	1.01702
1282.84	0.998332
1282.84	0.990324
1282.84	1.01702
1282.84	0.998332
1282.84	0.998332
1282.84	1.001
1282.84	1.00367
1282.84	1.00901
1282.84	0.992993
1282.84	0.987654
1282.84	1.00634
1282.84	1.00634
1282.84	0.995662
1282.84	1.00367
1282.84	1.00901
1282.84	1.00367
1282.84	0.995662
1282.84	1.001
1282.84	1.00634
1282.84	0.995662
1282.84	0.995662
1282.84	1.001
1282.84	1.01168
1282.84	1.01168
1282.84	1.001
1282.84	0.995662
1282.84	1.001
1282.84	1.00634
1282.84	0.992993
1282.84	1.00367
1282.84	1.01435
1282.84	0.992993
1282.84	0.998332
1282.84	0.987654
1282.84	1.00901
1282.84	0.995662
1282.84	1.001
1282.85	1.01168
1282.85	0.995662
1282.85	1.00634
1282.85	0.974307
1282.85	0.995662
1282.85	1.01168
1282.85	0.995662
1282.85	1.01435
1282.85	1.001
1282.85	0.998332
1282.85	1.001
1282.85	1.01168
1282.85	1.001
1282.85	0.990324
1282.85	1.01969
1282.85	1.00901
1282.85	0.995662
1282.85	1.00367
1282.85	1.001
1282.85	1.01168
1282.85	1.00634
1282.85	1.00901
1282.85	0.998332
1282.85	0.998332
1282.85	1.00901
1282.85	0.976977
1282.85	1.01168
1282.85	1.01969
1282.85	0.992993
1282.85	0.995662
1282.85	1.00901
1282.85	0.987654
1282.85	1.001
1282.85	0.992993
1282.85	0.987654
1282.85	1.001
1282.85	0.995662
1282.85	0.976977
1282.85	1.00901
1282.85	1.00367
1282.85	1.001
1282.85	1.01168
1282.85	1.00634
1282.85	0.992993
1282.85	0.984985
1282.85	0.992993
1282.85	1.01435
1282.85	0.987654
1282.85	1.001
1282.85	1.00901
1282.85	0.998332
1282.85	0.992993
1282.85	0.992993
1282.85	1.00367
1282.85	0.987654
1282.85	0.995662
1282.85	1.01168
1282.85	1.01435
1282.85	0.998332
1282.85	1.00367
1282.85	0.976977
1282.85	0.995662
1282.85	1.00367
1282.85	1.00367
1282.85	0.995662
1282.85	0.982315
1282.85	1.00901
1282.85	0.992993
[truncated: 2,704 more rows]

## Sheet: Fig6E_2
A	ymin	ymax
Phe	0.775451	0.784229

## Sheet: Fig6E_3
StartTime	EndTime	SignalCurrent	Label
1282.7	1282.71	0.782115	F
1282.85	1282.86	0.806139	V
1282.89	1282.9	0.800801
1282.96	1282.96	0.779446	F
1283.05	1283.06	0.808809	V
1283.1	1283.1	0.800801	L

## Sheet: Fig6E_4
Time	pA
247.48	0.985014
247.48	1.00449
247.48	0.998927
247.48	0.993362
247.481	0.998927
247.481	1.01562
247.481	0.985014
247.481	1.00727
247.481	1.00171
247.481	1.01562
247.481	1.00727
247.481	0.954407
247.481	1.00171
247.481	1.00449
247.482	1.02119
247.482	0.996145
247.482	0.996145
247.482	0.996145
247.482	0.996145
247.482	0.998927
247.482	1.00171
247.482	1.01006
247.482	1.00449
247.482	0.982232
247.483	1.01006
247.483	1.00727
247.483	1.00171
247.483	1.00727
247.483	1.01006
247.483	1.0184
247.483	1.00449
247.483	0.998927
247.483	1.00727
247.483	1.00449
247.484	0.993362
247.484	1.00727
247.484	0.996145
247.484	1.01284
247.484	0.982232
247.484	1.00449
247.484	1.00449
247.484	0.998927
247.484	0.987797
247.484	1.00171
247.485	1.01284
247.485	0.998927
247.485	0.996145
247.485	1.01006
247.485	1.00449
247.485	1.01562
247.485	1.00449
247.485	1.00171
247.485	0.996145
247.485	0.998927
247.486	0.993362
247.486	0.996145
247.486	1.01006
247.486	0.996145
247.486	1.00449
247.486	0.993362
247.486	0.99058
247.486	0.996145
247.486	1.01284
247.486	1.00727
247.487	0.99058
247.487	1.00171
247.487	0.998927
247.487	1.00449
247.487	0.99058
247.487	1.00171
247.487	1.00449
247.487	1.00727
247.487	1.01562
247.487	1.00171
247.488	0.993362
247.488	0.998927
247.488	1.00171
247.488	1.00727
247.488	1.00727
247.488	1.00449
247.488	1.0184
247.488	1.0184
247.488	0.976667
247.488	0.948842
247.489	1.0184
247.489	0.996145
247.489	1.00449
247.489	1.01006
247.489	1.02119
247.489	1.0184
247.489	0.998927
247.489	0.987797
247.489	0.996145
247.489	0.993362
247.49	0.996145
247.49	1.0184
247.49	0.993362
247.49	0.998927
247.49	0.998927
247.49	1.01284
247.49	0.993362
247.49	0.998927
247.49	0.985014
247.491	1.01284
247.491	1.00727
247.491	0.996145
247.491	1.00449
247.491	1.02397
247.491	0.99058
247.491	0.996145
247.491	1.01006
247.491	0.996145
247.491	1.00171
247.492	1.02119
247.492	1.01562
247.492	1.01006
247.492	0.996145
247.492	0.998927
247.492	1.03788
247.492	0.996145
247.492	0.998927
247.492	1.01284
247.492	1.0184
247.493	1.01006
247.493	0.99058
247.493	1.00171
247.493	1.00727
247.493	1.00171
247.493	1.01562
247.493	1.00449
247.493	1.01006
247.493	1.01006
247.493	1.00727
247.494	1.01562
247.494	1.01284
247.494	1.02119
247.494	1.00449
247.494	0.996145
247.494	1.02397
247.494	0.998927
247.494	1.01006
247.494	1.01284
247.494	1.02675
247.495	1.01562
247.495	0.996145
247.495	1.01562
247.495	0.973884
247.495	0.993362
247.495	0.99058
247.495	0.962754
247.495	0.982232
247.495	1.00171
247.495	1.01284
247.496	1.01006
247.496	1.01006
247.496	1.01284
247.496	1.00727
247.496	1.00727
247.496	1.0184
247.496	1.02397
247.496	0.996145
247.496	0.99058
247.496	1.00727
247.497	1.00727
247.497	1.02119
247.497	1.02119
247.497	0.99058
247.497	1.02675
247.497	1.02675
247.497	1.01006
247.497	1.01562
247.497	1.00727
247.497	1.02119
247.498	0.993362
247.498	0.993362
247.498	1.01006
247.498	0.998927
247.498	0.998927
247.498	1.01006
247.498	1.01562
247.498	0.985014
247.498	1.0184
247.498	1.01006
247.499	0.996145
247.499	0.996145
247.499	0.934929
247.499	0.79302
247.499	0.806933
247.499	0.820845
247.499	0.80415
247.499	0.81528
247.499	0.82641
247.499	0.812498
247.5	0.820845
247.5	0.818063
247.5	0.81528
247.5	0.82641
247.5	0.795803
247.5	0.801368
247.5	0.801368
247.5	0.820845
247.5	0.767977
247.5	0.706762
247.501	0.715109
247.501	0.651111
247.501	0.695632
247.501	0.684502
247.501	0.692849
247.501	0.681719
247.501	0.670589
247.501	0.673371
247.501	0.673371
247.502	0.709544
247.502	0.751282
247.502	0.823628
247.502	0.81528
247.502	0.812498
247.502	0.806933
247.502	0.795803
247.502	0.80415
247.502	0.806933
247.502	0.798585
247.503	0.81528
247.503	0.806933
247.503	0.81528
247.503	0.809715
247.503	0.837541
247.503	0.81528
247.503	0.795803
247.503	0.720674
247.503	0.684502
247.503	0.879278
247.504	0.987797
247.504	0.996145
247.504	1.01562
247.504	1.00449
247.504	1.00171
247.504	1.02119
247.504	1.02397
247.504	1.0184
247.504	0.987797
247.504	0.998927
247.505	1.02119
247.505	1.01562
247.505	1.02397
247.505	1.01562
247.505	1.00449
247.505	0.996145
247.505	1.01562
247.505	0.99058
247.505	0.998927
247.505	1.02119
247.506	1.01284
247.506	1.0184
247.506	1.00727
247.506	1.00727
247.506	1.01006
247.506	1.01006
247.506	0.99058
247.506	0.982232
247.506	1.01562
247.506	1.01006
247.507	1.01284
247.507	1.00449
247.507	1.0184
247.507	1.00449
247.507	1.02119
247.507	1.02119
247.507	0.996145
247.507	0.993362
247.507	1.01006
247.507	0.996145
247.508	1.01006
247.508	1.00449
247.508	0.987797
247.508	0.996145
247.508	1.01284
247.508	1.01562
247.508	1.00727
247.508	1.00171
247.508	0.993362
247.508	1.00171
247.509	0.996145
247.509	0.993362
247.509	1.00727
247.509	1.00171
247.509	0.998927
247.509	1.0184
247.509	0.993362
247.509	1.02397
247.509	1.01284
247.509	0.996145
247.51	0.99058
247.51	1.00171
247.51	1.01284
247.51	1.00171
247.51	1.01562
247.51	0.993362
247.51	0.996145
247.51	1.00727
247.51	0.998927
247.51	0.99058
247.511	1.0184
247.511	0.993362
247.511	1.00449
247.511	0.993362
247.511	1.00727
247.511	0.982232
247.511	1.00449
247.511	1.01006
247.511	1.00171
247.512	1.01562
247.512	1.00449
247.512	0.998927
247.512	0.99058
247.512	1.00727
247.512	1.00171
247.512	1.01006
247.512	1.01006
247.512	0.987797
247.512	0.993362
247.513	0.998927
247.513	0.921016
247.513	0.923799
247.513	0.982232
247.513	0.993362
247.513	0.993362
247.513	1.02397
247.513	1.0184
247.513	0.99058
247.513	1.02953
247.514	0.993362
247.514	0.99058
247.514	1.01284
247.514	1.02397
247.514	1.01284
247.514	0.996145
247.514	1.01006
247.514	0.993362
247.514	0.921016
247.514	0.845888
247.515	0.882061
247.515	0.879278
247.515	0.868148
247.515	0.859801
247.515	0.857018
247.515	0.873713
247.515	0.868148
247.515	0.865366
247.515	0.865366
247.515	0.879278
247.516	0.873713
247.516	0.873713
247.516	0.862583
247.516	0.882061
247.516	0.882061
247.516	0.857018
247.516	0.879278
247.516	0.884844
247.516	0.887626
247.516	0.859801
247.517	0.77076
247.517	0.731805
247.517	0.7485
247.517	0.756847
247.517	0.78189
247.517	0.75963
247.517	0.854236
247.517	0.859801
247.517	0.857018
247.517	0.857018
247.518	0.879278
247.518	0.851453
247.518	0.870931
247.518	0.890409
247.518	0.868148
247.518	0.968319
247.518	1.00449
247.518	1.00449
247.518	1.00449
247.518	1.00171
247.519	1.00449
247.519	1.01006
247.519	0.99058
247.519	1.00727
247.519	0.998927
247.519	1.01006
247.519	1.01562
247.519	1.01284
247.519	0.998927
247.519	1.01562
247.52	1.00449
247.52	1.00171
247.52	1.02119
247.52	0.993362
247.52	0.993362
247.52	0.987797
247.52	1.0184
247.52	0.993362
247.52	0.993362
247.52	1.02397
247.521	1.01562
247.521	0.996145
247.521	0.982232
247.521	0.99058
247.521	1.01006
247.521	1.01562
247.521	1.00171
247.521	1.01562
247.521	0.993362
247.522	0.996145
247.522	1.00171
247.522	0.998927
247.522	1.00171
247.522	1.0184
247.522	1.00449
247.522	0.99058
247.522	1.0184
247.522	1.00727
247.522	1.00171
247.523	1.00449
247.523	0.996145
247.523	0.99058
247.523	0.99058
247.523	1.01006
247.523	0.998927
247.523	0.99058
247.523	1.00449
247.523	1.00171
247.523	1.01562
247.524	0.993362
247.524	0.996145
247.524	1.00171
247.524	1.01284
247.524	0.996145
247.524	1.00727
247.524	0.996145
247.524	1.0184
247.524	1.01006
247.524	0.993362
247.525	1.00171
247.525	1.00171
247.525	1.00449
247.525	0.998927
247.525	0.996145
247.525	0.998927
247.525	1.01006
247.525	1.01284
247.525	1.00449
247.525	1.00449
247.526	0.976667
247.526	0.99058
247.526	1.01006
247.526	1.00171
247.526	1.00727
247.526	0.996145
247.526	1.01006
247.526	1.00727
247.526	0.982232
247.526	0.998927
247.527	1.00171
247.527	0.993362
247.527	0.987797
247.527	1.00449
247.527	0.987797
247.527	0.998927
247.527	0.993362
247.527	0.998927
247.527	0.987797
247.527	0.985014
247.528	1.01562
247.528	0.99058
247.528	1.02119
247.528	0.99058
247.528	0.99058
247.528	0.99058
247.528	1.01006
247.528	1.00449
247.528	0.993362
247.528	1.0184
247.529	1.00449
247.529	1.00171
247.529	0.996145
247.529	1.01006
247.529	0.979449
247.529	1.00449
247.529	1.00171
247.529	1.00727
247.529	0.993362
247.529	1.02397
247.53	0.979449
247.53	1.00171
247.53	0.998927
247.53	0.996145
247.53	1.00449
247.53	1.01006
247.53	0.979449
247.53	1.00171
247.53	1.01562
247.53	1.01006
247.531	1.0184
247.531	0.996145
247.531	0.959972
247.531	0.959972
247.531	0.993362
247.531	0.985014
247.531	0.993362
247.531	0.982232
247.531	0.998927
247.532	0.998927
247.532	0.993362
247.532	1.01284
247.532	0.996145
247.532	0.993362
247.532	1.00449
247.532	1.00727
247.532	1.00727
247.532	1.00449
247.532	1.01006
247.533	1.01284
247.533	1.01006
247.533	0.993362
247.533	1.00171
247.533	1.01006
247.533	0.996145
247.533	0.998927
247.533	1.00171
247.533	1.00171
247.533	0.987797
247.534	1.01006
247.534	0.99058
247.534	0.99058
247.534	0.993362
247.534	1.0184
247.534	0.998927
247.534	0.998927
247.534	0.998927
247.534	1.02119
247.534	0.998927
247.535	0.998927
247.535	0.987797
247.535	1.0184
247.535	1.00171
247.535	1.01006
247.535	1.01562
247.535	1.00727
247.535	0.979449
247.535	1.00727
247.535	1.01006
247.536	1.00171
247.536	0.987797
247.536	1.01284
247.536	1.01284
247.536	0.99058
247.536	1.01562
247.536	1.00727
247.536	0.998927
247.536	0.993362
247.536	1.00171
247.537	0.993362
247.537	0.993362
247.537	1.0184
247.537	1.00449
247.537	0.998927
247.537	1.01284
247.537	1.01284
247.537	0.987797
247.537	0.998927
247.537	1.00727
247.538	0.979449
247.538	0.993362
247.538	1.00449
247.538	1.02397
247.538	0.985014
247.538	1.02119
247.538	0.987797
247.538	0.985014
247.538	0.996145
247.538	1.0184
247.539	1.00171
247.539	0.993362
247.539	0.987797
247.539	0.998927
247.539	1.0184
247.539	0.99058
247.539	1.01284
247.539	0.993362
247.539	1.01562
247.539	0.996145
247.54	0.982232
247.54	1.00727
247.54	1.0184
247.54	1.00449
247.54	1.00727
247.54	1.02119
247.54	0.993362
247.54	0.998927
247.54	0.993362
247.54	1.00449
247.541	0.996145
247.541	0.998927
247.541	0.987797
247.541	1.01006
247.541	1.01284
247.541	0.996145
247.541	0.998927
247.541	1.01562
247.541	0.982232
247.542	1.00727
247.542	1.01006
247.542	1.01284
247.542	0.99058
247.542	1.00171
247.542	1.00727
247.542	0.99058
247.542	1.0184
247.542	0.996145
247.542	0.996145
247.543	1.00171
247.543	1.00171
247.543	1.00449
247.543	0.987797
247.543	0.976667
247.543	0.993362
247.543	1.01006
247.543	0.998927
247.543	1.00727
247.543	1.01006
247.544	1.03232
247.544	1.00171
247.544	0.998927
247.544	0.979449
247.544	0.971102
247.544	1.01006
247.544	1.00171
247.544	0.998927
247.544	0.987797
247.544	0.998927
247.545	1.00727
247.545	1.00449
247.545	1.01562
247.545	1.01006
247.545	1.00449
247.545	0.998927
247.545	0.996145
247.545	1.00449
247.545	0.998927
247.545	0.99058
247.546	1.01006
247.546	0.987797
247.546	0.987797
247.546	0.998927
247.546	1.01006
247.546	0.998927
247.546	0.998927
247.546	1.0184
247.546	1.00449
247.546	1.01006
247.547	0.993362
247.547	1.01006
247.547	1.00449
247.547	1.01284
247.547	1.01562
247.547	0.993362
247.547	0.987797
247.547	1.02119
247.547	0.987797
247.547	1.00727
247.548	1.00449
247.548	0.979449
247.548	0.943277
247.548	1.00171
247.548	0.985014
247.548	0.998927
247.548	1.02397
247.548	1.01006
247.548	1.01284
247.548	1.00449
247.549	0.985014
247.549	0.998927
247.549	1.00171
247.549	0.996145
247.549	1.01006
247.549	0.996145
247.549	1.00727
247.549	1.01006
247.549	1.01006
247.549	1.00449
247.55	1.00727
247.55	0.996145
247.55	1.01284
247.55	0.993362
247.55	0.996145
247.55	1.01562
247.55	0.987797
247.55	0.973884
247.55	0.993362
247.55	1.00449
247.551	1.01006
247.551	1.01006
247.551	0.993362
247.551	1.03232
247.551	0.99058
247.551	0.998927
247.551	0.987797
247.551	0.982232
247.551	1.00727
247.552	1.01562
247.552	0.993362
247.552	1.01006
247.552	1.01006
247.552	1.01562
247.552	1.00171
247.552	0.99058
247.552	0.998927
247.552	0.998927
247.552	1.00449
247.553	1.01006
247.553	0.987797
247.553	0.99058
247.553	1.0184
247.553	0.998927
247.553	0.996145
247.553	1.00171
247.553	1.01006
247.553	1.00449
247.553	1.00449
247.554	0.993362
247.554	0.993362
247.554	1.01562
247.554	0.996145
247.554	0.979449
247.554	0.998927
247.554	0.996145
247.554	1.01562
247.554	0.996145
247.554	1.00727
247.555	1.01284
247.555	0.998927
247.555	0.99058
247.555	1.01562
247.555	1.01562
247.555	1.00449
247.555	0.996145
247.555	0.998927
247.555	0.993362
247.555	1.01006
247.556	1.01562
247.556	1.01284
247.556	0.996145
247.556	0.993362
247.556	1.00171
247.556	1.00727
247.556	1.00449
247.556	0.996145
247.556	0.996145
247.556	0.985014
247.557	0.996145
247.557	1.01284
247.557	0.99058
247.557	0.996145
247.557	1.01006
247.557	1.00449
247.557	0.987797
247.557	1.01562
247.557	0.993362
247.557	1.00449
247.558	1.01006
247.558	1.01562
247.558	1.00171
247.558	1.00449
247.558	0.996145
247.558	0.993362
247.558	1.01284
247.558	0.993362
247.558	0.987797
247.558	1.00727
247.559	1.01284
247.559	1.00171
247.559	0.987797
247.559	0.993362
247.559	1.02953
247.559	0.976667
247.559	0.973884
247.559	0.993362
247.559	1.00171
247.559	1.01284
247.56	1.0184
247.56	0.996145
247.56	0.998927
247.56	0.99058
247.56	1.01006
247.56	0.99058
247.56	1.02119
247.56	0.996145
247.56	0.993362
247.56	0.993362
247.561	0.993362
247.561	1.01562
247.561	0.998927
247.561	0.996145
247.561	0.99058
247.561	0.976667
247.561	0.987797
247.561	1.01562
247.561	0.982232
247.562	1.01006
247.562	1.02397
247.562	1.01284
247.562	0.987797
247.562	1.01006
247.562	0.996145
247.562	1.00171
247.562	0.985014
247.562	1.02119
247.562	0.985014
247.563	0.987797
247.563	1.02119
247.563	0.996145
247.563	0.998927
247.563	1.00727
247.563	1.00727
247.563	0.976667
247.563	0.987797
247.563	1.01562
247.563	0.998927
247.564	1.01284
247.564	0.993362
247.564	0.987797
247.564	0.99058
247.564	1.0184
247.564	1.00727
247.564	0.973884
247.564	0.985014
247.564	1.01284
247.564	0.998927
247.565	1.00171
247.565	0.979449
247.565	0.993362
247.565	1.01006
247.565	0.996145
247.565	1.02119
247.565	0.987797
247.565	1.01562
247.565	0.996145
247.565	0.985014
247.566	0.998927
247.566	1.01006
247.566	1.00171
247.566	1.00449
247.566	1.00727
247.566	0.996145
247.566	0.998927
247.566	0.996145
247.566	0.993362
247.566	1.00727
247.567	1.01284
247.567	0.987797
247.567	0.996145
247.567	1.01006
247.567	1.0184
247.567	0.993362
247.567	0.998927
247.567	0.993362
247.567	1.00449
247.567	0.996145
247.568	1.02119
247.568	0.993362
247.568	0.998927
247.568	1.00171
247.568	0.993362
247.568	1.01006
247.568	1.00449
247.568	0.998927
247.568	1.00171
247.568	1.00727
247.569	0.99058
247.569	1.01284
247.569	1.00171
247.569	1.00449
247.569	1.00727
247.569	1.00171
247.569	0.962754
247.569	0.993362
247.569	0.993362
247.569	0.987797
247.57	1.01006
247.57	0.99058
247.57	1.00171
247.57	1.01284
247.57	1.01284
247.57	1.01006
247.57	0.987797
247.57	0.926581
247.57	0.951624
247.57	1.01284
247.571	1.01284
247.571	0.998927
247.571	0.99058
247.571	1.01562
247.571	1.01006
247.571	0.99058
247.571	0.998927
247.571	1.01562
247.571	0.993362
247.572	1.00171
247.572	1.01562
247.572	0.993362
247.572	0.996145
247.572	1.00449
247.572	0.985014
247.572	0.987797
247.572	1.0184
247.572	0.987797
247.572	1.00449
247.573	1.01562
247.573	1.00171
247.573	1.01562
247.573	1.00171
247.573	1.0184
247.573	0.996145
247.573	1.01562
247.573	0.982232
247.573	1.00449
247.573	1.00449
247.574	1.00727
247.574	1.00171
247.574	0.998927
247.574	1.0184
247.574	1.01006
247.574	1.00727
247.574	0.998927
247.574	1.01284
247.574	1.01562
247.574	0.993362
247.575	0.987797
247.575	0.996145
247.575	1.01562
247.575	0.996145
247.575	1.01006
247.575	0.993362
247.575	0.993362
247.575	1.01006
247.575	1.00171
247.575	0.998927
247.576	0.987797
247.576	1.00449
247.576	1.00171
247.576	1.01006
247.576	0.996145
247.576	1.01284
247.576	0.996145
247.576	1.00171
247.576	1.00449
247.576	0.987797
247.577	0.996145
247.577	0.993362
247.577	0.987797
247.577	0.996145
247.577	0.887626
247.577	0.837541
247.577	0.812498
247.577	0.80415
247.577	0.82641
247.577	0.798585
247.578	0.823628
247.578	0.823628
247.578	0.812498
247.578	0.82641
247.578	0.790238
247.578	0.823628
247.578	0.831976
247.578	0.801368
247.578	0.809715
247.578	0.80415
247.579	0.820845
247.579	0.82641
247.579	0.795803
247.579	0.823628
247.579	0.801368
247.579	0.806933
247.579	0.81528
247.579	0.79302
247.579	0.80415
247.579	0.687284
247.58	0.701197
247.58	0.670589
247.58	0.639981
247.58	0.673371
247.58	0.684502
247.58	0.692849
247.58	0.698414
247.58	0.695632
247.58	0.709544
247.58	0.695632
247.581	0.695632
247.581	0.687284
247.581	0.701197
247.581	0.773542
247.581	0.798585
247.581	0.818063
247.581	0.840323
247.581	0.812498
247.581	0.795803
247.582	0.818063
247.582	0.812498
247.582	0.806933
247.582	0.79302
247.582	0.851453
247.582	0.82641
247.582	0.80415
247.582	0.81528
247.582	0.818063
247.582	0.806933
247.583	0.812498
247.583	0.823628
247.583	0.80415
247.583	0.80415
247.583	0.806933
247.583	0.809715
247.583	0.837541
247.583	0.809715
247.583	0.809715
247.583	0.806933
247.584	0.806933
247.584	0.809715
247.584	0.812498
247.584	0.823628
247.584	0.809715
247.584	0.831976
247.584	0.795803
247.584	0.806933
247.584	0.809715
247.584	0.823628
247.585	0.829193
247.585	0.78189
247.585	0.818063
247.585	0.818063
247.585	0.806933
247.585	0.831976
247.585	0.831976
247.585	0.812498
247.585	0.806933
247.585	0.812498
247.586	0.818063
247.586	0.926581
247.586	0.993362
247.586	1.00449
247.586	1.00727
247.586	1.00449
247.586	1.01006
247.586	0.998927
247.586	1.01284
247.586	0.993362
247.587	1.01006
247.587	0.987797
247.587	1.0184
247.587	0.993362
247.587	0.996145
247.587	1.0184
247.587	1.00727
247.587	1.00727
247.587	1.02397
247.587	0.993362
247.588	0.982232
247.588	0.987797
247.588	1.00727
247.588	1.00171
247.588	1.00449
247.588	1.01006
247.588	1.01006
247.588	0.993362
247.588	0.959972
247.588	1.00171
247.589	1.01562
247.589	1.01562
247.589	0.985014
247.589	0.979449
247.589	0.996145
247.589	0.99058
247.589	1.0184
247.589	0.996145
247.589	0.987797
247.589	0.998927
247.59	0.993362
247.59	1.01006
247.59	1.00727
247.59	0.99058
247.59	0.985014
247.59	0.987797
247.59	0.998927
247.59	0.979449
247.59	1.00171
247.59	1.02397
247.591	0.99058
247.591	1.00171
247.591	1.02119
247.591	0.998927
247.591	0.993362
247.591	1.01006
247.591	0.99058
247.591	0.987797
247.591	1.00727
247.592	0.993362
247.592	0.998927
247.592	1.01562
247.592	0.99058
247.592	0.99058
247.592	1.02675
247.592	0.998927
247.592	0.996145
247.592	0.998927
247.592	1.01006
247.593	0.987797
247.593	1.00449
247.593	0.998927
247.593	0.993362
247.593	0.993362
247.593	0.998927
247.593	0.993362
247.593	1.00449
247.593	1.00171
247.593	0.998927
247.594	0.993362
247.594	0.979449
247.594	0.857018
247.594	0.82641
247.594	0.829193
247.594	0.837541
247.594	0.876496
247.594	0.882061
247.594	0.904321
247.594	0.873713
247.595	0.876496
247.595	0.873713
247.595	0.859801
247.595	0.845888
247.595	0.823628
247.595	0.840323
247.595	0.823628
247.595	0.818063
247.595	0.837541
247.595	0.820845
247.596	0.837541
247.596	0.865366
247.596	0.823628
247.596	0.845888
247.596	0.865366
247.596	0.868148
247.596	0.912669
247.596	0.884844
247.596	0.887626
247.596	0.890409
247.597	0.865366
247.597	0.81528
247.597	0.851453
247.597	0.934929
247.597	0.998927
247.597	1.01006
247.597	0.987797
247.597	1.00171
247.597	0.998927
247.597	0.993362
247.598	1.00171
247.598	0.985014
247.598	1.00449
247.598	1.01284
247.598	0.979449
247.598	1.01562
247.598	1.00449
247.598	0.993362
247.598	1.01006
247.598	0.998927
247.599	1.00449
247.599	1.0184
247.599	0.985014
247.599	0.979449
247.599	0.99058
247.599	1.01284
247.599	0.998927
247.599	1.02953
247.599	1.01562
247.599	0.993362
247.6	0.998927
247.6	1.00449
247.6	1.01284
247.6	1.00727
247.6	1.01006
247.6	0.998927
247.6	0.979449
247.6	1.02119
247.6	0.985014
247.6	1.00171
247.601	0.996145
247.601	0.998927
247.601	1.00171
247.601	0.993362
247.601	1.01284
247.601	0.985014
247.601	0.99058
247.601	0.996145
247.601	1.00171
247.601	1.03232
247.602	0.982232
247.602	0.987797
247.602	1.00449
247.602	1.0184
247.602	1.00449
247.602	0.979449
247.602	1.00727
247.602	1.02119
247.602	0.996145
247.603	0.987797
247.603	1.01562
247.603	0.976667
247.603	0.998927
247.603	1.00449
247.603	0.993362
247.603	0.996145
247.603	1.00171
247.603	1.00171
247.603	1.01284
247.604	0.993362
247.604	1.0184
247.604	0.996145
247.604	0.996145
247.604	1.00449
247.604	0.987797
247.604	0.993362
247.604	0.993362
247.604	0.996145
247.604	0.996145
247.605	1.01284
247.605	1.0184
247.605	1.00171
247.605	1.01006
247.605	1.00171
247.605	1.00449
247.605	0.998927
247.605	0.998927
247.605	1.00449
247.605	1.00449
247.606	0.998927
247.606	0.996145
247.606	0.993362
247.606	0.996145
247.606	1.00449
247.606	1.01284
247.606	0.985014
247.606	0.998927
247.606	0.99058
247.606	1.01284
247.607	1.0184
247.607	0.993362
247.607	1.00171
247.607	0.998927
247.607	0.996145
247.607	0.996145
247.607	1.01284
247.607	1.01006
247.607	0.998927
247.607	1.00171
247.608	1.01006
247.608	1.01284
247.608	1.0184
247.608	1.01562
247.608	0.993362
247.608	0.998927
247.608	1.00449
247.608	0.987797
247.608	1.0184
247.608	1.00171
247.609	0.99058
247.609	0.993362
247.609	1.01006
247.609	0.99058
247.609	0.998927
247.609	1.00171
247.609	1.00171
247.609	1.00171
247.609	0.996145
247.609	1.00449
247.61	1.00449
247.61	1.00449
247.61	0.993362
247.61	0.998927
247.61	1.01284
247.61	1.01562
247.61	1.00171
247.61	1.00449
247.61	1.01006
247.61	1.02119
247.611	1.01562
247.611	0.996145
247.611	0.99058
247.611	0.987797
247.611	0.998927
247.611	1.02675
247.611	0.996145
247.611	1.00727
247.611	0.998927
247.611	1.01006
247.612	1.00171
247.612	1.00727
247.612	0.993362
247.612	0.979449
247.612	0.998927
247.612	0.993362
247.612	1.00171
247.612	0.998927
247.612	0.998927
247.613	1.00449
247.613	1.00171
247.613	1.0184
247.613	0.99058
247.613	1.01006
247.613	1.00171
247.613	1.00449
247.613	0.996145
247.613	0.996145
247.613	0.979449
247.614	1.01562
247.614	1.0184
247.614	0.996145
247.614	1.00449
247.614	0.998927
247.614	0.993362
247.614	1.01562
247.614	1.00449
247.614	1.01006
247.614	1.01284
247.615	1.01006
247.615	0.998927
247.615	0.99058
247.615	1.00449
247.615	1.01562
247.615	1.01006
247.615	1.0184
247.615	1.00171
247.615	1.01006
247.615	0.993362
247.616	1.01006
247.616	1.00449
247.616	0.996145
247.616	1.00449
247.616	1.00171
247.616	0.993362
247.616	1.00171
247.616	0.996145
247.616	0.993362
247.616	0.976667
247.617	0.993362
247.617	1.02119
247.617	1.01006
247.617	0.998927
247.617	1.00171
247.617	0.998927
247.617	1.00171
247.617	0.996145
247.617	1.01006
247.617	1.00449
247.618	1.00449
247.618	1.00171
247.618	1.00171
247.618	0.998927
247.618	1.00171
247.618	0.998927
247.618	1.00449
247.618	0.993362
247.618	1.01562
247.618	0.996145
247.619	0.987797
247.619	1.00171
247.619	0.998927
247.619	1.00727
247.619	1.01562
247.619	1.00449
247.619	0.993362
247.619	1.00171
247.619	0.998927
247.619	1.00727
247.62	0.993362
247.62	0.998927
247.62	0.993362
247.62	1.01006
247.62	0.979449
247.62	1.01284
247.62	0.998927
247.62	0.996145
247.62	1.01562
247.62	1.01006
247.621	1.00449
247.621	1.00727
247.621	1.01562
247.621	0.993362
247.621	0.998927
247.621	1.01562
247.621	1.02119
247.621	0.99058
247.621	0.998927
247.621	1.01284
247.622	0.968319
247.622	0.985014
247.622	0.998927
247.622	1.01006
247.622	1.00449
247.622	1.00171
247.622	1.00171
247.622	1.00727
247.622	0.998927
247.623	0.996145
247.623	0.99058
247.623	1.00171
247.623	1.01006
247.623	1.01284
247.623	1.0184
247.623	1.00449
247.623	0.982232
247.623	0.99058
247.623	1.00171
247.624	1.00727
247.624	0.998927
247.624	1.00449
247.624	1.01562
247.624	0.996145
247.624	1.00171
247.624	0.985014
247.624	0.998927
247.624	1.01006
247.624	0.996145
247.625	1.00171
247.625	1.01562
247.625	0.993362
247.625	1.00171
247.625	1.0184
247.625	1.02397
247.625	0.99058
247.625	0.993362
247.625	0.987797
247.625	0.99058
247.626	0.998927
247.626	0.993362
247.626	1.00171
247.626	0.973884
247.626	1.01006
247.626	1.02119
247.626	0.985014
247.626	0.859801
247.626	0.698414
247.626	0.840323
247.627	0.993362
247.627	0.993362
247.627	0.987797
247.627	0.998927
247.627	1.01284
247.627	0.901539
247.627	0.934929
247.627	1.01006
247.627	0.996145
247.627	1.0184
247.628	1.00727
247.628	0.996145
247.628	1.00449
247.628	0.998927
247.628	0.99058
247.628	1.02675
247.628	1.00449
247.628	1.0184
247.628	1.00171
247.628	0.976667
247.629	1.01006
247.629	0.998927
247.629	0.998927
247.629	1.00171
247.629	1.00449
247.629	0.99058
247.629	0.996145
247.629	0.993362
247.629	1.00727
247.629	0.993362
247.63	0.993362
247.63	0.982232
247.63	0.979449
247.63	0.982232
247.63	0.976667
247.63	1.00171
247.63	0.998927
247.63	0.987797
247.63	0.993362
247.63	1.01562
247.631	1.01562
247.631	1.01006
247.631	1.00171
247.631	0.99058
247.631	0.987797
247.631	1.01562
247.631	1.00449
247.631	1.01562
247.631	1.00727
247.631	0.99058
247.632	0.996145
247.632	1.02675
247.632	0.99058
247.632	1.01562
247.632	0.985014
247.632	1.02119
247.632	0.99058
247.632	1.00449
247.632	1.00171
247.633	0.998927
247.633	1.02119
247.633	1.00449
247.633	0.993362
247.633	0.973884
247.633	0.998927
247.633	1.00727
247.633	1.00449
247.633	0.985014
247.633	0.996145
247.634	1.01562
247.634	0.985014
247.634	1.00171
247.634	1.00449
247.634	0.99058
247.634	0.985014
247.634	0.998927
247.634	1.01562
247.634	0.99058
247.634	1.01562
247.635	0.998927
247.635	0.998927
247.635	1.01284
247.635	0.996145
247.635	0.993362
247.635	0.99058
247.635	0.996145
247.635	1.01562
247.635	1.01006
247.635	1.00449
247.636	0.993362
247.636	0.985014
247.636	0.968319
247.636	1.00449
247.636	0.993362
247.636	1.02119
247.636	0.985014
247.636	1.00171
247.636	1.00171
247.636	0.998927
247.637	1.01006
247.637	1.01562
247.637	1.00171
247.637	0.996145
247.637	1.00449
247.637	1.00727
247.637	0.987797
247.637	0.954407
247.637	0.987797
247.637	1.01284
247.638	1.01284
247.638	1.00171
247.638	0.996145
247.638	1.00449
247.638	0.985014
247.638	1.02119
247.638	1.01006
247.638	1.01284
247.638	0.976667
247.638	0.998927
247.639	1.00449
247.639	1.01284
247.639	0.987797
247.639	0.996145
247.639	0.996145
247.639	0.998927
247.639	1.00449
247.639	1.01562
247.639	0.993362
247.639	1.01006
247.64	1.02119
247.64	1.00449
247.64	0.993362
247.64	1.01006
247.64	0.987797
247.64	1.02119
247.64	1.01562
247.64	1.01284
247.64	1.00171
247.64	0.99058
247.641	1.0184
247.641	0.99058
247.641	1.00171
247.641	1.00727
247.641	0.998927
247.641	0.998927
247.641	0.987797
247.641	1.00727
247.641	0.998927
247.641	1.02675
247.642	0.998927
247.642	1.00449
247.642	1.00449
247.642	0.987797
247.642	1.01562
247.642	0.99058
247.642	1.01006
247.642	0.996145
247.642	0.998927
247.643	1.00449
247.643	1.01006
247.643	0.996145
247.643	1.01562
247.643	0.99058
247.643	1.01284
247.643	0.998927
247.643	0.971102
247.643	0.998927
247.643	1.00171
247.644	1.00727
247.644	1.00449
247.644	0.998927
247.644	0.996145
247.644	0.948842
247.644	1.00727
247.644	0.998927
247.644	0.998927
247.644	1.00449
247.644	1.01284
247.645	1.01562
247.645	1.01562
247.645	1.00171
247.645	0.985014
247.645	0.996145
247.645	0.996145
247.645	0.993362
247.645	1.00449
247.645	1.00449
247.645	0.99058
247.646	0.996145
247.646	1.02397
247.646	1.00171
247.646	0.993362
247.646	0.998927
247.646	0.998927
247.646	0.985014
247.646	1.00727
247.646	0.985014
247.646	1.01284
247.647	1.0351
247.647	0.998927
247.647	1.01562
247.647	0.99058
247.647	0.998927
247.647	1.02675
247.647	0.998927
247.647	0.987797
247.647	1.01284
247.647	0.996145
247.648	1.00449
247.648	1.00727
247.648	1.01562
247.648	0.998927
247.648	1.01006
247.648	0.979449
247.648	0.996145
247.648	1.01006
247.648	1.00171
247.648	0.987797
247.649	1.00727
247.649	0.996145
247.649	1.01284
247.649	0.993362
247.649	0.99058
247.649	1.00727
247.649	1.01562
247.649	0.998927
247.649	1.01562
247.649	1.01284
247.65	1.01284
247.65	0.99058
247.65	1.00449
247.65	1.01284
247.65	1.00171
247.65	0.987797
247.65	0.99058
247.65	0.996145
247.65	0.993362
247.65	0.998927
247.651	1.02119
247.651	0.996145
247.651	0.985014
247.651	0.996145
247.651	0.996145
247.651	1.0184
247.651	0.993362
247.651	1.00727
247.651	1.00171
247.651	0.987797
247.652	1.00449
247.652	1.01284
247.652	1.00449
247.652	0.993362
247.652	1.00171
247.652	1.00171
247.652	0.998927
247.652	0.99058
247.652	1.0184
247.653	1.00171
247.653	1.00727
247.653	0.996145
247.653	0.998927
247.653	1.01284
247.653	1.00727
247.653	1.01284
247.653	0.998927
247.653	0.99058
247.653	1.01562
247.654	0.982232
247.654	1.00727
247.654	1.01006
247.654	1.00727
247.654	0.99058
247.654	0.993362
247.654	1.01562
247.654	1.02675
247.654	0.998927
247.654	0.985014
247.655	1.00171
247.655	1.00171
247.655	1.01562
247.655	1.00449
247.655	1.00171
247.655	1.01006
247.655	0.998927
247.655	0.998927
247.655	1.01562
247.655	1.01006
247.656	1.00727
247.656	1.00171
247.656	1.0184
247.656	0.998927
247.656	0.982232
247.656	0.996145
247.656	1.01006
247.656	0.996145
247.656	1.00449
247.656	0.998927
247.657	1.01006
247.657	1.00449
247.657	0.996145
247.657	1.00171
247.657	0.993362
247.657	1.01006
247.657	1.00449
247.657	1.00171
247.657	1.01006
247.657	1.00727
247.658	1.00449
247.658	1.01006
247.658	1.02397
247.658	1.01562
247.658	1.0184
247.658	0.982232
247.658	1.00727
247.658	0.998927
247.658	1.00727
247.658	1.00171
247.659	0.998927
247.659	1.02119
247.659	0.993362
247.659	0.993362
247.659	1.00171
247.659	0.996145
247.659	1.00171
247.659	0.993362
247.659	1.00171
247.659	1.02397
247.66	0.996145
247.66	0.99058
247.66	0.998927
247.66	0.998927
247.66	0.993362
247.66	1.00171
247.66	1.00171
247.66	1.00449
247.66	1.00171
247.66	1.01006
247.661	1.00171
247.661	1.01006
247.661	0.987797
247.661	1.00449
247.661	1.0184
247.661	0.987797
247.661	0.99058
247.661	1.00171
247.661	1.01006
247.661	1.01006
247.662	1.00449
247.662	0.99058
247.662	1.02119
247.662	0.996145
247.662	0.993362
247.662	0.987797
247.662	1.00449
247.662	1.01562
247.662	0.979449
247.663	0.996145
247.663	0.996145
247.663	1.01562
247.663	1.00449
247.663	1.00727
247.663	1.01284
247.663	0.998927
247.663	0.973884
247.663	0.993362
247.663	1.01284
247.664	0.976667
247.664	0.985014
247.664	1.02119
247.664	1.00449
247.664	1.00727
247.664	0.998927
247.664	1.01006
247.664	0.99058
247.664	0.987797
247.664	0.982232
247.665	1.01562
247.665	0.996145
247.665	0.996145
247.665	1.01006
247.665	1.0184
247.665	1.00449
247.665	1.00449
247.665	0.985014
247.665	1.00449
247.665	1.00449
247.666	1.01006
247.666	1.01284
247.666	0.996145
247.666	1.01562
247.666	0.993362
247.666	1.00171
247.666	1.01006
247.666	1.00727
247.666	1.02119
247.666	1.02397
247.667	0.99058
247.667	1.01562
247.667	1.01284
247.667	1.01006
247.667	0.985014
247.667	0.976667
247.667	1.00727
247.667	0.99058
247.667	1.00449
247.667	0.971102
247.668	0.99058
247.668	0.998927
247.668	1.00171
247.668	1.01006
247.668	0.996145
247.668	0.996145
247.668	1.01284
247.668	1.01284
247.668	1.00171
247.668	0.971102
247.669	1.00171
247.669	0.973884
247.669	0.996145
247.669	0.979449
247.669	1.00171
247.669	1.01562
247.669	1.01284
247.669	1.01284
247.669	1.01006
247.669	1.00171
247.67	0.998927
247.67	0.971102
247.67	0.998927
247.67	0.993362
247.67	0.987797
247.67	0.862583
247.67	0.812498
247.67	0.809715
247.67	0.809715
247.67	0.801368
247.671	0.773542
247.671	0.756847
247.671	0.745717
247.671	0.726239
247.671	0.729022
247.671	0.731805
247.671	0.806933
247.671	0.806933
247.671	0.79302
247.671	0.756847
247.672	0.809715
247.672	0.80415
247.672	0.806933
247.672	0.837541
247.672	0.837541
247.672	0.776325
247.672	0.806933
247.672	0.818063
247.672	0.823628
247.673	0.806933
247.673	0.80415
247.673	0.809715
247.673	0.784673
247.673	0.80415
247.673	0.806933
247.673	0.806933
247.673	0.801368
247.673	0.78189
247.673	0.798585
247.674	0.801368
247.674	0.80415
247.674	0.80415
247.674	0.779107
247.674	0.806933
247.674	0.79302
247.674	0.801368
247.674	0.795803
247.674	0.820845
247.674	0.77076
247.675	0.79302
247.675	0.812498
247.675	0.81528
247.675	0.795803
247.675	0.820845
247.675	0.80415
247.675	0.812498
247.675	0.812498
247.675	0.806933
247.675	0.787455
247.676	0.798585
247.676	0.79302
247.676	0.812498
247.676	0.776325
247.676	0.795803
247.676	0.79302
247.676	0.801368
247.676	0.80415
247.676	0.787455
247.676	0.717892
247.677	0.75963
247.677	0.801368
247.677	0.787455
247.677	0.795803
247.677	0.806933
247.677	0.806933
247.677	0.806933
247.677	0.795803
247.677	0.787455
247.677	0.795803
247.678	0.80415
247.678	0.809715
247.678	0.801368
247.678	0.81528
247.678	0.812498
247.678	0.795803
247.678	0.823628
247.678	0.809715
247.678	0.946059
247.678	0.99058
247.679	1.00727
247.679	0.996145
247.679	1.00727
247.679	0.998927
247.679	0.985014
247.679	1.00449
247.679	0.993362
247.679	1.01562
247.679	1.01562
247.679	0.996145
247.68	1.0184
247.68	1.01006
247.68	1.00171
247.68	0.993362
247.68	0.973884
247.68	0.993362
247.68	1.00449
247.68	0.985014
247.68	0.996145
247.68	1.01562
247.681	1.00171
247.681	0.973884
247.681	0.985014
247.681	0.998927
247.681	0.987797
247.681	0.998927
247.681	0.998927
247.681	1.01006
247.681	1.01006
247.681	0.996145
247.682	1.00171
247.682	0.971102
247.682	0.993362
247.682	0.996145
[truncated: 3,149 more rows]

## Sheet: Fig6E_5
A	ymin	ymax
Ser	0.864744	0.871438

## Sheet: Fig6E_6
StartTime	EndTime	SignalCurrent	Label
247.499	247.503	0.814277	V
247.514	247.518	0.86038	S
247.577	247.586	0.809103	V
247.67	247.678	0.805866	L
247.901	247.913	0.86831	S

## Sheet: Fig6F_1
AminoAcid	DwellTime	Blockade	Density
Phe	0.909	0.215755	0.405025
Phe	0.909	0.2285	0.151198
Phe	4.545	0.215961	0.882817
Phe	5.151	0.219846	0.884023
Val	1.616	0.190338	0.308292
Phe	2.727	0.220572	0.915313
Phe	8.787	0.216544	0.559042
Phe	1.414	0.219773	0.692757
Val	4.848	0.189543	0.692174
Phe	2.525	0.206119	0.403596
Phe	1.818	0.220273	0.730628
Leu	5.05	0.201159	0.528909
Leu	4.04	0.200855	0.485377
Phe	6.666	0.219502	0.792622
Phe	4.343	0.21123	0.59344
Phe	3.232	0.210307	0.587667
Phe	3.232	0.217483	0.991377
Phe	1.717	0.211008	0.533157
Leu	7.373	0.201799	0.350026
Val	5.353	0.189644	0.674336
Phe	12.322	0.219436	0.423458
Val	1.414	0.174962	0.0204431
Phe	1.919	0.211477	0.584653
Val	1.01	0.18829	0.116889
Phe	9.292	0.224965	0.344998
Phe	0.606	0.215046	0.179644
Phe	2.525	0.218768	0.940934
Phe	10.403	0.219192	0.517926
Gly	0.707	0.118812	0.00824812
Val	2.222	0.187876	0.391349
Val	2.828	0.181155	0.199951
Phe	0.707	0.212587	0.234801
Phe	1.313	0.219863	0.648573
Leu	2.525	0.205164	0.396008
Phe	3.636	0.214428	0.855592
Phe	4.343	0.225092	0.489192
Phe	2.525	0.210187	0.559823
Leu	5.252	0.199033	0.594461
Leu	6.161	0.199649	0.541271
Phe	1.616	0.219987	0.726161
Leu	6.868	0.201585	0.402589
Gly	11.11	0.117448	0.0942756
Phe	3.232	0.224636	0.583703
Phe	11.211	0.22104	0.448296
Phe	1.111	0.208853	0.316121
Phe	3.232	0.217787	0.992587
Leu	2.424	0.199078	0.460516
Leu	3.636	0.200565	0.474619
Phe	6.464	0.215319	0.700922
Phe	1.111	0.225855	0.302444
Val	4.646	0.189469	0.696702
Phe	1.111	0.222509	0.436084
Val	1.919	0.19134	0.386832
Phe	0.909	0.23373	0.0628765
Phe	6.464	0.217166	0.783214
Val	6.969	0.187452	0.494512
Phe	4.04	0.217882	0.94062
Phe	0.909	0.218784	0.39722
Phe	13.938	0.219006	0.33551
Gly	5.757	0.121818	0.248465
Phe	5.353	0.217107	0.874336
Leu	3.333	0.197938	0.523663
Leu	2.323	0.194078	0.471093
Phe	4.949	0.222911	0.704878
Phe	5.454	0.212299	0.575265
Phe	2.727	0.203493	0.413599
Phe	0.707	0.216254	0.272488
Phe	0.909	0.213496	0.376406
Val	4.343	0.19492	0.639234
Phe	1.313	0.222958	0.518855
Phe	0.606	0.228057	0.0879824
Phe	4.848	0.216352	0.880639
Leu	1.212	0.204671	0.229001
Phe	3.939	0.217786	0.945582
Phe	3.838	0.218904	0.929679
Leu	4.949	0.201059	0.524683
Phe	0.909	0.22117	0.352222
Phe	7.373	0.221004	0.67857
Phe	1.818	0.232219	0.119772
Val	2.626	0.196263	0.501905
Phe	2.626	0.219587	0.932314
Val	6.969	0.192027	0.577388
Phe	17.776	0.2199	0.150021
Phe	1.616	0.228118	0.28121
Phe	4.747	0.216667	0.896674
Phe	2.222	0.229747	0.211031
Phe	1.313	0.213023	0.545785
Gly	3.737	0.115559	0.209099
Phe	1.919	0.219012	0.785836
Phe	4.141	0.22167	0.775455
Phe	0.707	0.216696	0.273036
Phe	2.626	0.219968	0.917972
Phe	2.323	0.218818	0.888415
Phe	0.606	0.208823	0.10485
Phe	2.121	0.215823	0.817936
Leu	3.636	0.202077	0.443691
Leu	3.636	0.202877	0.429601
Phe	2.727	0.214741	0.883643
Phe	1.212	0.22549	0.359409
Val	5.151	0.188511	0.653847
Phe	0.808	0.213182	0.314571
Phe	4.949	0.215639	0.843926
Gly	5.151	0.118654	0.27217
Leu	5.454	0.200148	0.56762
Phe	13.332	0.220971	0.338681
Phe	1.111	0.217231	0.539059
Phe	1.414	0.222503	0.586943
Val	2.626	0.189119	0.468369
Phe	1.818	0.21766	0.790329
Phe	1.01	0.215817	0.466579
Phe	3.333	0.220238	0.905071
Val	4.949	0.188455	0.663245
Phe	3.535	0.21111	0.64795
Val	3.333	0.19234	0.599103
Val	5.252	0.187304	0.608022
Leu	5.959	0.200814	0.525912
Phe	0.909	0.217093	0.409383
Phe	4.646	0.220854	0.844098
Phe	22.321	0.220679	0.0587001
Phe	4.747	0.218636	0.915252
Gly	6.161	0.117816	0.26249
Val	11.716	0.189207	0.249629
Phe	3.03	0.224318	0.595519
Gly	3.838	0.120484	0.238871
Gly	10.1	0.118665	0.122533
Val	9.898	0.187875	0.314102
Val	7.07	0.185608	0.404071
Phe	0.808	0.231587	0.0829771
Phe	1.111	0.224524	0.357114
Gly	2.828	0.117866	0.151763
Val	3.03	0.189353	0.534551
Phe	3.232	0.215677	0.94916
Phe	14.342	0.220304	0.2966
Phe	6.363	0.21706	0.793895
Leu	6.363	0.201361	0.468554
Gly	4.242	0.118432	0.261873
Phe	3.535	0.222168	0.770825
Phe	2.525	0.221574	0.823446
Phe	5.959	0.218528	0.857542
Phe	3.131	0.213457	0.836414
Phe	11.11	0.21995	0.47681
Gly	3.636	0.124315	0.151727
Leu	3.838	0.20092	0.47063
Phe	6.565	0.221251	0.753854
Phe	5.252	0.216709	0.86881
Phe	2.828	0.226932	0.39014
Phe	2.424	0.218283	0.921597
Phe	4.343	0.22457	0.548712
Phe	2.02	0.219594	0.784623
Phe	1.717	0.220795	0.708682
Val	4.04	0.188606	0.65716
Phe	5.555	0.219932	0.858949
Leu	4.141	0.201193	0.480887
Gly	6.969	0.116323	0.21831
Gly	6.464	0.118588	0.264132
Val	6.969	0.18858	0.532481
Phe	8.383	0.222375	0.531544
Phe	1.414	0.207902	0.351139
Phe	5.252	0.219099	0.895915
Val	1.616	0.18916	0.30065
Leu	2.929	0.197805	0.50813
Val	6.262	0.188833	0.594204
Phe	2.02	0.217104	0.817312
Phe	6.666	0.220081	0.779853
Leu	7.575	0.195304	0.489403
Val	2.525	0.191397	0.486015
Phe	7.777	0.220356	0.664705
Phe	2.929	0.225011	0.536248
Leu	2.626	0.197491	0.49334
Gly	1.818	0.122651	0.0750903
Phe	8.585	0.218341	0.6136
Val	11.009	0.189976	0.2902
Phe	3.939	0.217976	0.944251
Phe	12.827	0.220507	0.382391
Leu	4.949	0.19769	0.613815
Leu	6.969	0.19638	0.530567
Gly	1.818	0.119586	0.0843932
Leu	3.131	0.196317	0.538316
Phe	10.807	0.222904	0.398202
Val	5.656	0.19011	0.660964
Leu	1.313	0.197403	0.210782
Gly	5.959	0.119305	0.275566
Phe	12.12	0.219046	0.436458
Phe	5.656	0.216288	0.82675
Phe	0.808	0.215251	0.341771
Phe	6.565	0.217935	0.801096
Phe	1.515	0.212095	0.573582
Phe	7.878	0.218685	0.675602
Phe	5.252	0.221103	0.822304
Phe	0.909	0.217293	0.408493
Phe	6.868	0.218271	0.773202
Val	4.141	0.191674	0.692479
Phe	2.323	0.217422	0.89403
Phe	5.05	0.216453	0.868202
Phe	4.242	0.215499	0.885512
Phe	1.515	0.221279	0.658363
Gly	4.545	0.112163	0.135349
Gly	3.737	0.125676	0.122729
Phe	0.707	0.219933	0.25196
Val	2.02	0.183301	0.221329
Phe	2.424	0.219284	0.900745
Val	5.252	0.195268	0.654748
Phe	1.616	0.217515	0.766934
Val	7.777	0.191296	0.513396
Val	6.868	0.190178	0.577021
Leu	4.747	0.19899	0.57418
Val	2.626	0.184824	0.332311
Phe	7.171	0.216288	0.683451
Phe	1.717	0.217451	0.779176
Phe	7.272	0.217336	0.711861
Phe	5.757	0.221501	0.788552
Phe	3.535	0.215111	0.899388
Phe	2.525	0.210443	0.581007
Val	15.251	0.188555	0.115504
Leu	3.131	0.197475	0.521575
Phe	2.424	0.219339	0.900745
Phe	1.313	0.215985	0.649384
Phe	11.817	0.218939	0.452492
Val	17.271	0.187937	0.0693895
Leu	3.838	0.20106	0.47063
Phe	2.626	0.217476	0.966491
Phe	5.454	0.218634	0.889816
Phe	15.554	0.219796	0.241059
Phe	1.111	0.219125	0.527234
Leu	5.656	0.2005	0.552716
Phe	5.151	0.221115	0.823836
Val	4.545	0.18768	0.649012
Leu	2.929	0.196124	0.524549
Gly	6.06	0.123368	0.204069
Leu	2.121	0.200567	0.389731
Val	1.414	0.190967	0.252446
Phe	1.111	0.211738	0.423827
Phe	1.111	0.221474	0.470768
Phe	1.414	0.224591	0.475416
Phe	1.515	0.219076	0.736127
Phe	1.313	0.213753	0.573837
Phe	1.313	0.227585	0.290289
Val	3.03	0.19147	0.553604
Leu	8.686	0.199335	0.304104
Phe	1.919	0.218	0.801256
Val	7.979	0.186343	0.378307
Gly	6.969	0.12069	0.240576
Phe	1.414	0.218987	0.706576
Phe	4.747	0.21697	0.905915
Phe	1.717	0.22539	0.436115
Gly	5.656	0.122811	0.22401
Phe	5.353	0.218149	0.894575
Phe	12.524	0.217844	0.405819
Phe	3.737	0.217439	0.955636
Phe	3.838	0.212297	0.703147
Phe	5.656	0.215869	0.810528
Phe	8.585	0.218064	0.609051
Phe	1.111	0.217989	0.53749
Phe	2.222	0.224021	0.566213
Phe	2.525	0.215259	0.885534
Phe	2.929	0.217434	0.998007
Gly	7.575	0.117718	0.216255
Val	5.555	0.184618	0.431427
Phe	8.383	0.215006	0.507567
Leu	2.121	0.198612	0.411237
Leu	5.454	0.198629	0.602522
Leu	9.494	0.197384	0.298048
Leu	1.616	0.200655	0.276751
Val	4.04	0.188423	0.65716
Phe	4.242	0.20726	0.406032
Phe	4.747	0.220346	0.861905
Val	7.676	0.192029	0.519446
Phe	14.847	0.22001	0.274367
Phe	1.515	0.2102	0.470504
Phe	2.424	0.21621	0.902082
Val	4.242	0.192207	0.689608
Leu	3.03	0.199404	0.492305
Val	7.878	0.189209	0.481614
Val	1.616	0.18648	0.260308
Gly	2.525	0.119804	0.12451
Phe	3.232	0.222902	0.737542
Phe	6.565	0.226653	0.370652
Val	4.04	0.191635	0.685675
Leu	4.747	0.199066	0.57418
Phe	9.797	0.217211	0.524588
Phe	5.353	0.218847	0.89556
Leu	1.313	0.199393	0.210216
Phe	4.444	0.21803	0.928103
Phe	1.818	0.219168	0.773617
Phe	2.121	0.221249	0.747803
Leu	0.707	0.202748	0.0593145
Phe	4.949	0.216211	0.87463
Phe	2.323	0.220352	0.833519
Val	8.181	0.190274	0.474077
Phe	3.03	0.220186	0.942195
Phe	3.939	0.221365	0.802816
Phe	3.333	0.214685	0.893976
Phe	2.525	0.218939	0.933802
Val	4.444	0.188667	0.683163
Phe	1.212	0.216193	0.597421
Leu	6.06	0.199028	0.567381
Phe	2.525	0.214621	0.850675
Val	4.949	0.18639	0.570828
Phe	1.515	0.216941	0.743198
Phe	1.616	0.218351	0.76349
Phe	3.838	0.218695	0.938631
Phe	2.727	0.225209	0.535486
Phe	3.737	0.221857	0.785132
Leu	5.757	0.201427	0.513025
Gly	5.454	0.118739	0.274417
Leu	5.353	0.195356	0.653664
Phe	5.353	0.214714	0.754581
Val	10.403	0.18885	0.310819
Phe	1.616	0.226551	0.373726
Phe	1.717	0.210793	0.533157
Phe	1.212	0.216788	0.601741
Phe	2.727	0.219893	0.947026
Leu	2.222	0.204735	0.373942
Leu	3.232	0.196575	0.539859
Val	2.222	0.186059	0.342259
Phe	3.131	0.219246	0.96685
Phe	4.545	0.225555	0.463526
Phe	1.212	0.209981	0.383192
Val	1.111	0.186477	0.138961
Leu	2.424	0.19677	0.480041
Phe	2.525	0.216041	0.913696
Phe	11.11	0.222248	0.416231
Phe	0.707	0.209212	0.168141
Phe	2.222	0.22029	0.806869
Leu	3.838	0.197934	0.542652
Phe	2.929	0.219638	0.958739
Phe	5.151	0.22133	0.80355
Phe	2.121	0.210878	0.560314
Leu	2.525	0.199238	0.466408
Phe	3.232	0.209506	0.544354
Val	10.908	0.190379	0.298305
Phe	0.707	0.217038	0.273067
Phe	1.616	0.211399	0.556947
Val	0.808	0.193481	0.0597439
Phe	2.727	0.208587	0.482181
Leu	5.05	0.197714	0.61774
Phe	1.01	0.218423	0.46461
Leu	2.424	0.197921	0.47094
Phe	9.595	0.223776	0.391495
Phe	5.555	0.215878	0.818037
Phe	1.212	0.205104	0.235903
Phe	2.626	0.221593	0.840366
Phe	9.898	0.224134	0.361268
Phe	1.313	0.217365	0.668477
Phe	1.313	0.217409	0.668477
Phe	6.464	0.217678	0.802833
Leu	2.525	0.199046	0.470737
Gly	3.939	0.119719	0.250096
Phe	7.171	0.219525	0.741448
Val	3.939	0.184819	0.454135
Val	5.959	0.187998	0.591593
Val	9.898	0.190502	0.356979
Phe	6.969	0.216785	0.720206
Val	1.717	0.18721	0.292314
Gly	5.858	0.116099	0.231785
Phe	0.505	0.234867	0.0244523
Phe	1.717	0.215658	0.752312
Gly	6.767	0.117511	0.244093
Phe	4.747	0.215727	0.855906
Phe	6.666	0.225757	0.416652
Gly	14.14	0.11726	0.0436361
Phe	3.131	0.213325	0.81254
Ser	0.404	0.136767	0.0100951
Leu	3.939	0.199342	0.515891
Gly	4.646	0.124605	0.165817
Phe	2.828	0.21946	0.968024
Phe	6.363	0.219828	0.815503
Val	4.343	0.193872	0.66158
Val	5.555	0.188129	0.61758
Leu	1.919	0.197988	0.364947
Phe	1.111	0.217725	0.538807
Phe	3.131	0.218038	0.996591
Val	9.393	0.187855	0.34154
Phe	18.685	0.221724	0.108292
Val	13.231	0.189197	0.184141
Phe	13.029	0.221501	0.345018
Phe	3.333	0.217609	0.985909
Phe	1.01	0.216844	0.471185
Phe	2.828	0.214209	0.872763
Val	3.131	0.179225	0.127425
Leu	5.05	0.203324	0.442742
Phe	3.737	0.215669	0.916085
Phe	4.04	0.215944	0.910906
Phe	2.828	0.223339	0.692193
Val	2.121	0.191672	0.43024
Phe	9.999	0.218826	0.53551
Val	4.747	0.189972	0.699563
Phe	3.131	0.218356	0.992939
Gly	4.444	0.120276	0.259713
Phe	12.12	0.217812	0.427499
Phe	4.242	0.2239	0.607538
Phe	4.242	0.217427	0.931529
Val	1.313	0.193972	0.215815
Phe	3.636	0.21734	0.963013
Val	2.323	0.193129	0.469819
Phe	2.525	0.218797	0.940934
Gly	4.444	0.113931	0.183471
Val	1.313	0.192027	0.218773
Val	4.848	0.191932	0.699965
Phe	3.636	0.211563	0.667398
Phe	1.111	0.227271	0.249582
Phe	12.524	0.219235	0.411691
Phe	11.11	0.218647	0.485808
Phe	1.919	0.224745	0.484721
Phe	1.818	0.216818	0.784501
Val	9.494	0.189596	0.374105
Val	3.535	0.189432	0.622516
Phe	2.424	0.221378	0.8031
Val	3.333	0.187476	0.53167
Val	4.949	0.188744	0.673215
Leu	5.555	0.198453	0.607763
Phe	15.15	0.217113	0.257584
Val	5.353	0.191588	0.684856
Phe	1.818	0.219289	0.76519
Val	5.555	0.187618	0.604312
Phe	0.505	0.230537	0.04316
Phe	2.525	0.219094	0.933802
Val	11.615	0.191772	0.254485
Gly	3.636	0.120394	0.225991
Phe	6.666	0.213948	0.593848
Gly	13.231	0.116637	0.0552704
Phe	4.545	0.216192	0.895599
Val	5.959	0.188455	0.603448
Phe	3.434	0.217627	0.978314
Phe	2.525	0.22018	0.898715
Phe	10.403	0.220049	0.508644
Phe	3.03	0.213731	0.836598
Phe	1.111	0.224274	0.37075
Phe	1.313	0.217779	0.669873
Phe	2.121	0.218777	0.833016
Val	3.232	0.183422	0.315634
Val	6.262	0.184386	0.370796
Phe	0.707	0.222898	0.210218
Val	1.414	0.191402	0.25226
Leu	12.726	0.200807	0.11103
Leu	2.222	0.205295	0.377039
Phe	0.505	0.217426	0.102252
Val	6.666	0.188229	0.542564
Phe	2.929	0.213059	0.785019
Val	4.04	0.187941	0.64597
Leu	4.141	0.201659	0.462446
Phe	1.919	0.216967	0.800477
Phe	3.333	0.214895	0.912383
Phe	12.524	0.218122	0.409939
Leu	3.333	0.195132	0.564975
Phe	2.626	0.212799	0.75807
Val	8.282	0.191134	0.471712
Phe	1.212	0.207367	0.298715
Gly	4.343	0.112915	0.154598
Phe	1.919	0.217816	0.802806
Phe	1.414	0.219265	0.700403
Phe	2.02	0.216678	0.813042
Phe	1.313	0.219163	0.661258
Phe	15.857	0.232193	0.0188994
Phe	2.02	0.230176	0.185348
Phe	1.111	0.226286	0.288967
Val	5.555	0.18775	0.604312
Val	6.767	0.189729	0.580934
Phe	8.383	0.214951	0.507567
Phe	1.01	0.215742	0.463277
Val	7.676	0.186488	0.398766
Ser	2.121	0.138845	0.0261873
Leu	2.121	0.196394	0.42827
Leu	2.323	0.201563	0.409856
Phe	1.414	0.224075	0.494814
Phe	4.141	0.215193	0.876614
Phe	3.535	0.21383	0.840788
Val	1.919	0.195434	0.379479
Phe	1.515	0.217469	0.74609
Val	1.818	0.196513	0.346051
Val	0.707	0.194442	0.0418255
Phe	1.616	0.223915	0.53827
Phe	0.909	0.217091	0.409383
Phe	1.717	0.208658	0.417727
Phe	4.848	0.216416	0.880639
Phe	3.737	0.222407	0.731375
Val	4.04	0.187056	0.602792
Leu	6.464	0.201738	0.445204
Phe	2.02	0.21681	0.813042
Val	2.424	0.194667	0.484852
Phe	0.808	0.222959	0.253173
Phe	1.919	0.211092	0.565814
Leu	14.342	0.19798	0.0985998
Phe	2.525	0.218641	0.940934
Val	8.08	0.187219	0.400949
Val	3.232	0.187916	0.527526
Phe	2.727	0.221978	0.802434
Phe	2.222	0.223985	0.566213
Phe	4.444	0.221161	0.822794
Val	4.646	0.184313	0.44516
Phe	2.727	0.21544	0.920171
Phe	2.929	0.219384	0.971821
Phe	0.808	0.219527	0.328249
Phe	1.212	0.214498	0.560182
Phe	1.01	0.223277	0.350163
Phe	4.444	0.221565	0.800511
Phe	1.414	0.224242	0.494814
Val	0.606	0.188598	0.0326138
Phe	3.232	0.217901	0.991262
Leu	5.353	0.199892	0.567982
Phe	1.616	0.21645	0.753814
Phe	1.515	0.219814	0.720903
Phe	3.434	0.219425	0.94504
Val	1.515	0.18557	0.228735
Phe	3.939	0.212444	0.720428
Val	7.474	0.186827	0.42841
Phe	9.797	0.220857	0.521393
Phe	12.524	0.217518	0.405819
Phe	4.242	0.216443	0.910614
Phe	9.191	0.218213	0.573472
Phe	3.737	0.218532	0.950571
Leu	2.323	0.19839	0.453493
Val	3.03	0.199678	0.486452
Phe	1.212	0.215131	0.569503
Phe	1.616	0.217216	0.766122
Val	3.636	0.19214	0.639544
Phe	1.313	0.218889	0.661258
Phe	2.626	0.216133	0.9336
Val	2.121	0.201265	0.382135
Val	2.727	0.188535	0.467809
Phe	6.262	0.220591	0.792769
Phe	5.656	0.220898	0.827746
Phe	4.545	0.213332	0.722304
Gly	6.666	0.115849	0.210677
Val	2.525	0.182663	0.240677
Val	3.737	0.188908	0.637673
Phe	5.555	0.222294	0.728399
Phe	4.848	0.219562	0.889546
Phe	10.908	0.218554	0.494538
Phe	4.747	0.22389	0.616063
Leu	2.929	0.197267	0.51559
Phe	0.404	0.220267	0.0433296
Phe	1.414	0.217953	0.715904
Phe	0.808	0.321601	0.00681928
Phe	6.363	0.222412	0.692311
Val	3.535	0.186253	0.516786
Val	2.828	0.182164	0.243406
Phe	5.151	0.221422	0.80355
Phe	14.948	0.219198	0.27638
Val	2.222	0.188855	0.413704
Phe	1.515	0.224841	0.469809
Phe	1.313	0.219008	0.661258
Leu	6.262	0.197336	0.5842
Gly	3.333	0.117762	0.205326
Phe	1.414	0.21989	0.692757
Phe	3.535	0.222563	0.743122
Phe	4.848	0.215583	0.850721
Phe	4.242	0.209034	0.477307
Gly	4.444	0.125309	0.144531
Val	4.747	0.187737	0.645299
Phe	5.151	0.221219	0.823836
Phe	5.151	0.208301	0.388414
Phe	2.525	0.218205	0.945699
Phe	1.515	0.227109	0.331583
Val	0.808	0.192467	0.0623872
Phe	3.232	0.212531	0.760947
Leu	2.02	0.201499	0.362216
Val	2.828	0.182965	0.273687
Val	2.525	0.189039	0.45625
Gly	3.535	0.113112	0.134203
Phe	15.958	0.217457	0.222182
Val	9.797	0.191717	0.363759
Val	10.504	0.189223	0.311109
Phe	3.636	0.22091	0.861943
Phe	1.717	0.227734	0.299512
Phe	2.828	0.217976	0.994565
Phe	5.858	0.338873	0.00681999
Phe	2.525	0.212819	0.743229
Phe	1.313	0.208516	0.357036
Leu	2.727	0.200011	0.470272
Phe	9.797	0.213666	0.356752
Phe	0.808	0.219788	0.32322
Val	9.191	0.190851	0.40429
Phe	2.828	0.216793	0.980862
Phe	6.767	0.212719	0.492934
Val	1.717	0.191066	0.335993
Phe	1.212	0.216787	0.601741
Leu	1.414	0.195302	0.24368
Val	1.515	0.187436	0.258429
Leu	4.343	0.19772	0.578853
Phe	29.694	0.215056	0.0205417
Leu	3.434	0.199561	0.494049
Phe	11.312	0.216293	0.429628
Phe	3.333	0.213057	0.782406
Leu	5.555	0.195458	0.645067
Phe	1.616	0.214022	0.675711
Phe	2.929	0.217047	0.993512
Val	6.565	0.189368	0.589446
Phe	1.313	0.217352	0.668477
Phe	9.393	0.217939	0.557764
Phe	0.909	0.222135	0.32608
Val	3.232	0.189259	0.564006
Val	3.838	0.187454	0.602197
Phe	2.929	0.215559	0.952048
Gly	3.838	0.11985	0.245377
Gly	6.868	0.118679	0.253613
Phe	8.383	0.213707	0.42795
Phe	10.1	0.214798	0.417323
Phe	1.01	0.232234	0.0878727
Val	1.616	0.19116	0.309536
Val	1.111	0.18722	0.143184
Phe	2.828	0.208909	0.502548
Leu	2.525	0.20121	0.435003
Val	3.939	0.187868	0.626149
Val	3.535	0.190339	0.633126
Phe	5.959	0.221676	0.759135
Phe	12.322	0.219532	0.423458
Phe	1.616	0.230288	0.188874
Phe	4.141	0.217926	0.936764
Phe	4.343	0.21889	0.915674
Phe	2.323	0.215666	0.853812
Phe	5.757	0.222188	0.746408
Phe	4.242	0.218295	0.93047
Val	3.939	0.187496	0.611857
Val	3.131	0.18597	0.445106
Phe	0.606	0.214735	0.177403
Phe	4.141	0.213115	0.754182
Phe	3.333	0.216505	0.97548
Phe	1.515	0.218716	0.741383
Phe	7.575	0.217263	0.682394
Phe	1.919	0.214251	0.725527
Phe	0.808	0.235041	0.0454861
Phe	5.656	0.219803	0.864308
Phe	8.08	0.209346	0.22582
Phe	4.444	0.216428	0.901386
Phe	0.808	0.216366	0.347164
Phe	5.151	-0.000727034	0.006819
Phe	5.252	0.213344	0.66615
Phe	9.797	0.214488	0.411751
Phe	1.01	0.216867	0.471185
Phe	1.616	0.215414	0.727802
Gly	5.05	0.118381	0.269966
Phe	3.333	0.221199	0.862713
Phe	2.929	0.222326	0.781522
Phe	1.515	0.217411	0.74609
Phe	0.707	0.224186	0.185976
Phe	6.161	0.227639	0.309221
Phe	4.343	0.213959	0.78516
Val	2.222	0.189274	0.419924
Phe	24.543	0.213151	0.0297868
Phe	1.414	0.218951	0.706576
Phe	4.343	0.229745	0.176802
Phe	7.272	0.223874	0.529258
Phe	2.929	0.211118	0.658098
Phe	2.929	0.223988	0.630218
Val	9.393	0.192207	0.386644
Phe	0.909	0.227927	0.167121
Phe	3.131	0.225287	0.527394
Phe	1.212	0.228654	0.224143
Phe	2.323	0.224675	0.528113
Val	3.939	0.189074	0.667279
Phe	0.808	0.209407	0.227668
Phe	1.616	0.211896	0.574856
Val	3.434	0.18535	0.448825
Val	9.999	0.190545	0.351616
Leu	4.343	0.198098	0.571079
Leu	10.403	0.199835	0.201599
Leu	4.848	0.200775	0.530731
Val	3.939	0.187791	0.626149
Phe	1.717	0.215442	0.742353
Phe	6.565	0.217595	0.794581
Phe	2.727	0.213771	0.818602
Gly	4.949	0.122408	0.224807
Phe	6.262	0.223077	0.651302
Phe	3.737	0.207288	0.424601
Leu	3.434	0.203031	0.42372
Phe	14.443	0.215556	0.26676
Leu	1.717	0.201728	0.296311
Phe	0.707	0.216835	0.273036
Gly	7.575	0.120542	0.217386
Val	8.585	0.190516	0.446763
Phe	4.747	0.217864	0.919112
Phe	1.414	0.224875	0.455913
Phe	2.02	0.214447	0.737633
Phe	3.535	0.219095	0.948441
Gly	6.666	0.118782	0.260663
Phe	2.727	0.212022	0.695969
Leu	8.282	0.197454	0.384354
Leu	2.424	0.19848	0.464335
Leu	1.515	0.197103	0.264722
Phe	6.868	0.224415	0.508776
Leu	3.939	0.197184	0.562836
Phe	0.606	0.215411	0.181548
Val	7.474	0.185903	0.395214
Phe	2.929	0.226189	0.445384
Val	7.171	0.191976	0.560977
Phe	0.808	0.212544	0.30144
Gly	3.03	0.11688	0.165144
Leu	5.656	0.198269	0.604915
Phe	2.323	0.223397	0.634929
Val	3.535	0.18982	0.627381
Leu	8.08	0.203574	0.237692
Val	1.111	0.186266	0.138961
Gly	4.646	0.117064	0.253614
Phe	13.837	0.225557	0.164118
Phe	5.151	0.216954	0.886517
Phe	2.02	0.2216	0.690712
Phe	6.464	0.223566	0.612832
Gly	3.131	0.117468	0.18254
Val	5.252	0.185167	0.470497
Phe	3.131	0.220139	0.937421
Leu	4.949	0.200615	0.535955
Val	5.05	0.187361	0.618727
Phe	1.01	0.227286	0.214759
Phe	7.676	0.219128	0.695108
Phe	4.848	0.21988	0.889546
Val	2.121	0.19374	0.435362
Leu	1.919	0.207301	0.38349
Leu	6.565	0.200662	0.472261
Phe	1.212	0.220415	0.569589
Phe	1.818	0.216723	0.784501
Gly	6.767	0.120992	0.243533
Val	4.747	0.187108	0.614257
Val	4.04	0.188224	0.64597
Phe	8.989	0.216235	0.53123
Phe	8.989	0.217183	0.566054
Val	6.464	0.18769	0.543636
Leu	6.565	0.198593	0.529195
Phe	5.656	0.216889	0.853223
Val	1.111	0.18501	0.126969
Phe	3.434	0.2151	0.906298
Phe	3.232	0.212212	0.735595
Phe	9.999	0.214219	0.385571
Leu	12.423	0.200418	0.122879
Phe	0.707	0.208493	0.15393
Phe	1.414	0.230284	0.181026
Phe	4.141	0.218503	0.933505
Val	1.515	0.184517	0.197565
Phe	0.909	0.217165	0.409383
Phe	1.212	0.227877	0.252157
Phe	3.535	0.223275	0.685007
Val	2.222	0.185657	0.330892
Val	1.313	0.196872	0.211124
Phe	2.525	0.219782	0.912622
Leu	3.737	0.197471	0.545576
Phe	0.707	0.204274	0.0801383
Leu	1.111	0.195665	0.139203
Val	2.929	0.189149	0.511263
Phe	1.414	0.21202	0.531614
Val	2.525	0.195567	0.494569
Leu	8.888	0.201579	0.229813
Phe	3.03	0.216029	0.967673
Phe	2.929	0.21497	0.918836
Val	2.121	0.20234	0.371794
Phe	6.363	0.216518	0.780971
Val	8.787	0.191153	0.435313
Gly	1.616	0.120708	0.0617486
Phe	8.282	0.220475	0.620003
Leu	2.424	0.200242	0.442245
Gly	5.454	0.118899	0.274417
Val	2.929	0.195332	0.531333
Phe	0.505	0.214582	0.0958772
Phe	1.01	0.21343	0.418844
Phe	2.121	0.213406	0.698847
Phe	6.161	0.222127	0.726392
Val	2.121	0.195528	0.431303
Val	6.363	0.189852	0.609802
Val	4.444	0.172962	0.0162172
Val	2.121	0.190734	0.425431
Leu	4.949	0.200286	0.546762
Phe	2.323	0.206824	0.403409
Leu	6.868	0.197984	0.509195
Phe	3.03	0.223903	0.658382
Leu	6.969	0.198213	0.491965
Phe	2.222	0.218444	0.865273
Phe	2.929	0.21755	1
Phe	2.727	0.213384	0.794959
Phe	6.868	0.218736	0.775275
Val	4.545	0.189857	0.702471
Gly	5.959	0.121036	0.260518
Phe	3.535	0.206839	0.422424
Phe	12.524	0.215923	0.365712
Val	4.444	0.181237	0.238817
Phe	12.928	0.215425	0.32616
Leu	1.212	0.202014	0.191581
Val	3.333	0.190617	0.599514
Leu	3.434	0.200719	0.472253
Val	3.838	0.188249	0.628887
Phe	15.655	0.218943	0.242276
Val	2.222	0.186085	0.342259
Gly	6.161	0.120592	0.267354
Phe	5.858	0.223459	0.642513
Phe	6.464	0.212444	0.51765
Leu	5.05	0.201278	0.517017
Phe	2.626	0.219845	0.932314
Phe	1.818	0.212994	0.651034
Phe	3.131	0.221695	0.828096
Phe	6.666	0.2144	0.616822
Phe	1.01	0.222184	0.382771
Val	2.525	0.193595	0.495002
Val	4.646	0.190612	0.706705
Leu	9.393	0.197996	0.288961
Phe	2.626	0.219177	0.954163
Leu	1.717	0.195852	0.321676
Phe	0.909	0.208887	0.248749
Phe	2.323	0.213179	0.731091
Val	16.261	0.19241	0.0921627
Val	3.737	0.189188	0.645436
Val	1.414	0.185369	0.203521
Val	6.666	0.189806	0.587427
Phe	10.403	0.209333	0.146474
Phe	9.393	0.219717	0.56082
Leu	5.353	0.199442	0.586919
Phe	8.282	0.219701	0.633686
Phe	1.919	0.219379	0.777218
Gly	2.424	0.121301	0.109682
Leu	3.434	0.203033	0.42372
Val	2.222	0.193899	0.455288
Ser	2.02	0.135936	0.0250752
Val	2.02	0.188992	0.387216
Phe	2.222	0.220485	0.806869
Phe	7.474	0.224282	0.4908
Phe	4.141	0.21057	0.563282
Leu	2.121	0.198491	0.411237
Phe	7.474	0.214526	0.562597
Val	4.141	0.192197	0.684225
Gly	1.717	0.124932	0.0550888
Val	2.02	0.189043	0.387216
Phe	3.939	0.213855	0.813323
Gly	5.555	0.119316	0.275744
Phe	3.333	0.20969	0.542257
Gly	4.141	0.117944	0.257742
Leu	2.424	0.201188	0.431853
Gly	1.414	0.121605	0.0354326
Phe	0.909	0.206247	0.172882
Phe	3.333	0.21378	0.852676
Val	2.222	0.194507	0.45494
Val	9.999	0.188664	0.332706
Phe	3.03	0.220489	0.924332
Leu	6.363	0.197781	0.56891
Val	8.989	0.189797	0.410254
Phe	7.373	0.221014	0.67857
Phe	3.232	0.213603	0.834112
Phe	2.222	0.21593	0.841316
Phe	1.414	0.216183	0.700747
Phe	0.505	0.224494	0.0758554
Phe	1.414	0.223435	0.532935
Phe	4.747	0.2217	0.780138
Phe	0.505	0.209917	0.0628823
Gly	3.838	0.119999	0.242529
Phe	6.06	0.222149	0.732448
Phe	1.111	0.222776	0.423597
Phe	1.313	0.214872	0.622453
Phe	4.141	0.220803	0.844005
Gly	5.353	0.119433	0.274276
Leu	10.908	0.19853	0.197577
Phe	3.636	0.211548	0.667398
Val	4.848	0.187218	0.611604
Val	2.323	0.184729	0.304867
Phe	6.161	0.219369	0.837063
Phe	1.01	0.209665	0.305307
Phe	0.606	0.223635	0.136249
Val	6.565	0.185675	0.436068
Val	7.07	0.191959	0.571066
Val	4.343	0.190043	0.703334
Leu	2.222	0.199421	0.425855
Phe	8.989	0.223026	0.456575
Phe	10.302	0.229126	0.108313
Val	5.05	0.186419	0.56598
Leu	1.212	0.20754	0.298715
Val	4.646	0.185706	0.538146
Phe	6.464	0.219904	0.797913
Phe	6.363	0.225341	0.457951
Ser	1.111	0.13967	0.0129055
Val	6.868	0.193082	0.578008
Val	13.736	0.188004	0.157026
Val	4.646	0.189874	0.701551
Gly	3.535	0.119886	0.224919
Leu	9.09	0.199274	0.278231
Leu	8.08	0.197002	0.410048
Gly	4.848	0.118786	0.269653
Val	2.424	0.194224	0.484787
Phe	1.212	0.219854	0.586059
Leu	6.868	0.195341	0.554489
Val	1.414	0.191831	0.251886
Val	2.424	0.191578	0.474749
Phe	1.01	0.221505	0.402889
Val	6.464	0.189433	0.595528
Leu	6.262	0.20225	0.439894
Phe	2.727	0.223842	0.658148
Phe	1.111	0.220251	0.499894
Phe	1.515	0.214138	0.669034
Phe	4.646	0.219485	0.902459
Val	4.141	0.186877	0.591813
Gly	2.929	0.118242	0.163416
Phe	5.555	0.222617	0.703083
Phe	4.04	0.216476	0.921689
Val	11.312	0.189507	0.272425
Phe	3.434	0.212482	0.752921
Val	11.413	0.188402	0.255471
Phe	1.818	0.223437	0.566538
Val	7.07	0.189811	0.558075
Phe	0.808	0.215266	0.341771
Val	4.545	0.19204	0.697472
Gly	5.959	0.121529	0.254652
Val	2.02	0.189568	0.39219
Gly	3.131	0.114525	0.144665
Gly	11.514	0.119155	0.0904717
Val	4.04	0.19353	0.652545
Phe	2.929	0.21859	0.990683
Gly	3.737	0.121904	0.212009
Phe	2.626	0.213929	0.827309
Gly	3.838	0.120571	0.238871
Phe	7.07	0.218248	0.754457
Gly	7.474	0.120437	0.222102
Phe	0.505	0.211389	0.0740599
Gly	7.878	0.11828	0.207314
Phe	2.626	0.212075	0.685067
Phe	7.878	0.219583	0.669892
Val	0.606	0.180762	0.0230151
Phe	5.858	0.219694	0.852891
Ser	2.121	0.124477	0.0671451
Phe	2.121	0.221926	0.70987
Val	1.818	0.190912	0.360294
Phe	10.201	0.220316	0.510018
Gly	8.585	0.122873	0.136358
Val	4.343	0.190818	0.704809
Val	7.171	0.19371	0.548494
Phe	6.767	0.213476	0.562489
Gly	6.969	0.117813	0.241711
Phe	2.828	0.213577	0.827769
Leu	2.323	0.201805	0.409856
Val	3.737	0.190614	0.661288
Phe	1.313	0.213749	0.573837
Phe	3.232	0.224332	0.583703
Phe	0.707	0.21273	0.234801
Phe	1.616	0.212532	0.610212
Phe	2.121	0.22153	0.729438
Val	0.909	0.187937	0.0868866
Phe	1.414	0.213828	0.62523
Phe	4.444	0.215668	0.874776
Leu	3.232	0.202188	0.442452
Phe	8.787	0.225257	0.345336
Val	4.141	0.187904	0.639931
Leu	6.464	0.200805	0.481133
Phe	2.222	0.223824	0.591637
Gly	2.222	0.117913	0.109827
Val	8.888	0.189515	0.413413
Leu	3.434	0.197715	0.533156
Gly	8.989	0.119337	0.157586
Val	2.424	0.193361	0.483155
Leu	4.444	0.2071	0.39898
Val	3.03	0.186778	0.458694
Leu	4.141	0.199799	0.516958
Phe	10.605	0.218279	0.504849
Leu	6.161	0.204107	0.382026
Phe	3.838	0.224375	0.550182
Gly	5.454	0.118747	0.274417
Phe	1.111	0.21156	0.412
Leu	1.919	0.1975	0.367302
Phe	11.817	0.215757	0.384782
Phe	13.332	0.21733	0.359329
Val	5.353	0.188047	0.630649
Phe	5.959	0.22926	0.205654
Val	4.545	0.191235	0.706681
Phe	2.929	0.212105	0.734285
Val	4.646	0.189305	0.696702
Gly	5.656	0.121356	0.254889
Phe	7.272	0.216451	0.673848
Phe	3.636	0.215252	0.909315
Leu	1.818	0.199998	0.325148
Val	4.04	0.187505	0.61872
Phe	17.17	0.219201	0.176782
Gly	6.868	0.120872	0.244119
Phe	5.757	0.209953	0.410375
Gly	9.393	0.121271	0.132691
Val	7.373	0.188651	0.511716
Val	5.757	0.189483	0.643767
Leu	5.858	0.19829	0.595722
Phe	2.525	0.211113	0.625682
Phe	5.252	0.217699	0.895312
Val	6.06	0.191628	0.644613
Val	1.515	0.189503	0.277803
Phe	1.313	0.213636	0.573837
Phe	4.141	0.210365	0.541729
Phe	0.606	0.226278	0.109593
Phe	1.01	0.216809	0.470551
Phe	2.626	0.216195	0.94513
Phe	0.606	0.213019	0.161591
Leu	7.676	0.196792	0.447885
Leu	11.918	0.200873	0.127969
Phe	1.919	0.210335	0.510894
Phe	1.313	0.209516	0.397225
Phe	2.222	0.215907	0.841316
Val	2.424	0.189731	0.456201
Phe	2.02	0.213233	0.686867
Leu	11.211	0.198181	0.19083
Phe	1.717	0.221363	0.677297
Phe	2.02	0.226938	0.35931
Phe	1.919	0.211236	0.565814
Phe	1.01	0.213983	0.434903
Phe	4.646	0.227074	0.328804
Phe	2.121	0.216531	0.833133
Phe	2.929	0.212405	0.734285
Phe	4.242	0.2158	0.885512
Phe	3.737	0.21281	0.758574
Phe	7.878	0.213655	0.464253
Gly	3.03	0.119851	0.172624
Leu	9.494	0.196893	0.304959
Val	3.333	0.191059	0.601951
Leu	4.848	0.199266	0.570406
Phe	1.313	0.218541	0.66554
Phe	4.141	0.217762	0.937518
Val	1.515	0.186802	0.247983
Phe	2.828	0.218446	0.991711
Phe	1.01	0.212661	0.400719
Phe	1.414	0.227206	0.322868
Phe	4.646	0.21644	0.89053
Phe	1.111	0.217368	0.539059
Val	1.414	0.184659	0.190028
Phe	2.323	0.221486	0.77844
Phe	4.343	0.216417	0.906039
Phe	0.606	0.223632	0.140034
Leu	6.161	0.19755	0.585658
Val	3.03	0.191227	0.552317
Leu	8.383	0.19757	0.370721
Phe	3.939	0.214053	0.813323
Val	1.717	0.190123	0.332202
Phe	2.727	0.228899	0.245396
Leu	10.201	0.196895	0.261326
Phe	1.515	0.218723	0.741383
Phe	3.636	0.21366	0.812685
Gly	4.141	0.121736	0.227331
Phe	14.948	0.216002	0.250515
Phe	6.262	0.215504	0.741431
Val	1.919	0.186941	0.327411
Phe	0.909	0.209885	0.27906
Leu	2.222	0.201785	0.396033
Leu	4.747	0.195547	0.64283
Phe	12.322	0.213995	0.295032
Phe	1.515	0.218826	0.741383
Phe	2.323	0.21466	0.808467
Leu	5.555	0.19986	0.56605
Phe	1.414	0.214666	0.651907
Phe	1.919	0.216735	0.796639
Leu	8.08	0.196952	0.410048
Phe	1.717	0.219456	0.755933
Val	9.595	0.187571	0.319884
Leu	4.242	0.197766	0.572869
Phe	10.403	0.219615	0.513542
Phe	5.757	0.218271	0.872243
Phe	4.646	0.209741	0.484888
Phe	14.544	0.216044	0.271665
Val	2.121	0.194593	0.434364
Val	2.929	0.191571	0.537887
Val	4.545	0.190731	0.707641
Phe	1.111	0.217521	0.538807
Val	1.313	0.1897	0.219144
Val	1.616	0.18604	0.25291
Phe	3.131	0.222203	0.801312
Leu	4.343	0.20001	0.519963
Phe	6.262	0.216675	0.791212
Phe	3.737	0.219074	0.934823
Phe	4.343	0.223719	0.608574
Phe	2.828	0.227789	0.31205
Val	11.716	0.189219	0.249629
Phe	1.414	0.215228	0.674893
Phe	0.808	0.211502	0.278922
Val	5.858	0.19031	0.648578
Val	1.818	0.191477	0.362447
Val	2.424	0.186905	0.386471
Phe	0.808	0.22557	0.19655
Gly	4.141	0.121254	0.240057
Phe	3.535	0.219054	0.948441
Val	6.464	0.186773	0.497111
Phe	5.353	0.219718	0.877848
Leu	3.131	0.20175	0.448592
Val	5.757	0.192061	0.662632
Phe	9.494	0.218248	0.557891
Phe	5.757	0.214141	0.698522
Gly	2.222	0.115396	0.0938167
Phe	2.121	0.226256	0.407778
Phe	4.848	0.214608	0.792806
Ser	0.909	0.13816	0.0172404
Val	2.222	0.187268	0.382669
Gly	9.999	0.119943	0.123952
Val	1.818	0.186853	0.302246
Phe	0.808	0.218139	0.342907
Phe	31.007	0.209788	0.0138117
Phe	2.828	0.214419	0.872763
Phe	2.222	0.222078	0.711828
Phe	1.515	0.218574	0.741383
Val	3.232	0.195213	0.556951
Phe	6.262	0.215439	0.721689
Val	3.535	0.187932	0.577055
Phe	2.525	0.215787	0.900528
Phe	3.737	0.219375	0.92335
Phe	1.515	0.218792	0.741383
Val	5.454	0.192842	0.673359
Val	3.03	0.18743	0.483186
Val	4.242	0.189812	0.69742
Leu	9.595	0.198708	0.261991
Val	9.595	0.189362	0.366354
Val	4.646	0.186615	0.598917
Phe	5.555	0.228012	0.291313
Phe	1.616	0.209007	0.421859
Val	3.939	0.189574	0.673439
Phe	2.222	0.210402	0.549859
Phe	5.252	0.211205	0.521596
Leu	5.353	0.196947	0.632703
Leu	2.727	0.200026	0.470272
Phe	4.545	0.217221	0.920493
Phe	3.03	0.217304	0.999006
Phe	12.322	0.220874	0.401704
Phe	4.343	0.21405	0.78516
Val	1.717	0.19294	0.334961
Phe	12.827	0.221589	0.357031
Leu	10.201	0.200601	0.189183
Phe	3.838	0.215047	0.878801
Leu	3.434	0.201955	0.442978
Val	6.161	0.18869	0.599738
Val	2.525	0.186242	0.385726
Leu	3.838	0.19909	0.519699
Phe	13.837	0.210321	0.120361
Phe	2.222	0.226836	0.368384
Leu	12.726	0.198742	0.132972
Phe	4.444	0.220807	0.843303
Phe	1.818	0.215275	0.753585
Leu	5.252	0.200505	0.556585
Val	13.433	0.190417	0.178742
Phe	5.555	0.211702	0.520958
Phe	17.473	0.219214	0.165634
Val	11.716	0.190689	0.256225
Leu	2.929	0.199525	0.483556
Phe	9.393	0.216277	0.509176
Leu	9.595	0.200018	0.231947
Phe	1.717	0.21438	0.704842
Val	3.333	0.189369	0.587808
Phe	3.232	0.216731	0.981502
Leu	5.05	0.195728	0.649867
Phe	4.444	0.212882	0.707261
Ser	2.727	0.126055	0.0676954
Val	3.939	0.187906	0.626149
Phe	1.919	0.213208	0.676872
Val	2.929	0.187286	0.467656
Leu	8.585	0.198199	0.337434
Val	18.382	0.191103	0.0597071
Gly	12.221	0.120959	0.0710212
Leu	3.636	0.196643	0.561064
Gly	1.717	0.119378	0.0737727
Leu	2.828	0.197703	0.506716
Val	2.424	0.189878	0.456201
Leu	1.414	0.196682	0.240197
Phe	5.151	0.214484	0.770324
Leu	3.131	0.199612	0.488863
Val	1.414	0.185007	0.19694
Phe	1.313	0.219601	0.648573
Phe	1.414	0.213999	0.62523
Phe	5.555	0.22266	0.703083
Gly	19.594	0.119541	0.0098665
Phe	1.515	0.215924	0.72529
Phe	1.919	0.216057	0.783832
Phe	16.665	0.213297	0.127618
Phe	0.404	0.209056	0.0227936
Leu	2.929	0.199376	0.489138
Phe	1.414	0.213852	0.62523
Val	2.626	0.184529	0.318422
Phe	2.525	0.211926	0.672395
Phe	4.747	0.213031	0.681597
Val	3.737	0.189983	0.659509
Leu	1.818	0.20176	0.317046
Phe	3.737	0.219533	0.92335
Val	4.343	0.191436	0.701056
Phe	4.242	0.215434	0.869986
Phe	0.606	0.217196	0.185662
Gly	9.898	0.120838	0.120717
Phe	4.949	0.215942	0.860251
Phe	6.363	0.219713	0.815503
Val	6.161	0.188944	0.599738
Phe	5.454	0.214724	0.74536
Leu	1.111	0.195161	0.139594
Val	3.737	0.191019	0.660942
Val	0.909	0.189061	0.0889594
Leu	7.575	0.196885	0.457571
Phe	9.393	0.216053	0.494966
Ser	1.414	0.130755	0.0174764
Phe	11.817	0.214643	0.342396
Leu	1.818	0.203588	0.318042
Gly	7.272	0.120952	0.227211
Phe	16.665	0.214794	0.15444
Gly	9.898	0.119583	0.127259
Phe	5.353	0.223055	0.678914
Phe	2.222	0.213243	0.714282
Phe	2.626	0.221832	0.816605
Leu	5.555	0.198584	0.600872
Leu	2.727	0.196379	0.510441
Phe	2.626	0.219531	0.944405
Leu	5.151	0.198477	0.607173
Phe	2.727	0.209545	0.535219
Phe	5.656	0.21666	0.841032
Leu	7.676	0.201335	0.331756
Phe	1.818	0.21073	0.54121
Val	7.676	0.190201	0.514741
Val	1.717	0.186194	0.268946
Val	6.868	0.1898	0.572012
Leu	3.333	0.198426	0.51783
Phe	5.858	0.216672	0.825415
Val	7.676	0.189697	0.510164
Leu	5.252	0.19701	0.632612
Phe	3.232	0.220717	0.892658
Phe	2.929	0.224715	0.567427
Gly	4.343	0.116075	0.233496
Phe	3.636	0.218571	0.950984
Phe	14.14	0.224615	0.188839
Val	3.434	0.187172	0.533842
Phe	8.787	0.216415	0.545721
Val	5.353	0.186813	0.569064
Phe	6.161	0.214649	0.685934
Phe	0.606	0.216098	0.184319
Gly	3.333	0.120809	0.195939
Phe	13.736	0.214625	0.269283
Val	2.828	0.189413	0.501856
Phe	1.616	0.216601	0.759522
Phe	3.535	0.217886	0.968648
Phe	13.433	0.217152	0.347461
Phe	2.424	0.213461	0.7712
Phe	2.626	0.214205	0.848625
Phe	5.757	0.213322	0.625686
Val	2.323	0.191623	0.461897
Val	4.848	0.188391	0.667353
Phe	2.828	0.214726	0.893441
Leu	4.04	0.200307	0.494207
Gly	5.555	0.120362	0.269363
Val	1.414	0.192602	0.25072
Leu	2.121	0.203224	0.366442
Val	7.272	0.186809	0.441872
Gly	2.727	0.121437	0.127513
Phe	6.161	0.217167	0.811417
Phe	0.505	0.220833	0.0951952
Val	3.03	0.18876	0.521257
Phe	7.171	0.220665	0.709764
Phe	0.707	0.221954	0.221831
Val	4.343	0.185972	0.559688
Phe	3.333	0.218869	0.97376
Phe	5.353	0.220331	0.853709
Phe	1.111	0.213831	0.487839
Phe	11.413	0.221838	0.416415
Leu	1.313	0.199407	0.210216
Phe	0.909	0.20976	0.27906
Val	5.454	0.192192	0.677437
Gly	2.626	0.115034	0.110098
Leu	1.212	0.209129	0.357371
Phe	1.212	0.224158	0.42319
Phe	2.727	0.220943	0.875334
Val	3.939	0.19291	0.659913
Phe	1.717	0.211916	0.587789
Val	2.727	0.189563	0.488034
Phe	1.111	0.214453	0.496724
Phe	11.11	0.21857	0.485808
Phe	1.212	0.214371	0.550072
Leu	5.757	0.19789	0.607087
Gly	2.323	0.115473	0.0981207
Leu	9.494	0.197342	0.298048
Leu	3.131	0.200191	0.475884
Val	4.141	0.188827	0.673682
Gly	1.919	0.116851	0.0855532
Phe	0.707	0.220158	0.25196
Phe	10.201	0.220679	0.501632
Gly	2.121	0.11735	0.102629
Val	4.343	0.182867	0.349317
Phe	0.606	0.218031	0.184301
Phe	2.525	0.219585	0.912622
Phe	7.171	0.220141	0.729953
Leu	9.09	0.199229	0.278231
Phe	6.666	0.214514	0.639232
Val	1.414	0.184035	0.17537
Val	6.06	0.193963	0.634549
Phe	11.11	0.214414	0.349284
Phe	3.737	0.219171	0.934823
Val	1.111	0.183724	0.1109
Phe	1.01	0.21641	0.469011
Gly	7.676	0.116961	0.202958
Phe	6.262	0.217689	0.82344
Val	0.808	0.190376	0.0651775
Leu	1.212	0.200467	0.181276
Phe	4.04	0.222241	0.750522
Gly	6.06	0.116433	0.238209
Phe	6.767	0.221367	0.720369
Phe	1.919	0.222413	0.636611
Phe	1.919	0.210634	0.528813
Val	8.484	0.189077	0.436419
Leu	2.323	0.199935	0.433901
Leu	2.525	0.199293	0.466408
Phe	0.808	0.2233	0.245077
Gly	4.04	0.118355	0.256151
Phe	0.909	0.215371	0.401999
Val	4.242	0.190171	0.70034
Phe	4.04	0.211199	0.616897
Gly	6.262	0.124787	0.161148
Phe	5.05	0.222114	0.757753
Gly	6.464	0.118647	0.266256
Phe	0.707	0.212327	0.228994
Phe	2.02	0.214959	0.766364
Val	2.02	0.183041	0.208995
Phe	4.747	0.219745	0.890448
Val	3.03	0.188585	0.513171
Phe	4.545	0.219858	0.891962
Gly	3.434	0.120125	0.212949
Phe	2.222	0.21063	0.549859
Phe	1.111	0.217413	0.539059
Gly	7.878	0.118619	0.208665
Leu	2.323	0.205936	0.387728
Phe	1.616	0.208536	0.407266
Val	5.05	0.188529	0.658313
Gly	2.929	0.121655	0.141293
Leu	5.959	0.198828	0.574915
Val	15.15	0.190056	0.122968
Phe	1.212	0.211344	0.436986
Phe	10.1	0.218424	0.528997
Phe	4.141	0.221466	0.799891
Phe	2.727	0.221416	0.852596
Phe	1.818	0.219845	0.755166
Phe	1.919	0.224329	0.506913
Gly	8.888	0.116214	0.142196
Val	2.929	0.190955	0.533835
Phe	1.515	0.21998	0.711042
Phe	1.212	0.209434	0.370151
Phe	2.929	0.215519	0.952048
Val	7.878	0.190174	0.498629
Leu	4.848	0.202366	0.472926
Phe	3.535	0.212082	0.722398
Phe	1.818	0.210945	0.54121
Phe	22.826	0.222079	0.0484275
Val	3.939	0.188612	0.65
Phe	1.515	0.213296	0.623756
Phe	1.717	0.223122	0.583163
Val	2.02	0.193432	0.413354
Phe	6.06	0.220733	0.805795
Phe	2.323	0.223432	0.634929
Gly	4.04	0.117299	0.248779
Val	5.05	0.187297	0.618727
Leu	3.737	0.200669	0.476631
Phe	7.272	0.223333	0.552833
Leu	3.838	0.19961	0.503777
Phe	2.323	0.219596	0.861511
Phe	1.818	0.21986	0.755166
Phe	1.818	0.22431	0.523691
Phe	3.838	0.215597	0.909621
Phe	1.01	0.215853	0.466579
Val	13.534	0.188028	0.163033
Phe	6.363	0.219596	0.815503
Phe	6.969	0.212699	0.47483
Val	2.525	0.187191	0.407129
Leu	5.555	0.20004	0.56605
Leu	6.464	0.197647	0.55822
Ser	2.424	0.137847	0.0293415
Phe	2.222	0.223931	0.591637
Phe	1.919	0.226307	0.397961
Gly	3.636	0.116269	0.214882
Val	6.363	0.190527	0.618916
Phe	4.141	0.225911	0.42952
Val	9.898	0.189576	0.34838
Gly	4.242	0.119051	0.262435
Phe	4.343	0.22163	0.775801
Leu	7.272	0.199149	0.441406
Phe	2.222	0.215343	0.817525
Phe	6.262	0.206923	0.31728
Val	0.606	0.189949	0.0334229
Val	13.534	0.188226	0.163033
Phe	8.989	0.219337	0.586984
Phe	3.535	0.221293	0.822602
Phe	7.676	0.221959	0.603695
Phe	0.808	0.217646	0.345067
Phe	2.727	0.219258	0.959491
Phe	2.323	0.221573	0.77844
Val	5.151	0.189727	0.684994
Phe	1.717	0.206955	0.356912
Val	4.444	0.191861	0.699902
Leu	5.151	0.199416	0.583552
Phe	6.969	0.224144	0.527971
Phe	0.707	0.21994	0.25196
Phe	0.808	0.211372	0.270822
Phe	7.272	0.219236	0.731859
Val	5.555	0.189074	0.648579
Leu	1.515	0.203999	0.274889
Phe	2.727	0.222274	0.775362
Val	2.929	0.184047	0.327411
Phe	0.808	0.22424	0.228775
Leu	1.616	0.198953	0.281284
Phe	1.212	0.223884	0.438869
Gly	2.02	0.11492	0.0802379
Phe	1.515	0.213651	0.639548
Leu	6.767	0.199179	0.490489
Leu	3.131	0.195865	0.542027
Val	5.757	0.188985	0.636199
Phe	6.767	0.209214	0.314501
Phe	5.151	0.216407	0.862734
Phe	2.828	0.216804	0.980862
Phe	1.01	0.207536	0.241334
Leu	2.323	0.197695	0.459264
Phe	1.414	0.220623	0.661561
Val	1.818	0.186692	0.302246
Val	6.06	0.186404	0.505848
Phe	12.019	0.218774	0.441968
Phe	3.131	0.208214	0.474458
Gly	4.141	0.116276	0.236794
Phe	8.282	0.217904	0.631725
Val	2.02	0.187133	0.34447
Val	3.434	0.194846	0.578413
Phe	0.909	0.215477	0.405025
Phe	3.131	0.221078	0.877245
Leu	3.232	0.200764	0.470299
Leu	6.565	0.200559	0.472261
Val	7.171	0.186188	0.414271
Phe	3.131	0.217769	0.997687
Val	4.949	0.186824	0.5898
Phe	1.919	0.217098	0.800477
Phe	1.616	0.212521	0.610212
Phe	8.282	0.212808	0.391821
Phe	5.05	0.218142	0.908408
Phe	0.909	0.220409	0.367767
Phe	13.13	0.220715	0.356359
Val	1.01	0.184779	0.0976533
Phe	1.616	0.206804	0.345836
Val	1.818	0.189871	0.353512
Phe	2.828	0.215766	0.945965
Phe	1.111	0.207281	0.261862
Leu	8.787	0.198796	0.315439
Leu	1.313	0.198815	0.210036
Phe	1.414	0.216687	0.70673
Gly	5.252	0.115	0.207816
Val	1.919	0.187514	0.33553
Phe	8.383	0.218486	0.630452
Val	3.737	0.192811	0.64234
Phe	1.818	0.213603	0.684914
Phe	7.07	0.208681	0.282857
Phe	1.818	0.229627	0.217483
Val	5.959	0.1868	0.530751
Phe	1.212	0.211102	0.436986
Val	3.03	0.192282	0.554409
Phe	7.979	0.220916	0.624254
Gly	6.868	0.120128	0.251209
Val	4.444	0.194639	0.650951
Phe	3.737	0.215209	0.901694
Phe	7.878	0.219519	0.673957
Gly	3.131	0.116605	0.176104
Leu	2.929	0.203313	0.41754
Phe	6.767	0.214355	0.608517
Phe	3.939	0.215292	0.888597
Val	2.828	0.188702	0.488947
Phe	0.909	0.210454	0.299037
Phe	2.626	0.218654	0.961525
Phe	3.333	0.213044	0.782406
Val	4.747	0.197247	0.611424
Phe	1.616	0.218173	0.766058
Gly	11.817	0.118549	0.0842704
Phe	0.808	0.215958	0.346023
Phe	4.242	0.221213	0.822288
Phe	1.616	0.20755	0.367979
Phe	1.919	0.22053	0.741796
Phe	1.717	0.216113	0.760838
Phe	1.01	0.213037	0.410012
Phe	5.05	0.220671	0.843218
Val	12.524	0.185803	0.156532
Phe	9.393	0.217589	0.551425
Val	8.686	0.189261	0.420531
Val	2.02	0.191142	0.408612
Phe	0.707	0.21902	0.262909
Phe	5.959	0.219312	0.852799
Phe	10.807	0.217246	0.479597
Gly	4.949	0.116699	0.248558
Val	3.434	0.189867	0.610343
Phe	3.232	0.22044	0.912856
Leu	8.08	0.195997	0.431072
Phe	4.242	0.212075	0.648696
Val	7.777	0.187635	0.449378
Phe	2.929	0.217897	0.999452
Phe	2.828	0.207698	0.457312
Phe	3.636	0.218249	0.957723
Ser	0.808	0.13258	0.0193161
Val	1.212	0.183787	0.132186
Phe	2.525	0.218804	0.940934
Phe	1.313	0.223798	0.484374
Val	4.343	0.185346	0.516133
Phe	1.717	0.217701	0.779572
Phe	4.04	0.210448	0.570829
Val	5.555	0.186094	0.518004
Val	11.615	0.187498	0.225953
Val	9.494	0.194296	0.355421
Gly	6.565	0.113895	0.16505
Val	7.272	0.189413	0.534982
Phe	12.322	0.219709	0.420194
Val	1.313	0.187168	0.20397
Phe	6.969	0.217197	0.743985
Leu	1.414	0.197275	0.238647
Phe	0.808	0.218259	0.340121
Val	11.413	0.187764	0.243507
Phe	0.404	0.229529	0.0220077
Val	5.959	0.193458	0.643618
Phe	2.727	0.222138	0.802434
Phe	1.616	0.216849	0.76364
Leu	1.616	0.202376	0.277988
Leu	2.828	0.203584	0.412018
Leu	15.15	0.197977	0.0807771
Val	4.848	0.200609	0.530731
Phe	2.626	0.21639	0.94513
Phe	4.04	0.219196	0.922409
Phe	1.818	0.216412	0.779141
Phe	1.717	0.218535	0.770434
Val	5.252	0.188834	0.657865
Val	5.252	0.18886	0.657865
Phe	1.717	0.212263	0.605908
Leu	4.646	0.200557	0.520087
Leu	1.717	0.201773	0.296311
Phe	1.111	0.210927	0.387921
Phe	7.272	0.215892	0.657756
Val	12.221	0.191354	0.228188
Val	6.464	0.186951	0.513776
Phe	0.606	0.21305	0.161591
Phe	7.373	0.220035	0.71108
Leu	1.414	0.199854	0.235227
Phe	1.414	0.219521	0.700403
Phe	6.161	0.221027	0.783413
Phe	6.666	0.223771	0.574214
Gly	3.939	0.117305	0.245632
Leu	1.515	0.194544	0.273581
Phe	2.828	0.219402	0.968024
Val	1.818	0.195609	0.35172
Phe	2.02	0.222124	0.670883
Val	0.606	0.178758	0.0197255
Leu	5.151	0.199838	0.564605
Phe	3.232	0.221898	0.821346
Gly	7.878	0.119648	0.207599
Phe	1.111	0.207501	0.272082
Phe	4.242	0.213328	0.745981
Leu	3.838	0.199435	0.511806
Gly	4.141	0.115631	0.223255
Phe	6.666	0.223633	0.59942
Phe	3.535	0.221108	0.846317
Phe	5.454	0.219726	0.873332
Phe	2.424	0.22008	0.875883
Phe	2.929	0.219655	0.958739
Phe	5.353	0.213643	0.683513
Leu	1.414	0.206643	0.317665
Val	1.515	0.192487	0.280283
Val	3.131	0.187713	0.511478
Val	1.919	0.193557	0.387248
Phe	6.262	0.222288	0.699312
Phe	3.737	0.215768	0.916085
Phe	6.363	0.217382	0.804743
Leu	5.858	0.201067	0.520366
Phe	11.312	0.223254	0.362754
Phe	8.181	0.21902	0.648062
Phe	11.11	0.219238	0.484763
Phe	3.838	0.225562	0.4608
Val	9.595	0.189058	0.361118
Gly	4.848	0.119802	0.267488
Phe	9.898	0.220018	0.530765
Phe	15.251	0.215881	0.238403
Val	9.696	0.188607	0.342704
Phe	3.939	0.21306	0.744594
Phe	22.927	0.217986	0.0551209
Leu	3.232	0.202721	0.429752
Phe	7.474	0.217933	0.70766
Phe	4.848	0.221479	0.803799
Phe	1.212	0.22099	0.549113
Leu	2.929	0.198123	0.50813
Val	2.929	0.191493	0.537887
Phe	10.605	0.220098	0.498386
Phe	11.615	0.218559	0.460011
Phe	3.939	0.216507	0.934819
Val	3.838	0.19008	0.670947
Leu	4.646	0.199168	0.559007
Val	10.706	0.18844	0.288174
Phe	11.009	0.221126	0.457099
Phe	4.848	0.214003	0.74776
Val	1.01	0.180868	0.0582304
Phe	2.626	0.216451	0.94513
Leu	2.626	0.197322	0.495995
Gly	5.05	0.117559	0.259792
Phe	9.191	0.222629	0.465145
Phe	3.737	0.220479	0.875518
Phe	5.353	0.208777	0.396169
Phe	2.424	0.212173	0.681835
Phe	2.323	0.217053	0.890008
Phe	4.646	0.218144	0.922167
Val	15.15	0.186739	0.102298
Phe	1.414	0.22481	0.455913
Val	11.918	0.187827	0.221802
Leu	8.08	0.19883	0.361935
Leu	1.717	0.202565	0.297148
Val	3.838	0.19533	0.602232
Ser	2.626	0.135851	0.0260305
Leu	2.424	0.20341	0.398333
Val	2.121	0.184962	0.294675
Gly	7.676	0.117385	0.20768
Leu	2.929	0.198862	0.4944
Phe	17.978	0.220105	0.142705
Val	6.666	0.189549	0.581085
Leu	6.161	0.197181	0.590949
Val	1.515	0.185162	0.213811
Phe	7.979	0.220261	0.646342
Phe	0.909	0.201571	0.0917071
Val	5.757	0.186945	0.561062
Leu	13.938	0.198459	0.105979
Val	3.636	0.188015	0.602634
Leu	2.121	0.212972	0.679618
Phe	3.131	0.217897	0.996591
Phe	4.747	0.220018	0.877317
Phe	5.757	0.223998	0.589574
Phe	1.919	0.2148	0.752872
Phe	5.555	0.224958	0.534531
Leu	5.353	0.200437	0.557455
Gly	1.919	0.115691	0.0785461
Phe	1.616	0.222753	0.598595
Val	8.383	0.186823	0.367898
Phe	10.302	0.219138	0.521983
Phe	17.069	0.216838	0.17412
Phe	1.212	0.228155	0.237963
Phe	7.373	0.2183	0.722047
Val	6.464	0.19403	0.605021
Phe	1.414	0.221978	0.603685
Leu	5.656	0.200337	0.552716
Val	7.272	0.187687	0.48567
Phe	0.404	0.220533	0.0433296
Leu	6.464	0.199614	0.512391
Phe	3.333	0.216185	0.967175
Gly	3.333	0.116517	0.190842
Phe	15.554	0.217674	0.24413
Phe	5.151	0.220593	0.842167
Val	1.414	0.184621	0.190028
Val	9.09	0.190231	0.408519
Phe	3.03	0.215943	0.967673
Ser	0.909	0.132131	0.0188681
Phe	0.707	0.218597	0.265761
Phe	0.909	0.223746	0.278226
Val	12.928	0.188669	0.192796
Phe	7.171	0.218926	0.743797
Val	2.525	0.18348	0.268521
Phe	7.979	0.217049	0.633397
Val	3.434	0.188751	0.591503
Val	2.121	0.189061	0.404387
Phe	6.767	0.217654	0.774312
Phe	2.121	0.217899	0.840918
Leu	2.929	0.197428	0.51559
Ser	0.707	0.127562	0.0135409
Phe	1.414	0.219944	0.68369
Phe	1.717	0.218847	0.770434
Val	3.232	0.186416	0.473815
Val	5.555	0.18882	0.639716
Gly	2.727	0.117563	0.140872
Leu	6.969	0.199801	0.457711
Leu	1.919	0.198744	0.360011
Phe	2.929	0.219014	0.982492
Phe	2.525	0.218846	0.940934
Leu	5.858	0.196167	0.6252
Val	18.079	0.191574	0.063923
Leu	1.414	0.201219	0.237233
Leu	5.252	0.199166	0.586024
Phe	1.212	0.224586	0.40734
Phe	0.707	0.210373	0.189457
Phe	2.02	0.215866	0.799203
Phe	2.323	0.21664	0.883895
Val	1.111	0.187756	0.146221
Phe	1.313	0.207114	0.310455
Gly	9.09	0.116945	0.143682
Phe	9.09	0.21892	0.583633
Phe	1.515	0.219501	0.729285
Val	2.727	0.181863	0.224343
Phe	8.08	0.225407	0.358127
Gly	7.07	0.116419	0.215213
Phe	22.119	0.219082	0.0638789
Val	0.707	0.179947	0.0242345
Phe	8.686	0.220858	0.581071
Phe	9.393	0.222918	0.455649
Phe	1.919	0.22689	0.356845
Val	5.151	0.187104	0.59802
Leu	12.726	0.198055	0.140104
Val	4.747	0.192798	0.688994
Val	9.393	0.18933	0.379291
Gly	3.636	0.118855	0.235583
Phe	0.808	0.213678	0.320458
Phe	2.323	0.216524	0.883895
Phe	2.222	0.218017	0.867972
Leu	2.525	0.202094	0.423888
Phe	6.969	0.2157	0.671308
Phe	9.09	0.219234	0.582224
Phe	3.737	0.219868	0.909573
Phe	12.726	0.218589	0.401767
Phe	3.333	0.219085	0.964705
Phe	6.161	0.21518	0.729076
Val	1.313	0.187239	0.20397
Val	2.222	0.18842	0.406871
Val	7.272	0.191581	0.553724
Phe	3.838	0.208175	0.454064
Gly	5.656	0.120982	0.260771
Gly	3.232	0.116892	0.18583
Val	2.02	0.184899	0.281959
Val	2.626	0.184552	0.332311
Phe	13.13	0.212931	0.227151
Leu	1.111	0.197967	0.139066
Val	6.767	0.191225	0.594298
Val	6.06	0.187796	0.571399
Val	3.838	0.187395	0.602197
Val	3.737	0.189598	0.65164
Phe	1.515	0.220575	0.687174
Leu	6.767	0.201209	0.427305
Ser	0.505	0.135752	0.0107048
Phe	1.212	0.218586	0.602298
Val	1.414	0.186835	0.225934
Val	18.483	0.190263	0.0587141
Val	4.646	0.191044	0.706448
Phe	0.707	0.22695	0.138197
Phe	1.111	0.220299	0.499894
Gly	6.161	0.119718	0.272406
Val	4.646	0.189609	0.696702
Val	2.02	0.184818	0.270184
Phe	8.08	0.217259	0.634618
Phe	0.909	0.211244	0.318431
Val	1.111	0.193224	0.14321
Phe	1.212	0.21715	0.604896
Leu	3.434	0.199658	0.494049
Phe	1.414	0.20934	0.404671
Val	3.535	0.189834	0.627381
Phe	7.878	0.219865	0.669892
Gly	2.02	0.120857	0.0947736
Leu	1.717	0.199758	0.30238
Leu	6.767	0.196251	0.551391
Phe	5.151	0.212171	0.60074
Phe	1.919	0.214434	0.725527
Val	3.838	0.18299	0.333979
Phe	0.404	0.216622	0.0425466
Val	8.383	0.187267	0.394779
Phe	1.717	0.22522	0.457071
Phe	1.313	0.21904	0.661258
Phe	3.333	0.213484	0.830161
Leu	2.929	0.20318	0.422263
Gly	1.919	0.117119	0.087416
Ser	2.424	0.13737	0.0295864
Val	0.909	0.186672	0.0834124
Phe	2.525	0.222818	0.723666
Gly	11.312	0.116794	0.0863018
Phe	4.444	0.207842	0.414031
Phe	1.919	0.214585	0.739794
Gly	8.383	0.118522	0.183854
Phe	1.313	0.218976	0.661258
Val	2.121	0.192707	0.435038
Phe	2.222	0.215762	0.830244
Val	7.373	0.188311	0.501913
Phe	0.808	0.223655	0.236933
Val	3.232	0.192141	0.584478
Phe	2.02	0.232882	0.0971649
Leu	2.121	0.196105	0.42827
Leu	1.111	0.199611	0.143183
Phe	4.747	0.218757	0.915252
Phe	0.808	0.217282	0.346584
Leu	5.959	0.200868	0.514031
Phe	2.626	0.219756	0.932314
Phe	11.615	0.217133	0.435297
Phe	2.828	0.217805	0.994876
Phe	2.121	0.210186	0.522645
Leu	6.464	0.201306	0.457584
Phe	2.121	0.215275	0.795964
Gly	12.423	0.118345	0.0725976
Gly	4.545	0.117797	0.261409
Phe	4.949	0.222164	0.75727
Val	3.333	0.188977	0.581538
Phe	0.808	0.209407	0.227668
Val	5.959	0.18925	0.62294
Phe	7.373	0.218228	0.722047
Phe	4.646	0.218468	0.921055
Phe	1.717	0.222654	0.603311
Phe	1.111	0.216498	0.536388
Phe	1.919	0.216307	0.791072
Gly	4.848	0.116141	0.234869
Leu	5.252	0.200724	0.545454
Phe	5.555	0.217614	0.877333
Phe	6.767	0.223664	0.568159
Phe	0.505	0.218568	0.101221
Phe	5.252	0.217513	0.888847
Phe	2.121	0.22029	0.780418
Leu	3.434	0.19657	0.550689
Phe	0.707	0.230919	0.079667
Phe	0.505	0.223302	0.0816819
Phe	9.191	0.217367	0.554376
Leu	3.939	0.202802	0.431981
Phe	0.707	0.227081	0.132595
Leu	6.161	0.201954	0.459892
Val	2.222	0.188092	0.399418
Val	2.727	0.184195	0.312355
Leu	4.545	0.198751	0.569375
Val	7.07	0.188309	0.525652
Leu	2.02	0.204388	0.350068
Phe	8.787	0.220809	0.576102
Val	4.04	0.185703	0.52618
Phe	4.545	0.218614	0.919281
Phe	6.464	0.221078	0.760865
Val	5.656	0.197251	0.621782
Val	4.242	0.185379	0.513964
Leu	1.616	0.200497	0.277334
Leu	2.222	0.200587	0.40919
Phe	2.929	0.212332	0.734285
Phe	5.05	0.219162	0.902646
Phe	3.131	0.215289	0.937514
Phe	2.828	0.214346	0.872763
Phe	5.858	0.215254	0.756474
Phe	2.929	0.217809	1
Phe	0.606	0.233207	0.0442981
Val	2.525	0.189662	0.467505
Phe	0.808	0.206808	0.158345
Phe	6.767	0.217783	0.774312
Val	3.939	0.188512	0.65
Val	3.03	0.188894	0.521257
Gly	8.585	0.118167	0.172154
Val	4.949	0.184762	0.461134
Phe	3.838	0.225077	0.490217
Leu	6.565	0.20047	0.483225
Phe	8.888	0.219751	0.590841
Phe	3.838	0.218256	0.945143
Leu	14.039	0.199108	0.0976578
Phe	3.131	0.222686	0.744238
Phe	1.515	0.220499	0.699772
Val	1.01	0.193082	0.108933
Leu	1.313	0.199999	0.210963
Phe	1.616	0.222163	0.636168
Val	0.606	0.190833	0.0332601
Gly	1.616	0.124971	0.0491328
Phe	1.818	0.209203	0.455242
Gly	2.323	0.118473	0.11512
Phe	6.565	0.211418	0.443854
Phe	1.01	0.206527	0.212311
Val	7.878	0.190951	0.504062

## Sheet: Fig6F_2
AminoAcid	DwellTime	Blockade	Density
Gly	11.817	0.120071	0.281492
Gly	2.525	0.118463	0.272994
Val	12.423	0.189047	0.410004
Leu	15.453	0.199445	0.253373
Val	4.545	0.183679	0.7294
Ser	2.626	0.137785	0.340338
Val	6.969	0.193581	0.910154
Phe	2.424	0.229836	0.0480237
Ser	2.323	0.135276	0.327334
Leu	13.635	0.195643	0.354947
Val	5.05	0.187565	0.924099
Phe	10.201	0.214874	0.102051
Val	1.616	0.192483	0.47096
Leu	3.535	0.196342	0.781356
Leu	4.646	0.203201	0.585703
Leu	1.313	0.202557	0.205056
Gly	5.454	0.119536	0.493471
Val	11.009	0.188405	0.496074
Gly	11.413	0.121133	0.316049
Val	13.635	0.185369	0.304487
Leu	5.555	0.198355	0.829169
Leu	2.929	0.198034	0.762849
Val	8.383	0.188366	0.752282
Ser	1.919	0.133836	0.259938
Val	1.818	0.184735	0.490134
Gly	4.848	0.120059	0.530061
Ser	8.282	0.126165	0.499368
Leu	5.555	0.199602	0.775042
Leu	13.635	0.198776	0.316889
Val	2.222	0.187053	0.681269
Val	3.333	0.191385	0.817441
Gly	8.08	0.118996	0.371276
Val	4.646	0.195491	0.878884
Val	7.676	0.188252	0.827967
Ser	9.09	0.129016	0.49976
Val	5.454	0.184996	0.853068
Val	4.444	0.183037	0.691389
Phe	1.414	0.217027	0.132355
Ser	6.262	0.128671	0.599988
Phe	6.868	0.213252	0.188501
Gly	4.646	0.119291	0.510338
Val	9.191	0.187662	0.650215
Val	2.121	0.190494	0.705962
Ser	5.454	0.129254	0.650131
Ser	3.03	0.130644	0.522093
Ser	2.727	0.131472	0.45362
Val	2.02	0.187993	0.634805
Phe	0.808	0.210742	0.0515907
Val	1.414	0.183485	0.287237
Phe	2.02	0.217843	0.159314
Val	3.939	0.192928	0.845295
Ser	2.323	0.137763	0.290729
Ser	3.939	0.128171	0.655911
Ser	4.848	0.128622	0.677977
Val	4.04	0.18481	0.713332
Val	3.535	0.184157	0.643952
Ser	5.959	0.128087	0.616998
Phe	2.727	0.211377	0.301601
Ser	4.848	0.130445	0.672524
Val	3.434	0.183435	0.60971
Val	5.252	0.186431	0.899135
Ser	5.151	0.125663	0.644829
Ser	2.222	0.131963	0.334541
Ser	2.02	0.1511	0.0645397
Val	8.585	0.183431	0.582043
Ser	2.121	0.130987	0.312557
Leu	10.504	0.199484	0.444277
Phe	7.575	0.211422	0.218597
Val	2.525	0.191077	0.811732
Val	3.434	0.191231	0.816669
Val	7.373	0.19446	0.854795
Gly	2.222	0.121632	0.263435
Val	2.525	0.189573	0.791152
Val	1.01	0.192165	0.139846
Ser	7.878	0.127437	0.522857
Gly	2.323	0.116472	0.20174
Val	4.04	0.18744	0.800293
Val	1.515	0.188252	0.407058
Gly	4.343	0.118578	0.483615
Val	2.525	0.193292	0.817082
Ser	4.04	0.127978	0.662506
Leu	2.727	0.201539	0.652337
Phe	7.878	0.208652	0.289617
Ser	3.333	0.130287	0.58038
Val	11.009	0.188839	0.500802
Val	4.444	0.185546	0.793488
Gly	5.454	0.11965	0.496922
Ser	3.03	0.133159	0.499464
Leu	3.939	0.194973	0.823476
Val	15.453	0.19184	0.302457
Ser	1.717	0.130522	0.227761
Val	1.616	0.18044	0.3061
Ser	5.555	0.130456	0.640163
Val	5.757	0.194222	0.967447
Gly	3.636	0.11331	0.283394
Val	2.525	0.189304	0.786776
Ser	4.646	0.130769	0.672997
Gly	16.463	0.11999	0.162164
Leu	16.16	0.197982	0.248921
Ser	1.515	0.124207	0.158309
Leu	7.07	0.198246	0.763307
Ser	4.747	0.129362	0.67978
Val	14.241	0.190884	0.342569
Phe	1.313	0.217551	0.115151
Ser	14.645	0.130477	0.284262
Val	9.999	0.188779	0.585093
Val	5.252	0.18695	0.919543
Val	3.333	0.189247	0.791003
Leu	2.626	0.202966	0.594356
Phe	1.111	0.234431	0.0346968
Ser	3.939	0.134817	0.584485
Ser	5.252	0.132485	0.632303
Val	2.727	0.195153	0.817402
Val	1.414	0.191374	0.357068
Ser	0.808	0.132104	0.0818004
Leu	9.494	0.197805	0.557745
Val	3.131	0.191023	0.81841
Leu	0.909	0.198421	0.100401
Leu	6.161	0.202125	0.639817
Ser	3.838	0.128859	0.648455
Val	1.818	0.184483	0.484071
Ser	1.818	0.137322	0.215749
Val	7.878	0.188701	0.817078
Leu	4.646	0.195546	0.878884
Gly	6.969	0.114136	0.277846
Ser	9.898	0.136091	0.421744
Leu	9.999	0.200264	0.451638
Val	7.777	0.187537	0.804354
Val	6.868	0.1886	0.913753
Ser	18.281	0.131062	0.195762
Val	1.515	0.1874	0.398819
Val	7.777	0.185601	0.74542
Val	1.414	0.193696	0.348267
Val	1.515	0.185993	0.381775
Val	5.454	0.192854	0.987656
Val	5.151	0.18701	0.913636
Ser	3.03	0.13046	0.523116
Gly	3.03	0.121258	0.419779
Ser	7.474	0.13238	0.529541
Val	5.252	0.18809	0.950043
Ser	1.313	0.130101	0.163681
Ser	13.534	0.131792	0.321763
Val	12.524	0.187746	0.388628
Ser	3.232	0.133654	0.527992
Gly	10.1	0.118162	0.300274
Ser	1.313	0.123517	0.127703
Val	4.545	0.185617	0.809376
Val	12.524	0.188836	0.402234
Ser	2.626	0.127723	0.43109
Ser	1.919	0.136275	0.241537
Val	6.868	0.189034	0.922678
Ser	17.978	0.13169	0.201642
Val	1.919	0.195375	0.596624
Ser	5.757	0.132585	0.603722
Val	6.161	0.193217	0.97409
Val	5.353	0.190027	0.987838
Gly	5.353	0.120157	0.515851
Leu	3.03	0.194448	0.82264
Leu	17.675	0.196118	0.216343
Val	4.949	0.187772	0.918792
Phe	6.767	0.211011	0.25003
Val	4.848	0.193359	0.941815
Ser	0.808	0.130299	0.0808363
Val	7.272	0.186212	0.815201
Ser	10.807	0.131047	0.441154
Gly	21.21	0.115897	0.0650521
Val	2.626	0.187145	0.741147
Ser	2.424	0.134701	0.355957
Val	2.323	0.18729	0.707572
Val	4.949	0.187659	0.918792
Val	5.555	0.186441	0.912399
Ser	4.141	0.126208	0.65246
Ser	18.988	0.134456	0.1725
Leu	3.838	0.199182	0.712081
Leu	6.06	0.198191	0.826407
Phe	1.818	0.210002	0.249783
Leu	2.424	0.202453	0.589011
Leu	1.01	0.199081	0.126537
Val	6.666	0.190752	0.955423
Leu	4.242	0.199251	0.730004
Phe	1.414	0.218235	0.127715
Val	7.676	0.187314	0.80786
Val	5.05	0.186296	0.882183
Val	10.403	0.189747	0.56124
Val	6.464	0.185635	0.853055
Ser	21.513	0.133774	0.125017
Val	3.838	0.187662	0.783036
Val	3.232	0.194234	0.817682
Leu	10.908	0.197985	0.454583
Ser	2.323	0.130893	0.361035
Val	2.02	0.185382	0.57571
Val	8.585	0.19279	0.747849
Val	7.676	0.185902	0.763093
Leu	5.454	0.199183	0.79098
Leu	6.969	0.197243	0.808092
Val	2.727	0.183776	0.624953
Val	1.515	0.188796	0.411629
Val	5.454	0.18621	0.902157
Ser	19.493	0.130546	0.169484
Val	8.181	0.18906	0.786818
Val	7.272	0.188239	0.870335
Val	20.604	0.186151	0.121069
Leu	3.333	0.206059	0.478186
Phe	0.606	0.230867	0.0187589
Ser	4.242	0.131864	0.65613
Phe	14.544	0.211173	0.107497
Val	14.746	0.186851	0.289712
Ser	10.908	0.1323	0.432857
Val	3.434	0.186185	0.710015
Ser	4.646	0.133694	0.626852
Gly	15.756	0.120538	0.18153
Val	0.808	0.187821	0.0726871
Ser	7.373	0.129535	0.547122
Val	5.151	0.187921	0.940909
Leu	5.656	0.199308	0.786125
Leu	8.383	0.196958	0.68325
Leu	2.424	0.200004	0.670799
Val	2.525	0.192022	0.817022
Gly	3.939	0.118392	0.455246
Ser	11.716	0.137128	0.340014
Gly	19.392	0.119131	0.109823
Phe	4.04	0.217854	0.149609
Ser	3.131	0.134345	0.497669
Val	5.959	0.18819	0.959443
Phe	2.626	0.209697	0.352179
Ser	1.01	0.127336	0.109342
Val	2.323	0.189632	0.758395
Val	9.09	0.192642	0.694839
Val	3.636	0.191504	0.824321
Val	3.131	0.181726	0.533259
Ser	13.332	0.133402	0.322858
Ser	16.463	0.133574	0.229154
Leu	5.454	0.19828	0.83338
Ser	2.929	0.13122	0.499676
Gly	12.827	0.11689	0.197162
Ser	20.402	0.133066	0.148694
Ser	1.111	0.132014	0.133372
Val	16.665	0.189651	0.25312
Ser	7.272	0.134359	0.507964
Leu	7.272	0.197348	0.778847
Val	4.545	0.191223	0.92055
Val	7.676	0.186336	0.779371
Val	2.323	0.186007	0.672182
Gly	2.424	0.11628	0.214987
Ser	3.03	0.125004	0.489291
Phe	15.352	0.210507	0.10486
Val	2.424	0.187623	0.7356
Gly	6.262	0.120651	0.479337
Leu	13.231	0.198771	0.331522
Val	4.848	0.186264	0.865015
Ser	3.838	0.138719	0.458343
Ser	8.181	0.135843	0.460346
Leu	7.373	0.198919	0.70675
Phe	3.838	0.227978	0.0456142
Val	6.767	0.186974	0.881502
Ser	3.03	0.129275	0.524818
Gly	4.444	0.118419	0.482494
Val	11.211	0.190015	0.495854
Val	3.03	0.183886	0.627499
Ser	5.05	0.133415	0.625104
Gly	3.838	0.112428	0.272856
Phe	6.262	0.210212	0.288452
Val	19.392	0.188273	0.16527
Phe	0.404	0.216284	0.0186301
Ser	10.1	0.127196	0.454952
Leu	1.717	0.197	0.473081
Val	10.504	0.188269	0.533016
Ser	13.534	0.132694	0.318761
Val	4.949	0.194686	0.925954
Ser	7.575	0.132488	0.525712
Ser	19.19	0.132426	0.174901
Val	8.484	0.194904	0.72685
Leu	5.454	0.198062	0.838467
Gly	2.828	0.116792	0.284636
Ser	4.646	0.131456	0.666636
Ser	3.333	0.130628	0.578661
Ser	9.494	0.134076	0.463618
Leu	2.121	0.203648	0.478908
Val	2.323	0.185801	0.664417
Ser	4.141	0.133646	0.622738
Val	6.161	0.18527	0.853395
Leu	5.555	0.198155	0.839453
Phe	0.808	0.224376	0.0330773
Val	5.151	0.190479	0.979962
Val	2.828	0.19171	0.831273
Phe	8.181	0.2086	0.277176
Ser	15.15	0.131193	0.270158
Val	4.444	0.180859	0.585016
Ser	1.313	0.134981	0.156308
Gly	3.434	0.120028	0.450366
Leu	3.131	0.197092	0.776511
Val	3.131	0.194262	0.820149
Ser	3.838	0.133489	0.606506
Leu	3.232	0.20467	0.529716
Gly	9.696	0.116422	0.273973
Ser	3.03	0.129435	0.524929
Val	8.585	0.18782	0.719701
Val	2.626	0.181866	0.539965
Val	4.949	0.186204	0.874115
Ser	6.565	0.1331	0.553597
Ser	9.696	0.131392	0.481615
Val	15.251	0.188906	0.2942
Val	8.08	0.190215	0.813278
Val	3.333	0.186977	0.734848
Val	1.818	0.195797	0.542919
Val	0.404	0.185378	0.0372918
Leu	11.312	0.197211	0.444611
Val	2.828	0.191057	0.82535
Ser	10.605	0.128941	0.447623
Ser	14.443	0.132529	0.288356
Gly	15.554	0.119265	0.169766
Ser	3.939	0.13138	0.646341
Gly	3.737	0.121099	0.515564
Ser	0.404	0.137917	0.014903
Ser	3.131	0.128369	0.54241
Ser	3.232	0.134044	0.521603
Val	10.706	0.186253	0.477138
Val	7.272	0.188016	0.864807
Val	1.717	0.183067	0.410524
Ser	3.838	0.13141	0.63738
Val	0.404	0.185704	0.0373524
Phe	1.919	0.22483	0.10435
Val	1.919	0.198091	0.547629
Val	4.444	0.191071	0.908277
Leu	2.626	0.203802	0.562568
Ser	9.09	0.131656	0.497339
Val	2.424	0.185148	0.659531
Ser	1.717	0.133422	0.225301
Val	11.312	0.18733	0.456348
Gly	4.646	0.114426	0.356874
Ser	4.343	0.132291	0.653548
Ser	5.353	0.131021	0.646189
Leu	10.504	0.198654	0.462414
Gly	9.595	0.121589	0.389263
Gly	4.646	0.117089	0.442293
Val	3.535	0.191046	0.817129
Gly	6.969	0.118876	0.400785
Val	19.796	0.188988	0.155291
Ser	12.625	0.137498	0.299649
Leu	10.403	0.197434	0.49916
Ser	2.828	0.13304	0.461039
Ser	4.848	0.134959	0.593384
Val	2.323	0.196983	0.728248
Val	2.626	0.184406	0.647356
Phe	3.232	0.216012	0.189542
Ser	1.01	0.122417	0.0825555
Phe	1.111	0.225252	0.0610756
Val	1.616	0.193248	0.466776
Val	2.929	0.191543	0.828164
Ser	4.545	0.131162	0.669929
Phe	1.414	0.216627	0.133746
Val	7.777	0.193583	0.829676
Ser	5.656	0.135986	0.535253
Leu	1.818	0.200257	0.453434
Phe	1.919	0.216218	0.177037
Ser	5.05	0.131709	0.653697
Ser	11.716	0.132674	0.39508
Val	4.444	0.195347	0.864373
Val	3.939	0.194122	0.835541
Gly	12.019	0.117748	0.234809
Ser	12.625	0.133186	0.351601
Val	9.09	0.186977	0.645996
Ser	1.111	0.131919	0.133446
Val	3.434	0.182208	0.55834
Val	2.323	0.191579	0.777275
Leu	7.272	0.197651	0.769808
Ser	9.696	0.137277	0.401852
Val	9.696	0.189631	0.626421
Phe	1.717	0.209614	0.235719
Gly	7.373	0.118802	0.387101
Gly	16.261	0.118908	0.155028
Ser	0.606	0.132939	0.0422705
Ser	9.696	0.131655	0.48052
Gly	2.424	0.117639	0.239265
Ser	3.232	0.123527	0.50035
Ser	4.747	0.134876	0.598653
Ser	9.09	0.134462	0.468079
Val	2.02	0.194831	0.653058
Ser	4.141	0.131653	0.655266
Val	2.424	0.185877	0.684734
Val	5.858	0.189759	0.990411
Val	7.676	0.189742	0.852353
Val	1.01	0.187623	0.127088
Leu	7.474	0.199236	0.68913
Val	2.525	0.188159	0.763283
Gly	6.767	0.118845	0.409399
Val	2.727	0.192715	0.833192
Ser	7.979	0.137839	0.415366
Phe	5.656	0.206632	0.437977
Ser	7.979	0.132296	0.518059
Leu	5.959	0.199506	0.769695
Ser	3.636	0.135082	0.553425
Val	5.656	0.193145	0.987339
Val	1.919	0.187356	0.583673
Leu	16.665	0.197941	0.232449
Ser	4.343	0.135051	0.593078
Ser	1.313	0.131443	0.164876
Ser	6.565	0.135294	0.511562
Val	7.676	0.186908	0.79432
Leu	3.434	0.201638	0.633191
Val	3.939	0.186098	0.749367
Ser	5.959	0.131229	0.609538
Ser	7.373	0.130774	0.544251
Ser	3.333	0.131349	0.574535
Gly	9.999	0.12398	0.416697
Gly	4.747	0.121586	0.571848
Gly	4.141	0.120338	0.525477
Val	15.453	0.189062	0.28901
Val	5.454	0.186612	0.915167
Ser	11.009	0.135168	0.399575
Phe	3.636	0.209561	0.353505
Leu	2.525	0.198603	0.729951
Val	1.212	0.192005	0.237723
Val	4.242	0.187555	0.829806
Val	0.404	0.185601	0.037338
Ser	1.313	0.132936	0.163358
Leu	2.525	0.205076	0.508858
Ser	4.646	0.131532	0.665153
Val	2.727	0.187969	0.768325
Leu	0.808	0.201187	0.0721466
Leu	2.525	0.198244	0.739829
Gly	2.424	0.118149	0.248109
Val	2.121	0.184325	0.571007
Val	2.727	0.181291	0.514541
Ser	9.797	0.136205	0.422582
Ser	11.11	0.133164	0.417638
Val	5.252	0.18327	0.766535
Ser	2.121	0.127183	0.29997
Leu	4.747	0.1986	0.786729
Gly	6.161	0.118484	0.426788
Leu	1.414	0.200071	0.277
Val	7.575	0.186248	0.787407
Leu	3.838	0.198929	0.719717
Leu	4.848	0.197407	0.838904
Leu	2.525	0.193178	0.817489
Ser	3.939	0.129624	0.657857
Leu	3.03	0.196	0.801781
Val	2.323	0.193637	0.775879
Ser	5.252	0.135479	0.566711
Leu	16.362	0.19844	0.237814
Phe	2.424	0.204638	0.510476
Gly	9.696	0.120005	0.353357
Ser	5.959	0.130183	0.616228
Ser	6.161	0.133272	0.571658
Val	6.565	0.188531	0.936628
Val	3.232	0.185348	0.68201
Ser	11.11	0.135686	0.387151
Phe	1.616	0.222261	0.125064
Ser	5.757	0.128175	0.63065
Ser	4.141	0.125636	0.645891
Leu	5.959	0.197383	0.864535
Phe	2.222	0.207661	0.379628
Ser	0.606	0.133613	0.0421624
Ser	1.616	0.136054	0.194343
Ser	0.808	0.131058	0.0815138
Gly	7.676	0.11924	0.386985
Phe	1.313	0.212165	0.133282
Ser	2.02	0.14353	0.158267
Val	1.313	0.190727	0.297825
Ser	4.242	0.13	0.673698
Ser	3.131	0.125901	0.521744
Ser	9.595	0.133182	0.473005
Val	11.312	0.187421	0.458398
Ser	8.989	0.137377	0.413029
Val	4.444	0.185477	0.793488
Val	1.717	0.189462	0.52075
Ser	6.262	0.134825	0.535573
Phe	2.121	0.210361	0.29139
Val	1.515	0.184534	0.358089
Gly	5.656	0.119506	0.479753
Leu	10.403	0.199625	0.445637
Ser	3.636	0.133903	0.580635
Val	2.323	0.185341	0.652377
Val	2.626	0.188179	0.771156
Ser	7.272	0.13361	0.520031
Ser	2.222	0.132108	0.333534
Gly	3.03	0.118423	0.353542
Leu	2.323	0.196075	0.747168
Val	5.757	0.188196	0.96347
Phe	3.535	0.211417	0.301179
Val	1.111	0.182439	0.129602
Val	2.222	0.191696	0.748896
Val	5.757	0.191089	1
Ser	1.414	0.135387	0.168389
Ser	6.767	0.135484	0.501902
Phe	3.636	0.212562	0.270347
Val	6.767	0.18663	0.869591
Val	7.373	0.18567	0.782781
Leu	3.03	0.20125	0.659569
Val	3.939	0.199092	0.719373
Ser	1.111	0.138916	0.105975
Val	3.434	0.19424	0.813812
Leu	2.525	0.204842	0.517855
Val	1.515	0.189008	0.413144
Val	6.565	0.193286	0.947675
Ser	2.02	0.132257	0.287678
Val	5.151	0.188474	0.95207
Val	6.06	0.193456	0.974328
Val	2.323	0.193646	0.775131
Ser	2.727	0.130532	0.457616
Phe	3.737	0.209663	0.348208
Ser	2.323	0.133063	0.351006
Val	2.121	0.194285	0.701148
Ser	0.909	0.13304	0.0992076
Val	5.555	0.186196	0.903589
Val	1.313	0.187999	0.286931
Phe	1.515	0.227013	0.0936483
Ser	8.686	0.134119	0.482107
Val	1.515	0.193559	0.408999
Leu	1.01	0.194821	0.138847
Val	5.353	0.192363	0.989006
Ser	6.262	0.128167	0.598416
Phe	0.505	0.215339	0.0228231
Gly	9.393	0.119733	0.354348
Ser	3.636	0.129145	0.627198
Val	6.969	0.190074	0.925393
Val	7.171	0.189984	0.906816
Val	5.555	0.188565	0.971077
Phe	1.616	0.234005	0.0548925
Val	8.08	0.186096	0.732913
Ser	3.232	0.134174	0.517079
Ser	7.171	0.138319	0.41508
Val	1.616	0.187478	0.452154
Val	7.272	0.186822	0.835022
Val	8.181	0.190339	0.799201
Val	14.544	0.188164	0.311828
Gly	2.424	0.124231	0.347658
Leu	4.848	0.196568	0.867658
Ser	7.07	0.135339	0.494734
Gly	4.646	0.116868	0.434545
Val	3.333	0.187306	0.745413
Gly	7.676	0.116468	0.321733
Val	9.393	0.190557	0.664856
Val	5.656	0.199076	0.797177
Gly	8.181	0.119259	0.373699
Val	4.444	0.188088	0.870212
Ser	2.424	0.130767	0.386419
Gly	6.262	0.120855	0.485337
Gly	4.04	0.118319	0.461881
Ser	5.858	0.130236	0.623547
Val	3.838	0.196151	0.793837
Val	9.797	0.186906	0.573374
Ser	2.525	0.130333	0.411269
Val	7.878	0.18727	0.785108
Val	11.312	0.187433	0.458398
Ser	11.716	0.134876	0.375027
Val	5.555	0.191455	0.998972
Gly	8.08	0.11692	0.321877
Val	3.03	0.19138	0.824624
Val	1.616	0.190859	0.474144
Phe	1.717	0.215586	0.172725
Ser	3.434	0.134111	0.549543
Val	4.343	0.185832	0.792632
Leu	3.03	0.196035	0.801781
Val	0.707	0.188218	0.058215
Val	7.878	0.187622	0.794367
Ser	5.353	0.130442	0.651254
Val	2.626	0.187688	0.758509
Val	1.717	0.189857	0.523648
Ser	15.756	0.133762	0.245319
Val	3.636	0.193516	0.822609
Phe	4.545	0.209422	0.340528
Ser	8.383	0.132945	0.501577
Val	2.626	0.197997	0.757005
Ser	8.383	0.124003	0.465446
Leu	15.15	0.199938	0.255885
Ser	17.372	0.1359	0.194801
Gly	11.514	0.118206	0.258202
Leu	12.524	0.200602	0.322922
Gly	3.636	0.117304	0.395948
Leu	2.323	0.194928	0.763574
Leu	4.646	0.201739	0.649402
Leu	3.838	0.200821	0.65919
Ser	5.959	0.134296	0.560388
Leu	2.323	0.199782	0.655363
Gly	3.535	0.11954	0.451184
Val	2.121	0.183864	0.554593
Val	1.919	0.192109	0.624062
Leu	9.494	0.199261	0.515468
Gly	2.828	0.118933	0.334381
Ser	22.321	0.135145	0.104258
Ser	4.343	0.137199	0.529923
Val	5.555	0.190859	0.998691
Val	2.02	0.183904	0.532171
Leu	2.828	0.199516	0.719134
Val	8.686	0.188471	0.723449
Ser	9.191	0.132181	0.491471
Val	4.444	0.188208	0.872911
Val	1.717	0.179649	0.315817
Ser	3.636	0.140685	0.377898
Leu	2.02	0.196132	0.633217
Val	8.484	0.191788	0.766611
Leu	1.717	0.202266	0.367821
Leu	1.313	0.200062	0.233815
Leu	6.565	0.198399	0.794999
Leu	8.181	0.195214	0.753349
Val	1.414	0.189596	0.354533
Val	3.737	0.190432	0.821429
Val	5.353	0.186737	0.916173
Leu	6.666	0.19936	0.74564
Val	2.121	0.190142	0.702742
Val	3.232	0.190502	0.810609
Ser	12.423	0.133823	0.354555
Val	15.756	0.192767	0.292057
Ser	0.909	0.14491	0.0497755
Leu	2.727	0.19729	0.780054
Val	2.222	0.197219	0.692665
Gly	5.555	0.119288	0.482121
Val	5.858	0.190512	0.996783
Val	14.645	0.192056	0.330552
Ser	4.444	0.134395	0.613125
Val	7.474	0.189843	0.874969
Gly	5.252	0.116096	0.399624
Ser	3.535	0.134703	0.550914
Ser	1.616	0.135128	0.200639
Val	4.04	0.194482	0.83899
Val	4.242	0.184278	0.71903
Val	6.666	0.191091	0.956222
Val	20.503	0.191297	0.143064
Leu	9.595	0.197782	0.554735
Ser	5.454	0.129396	0.649946
Val	0.606	0.191274	0.0460684
Val	2.121	0.1973	0.654382
Val	4.646	0.189358	0.919189
Leu	3.232	0.19634	0.787562
Val	1.919	0.192599	0.622706
Val	10.504	0.195597	0.524834
Ser	5.252	0.127807	0.659209
Val	5.959	0.185699	0.875644
Phe	3.939	0.20415	0.534738
Ser	3.939	0.135518	0.565171
Val	1.414	0.19279	0.352977
Val	0.606	0.184725	0.0425725
Ser	1.818	0.126122	0.224266
Ser	1.414	0.126843	0.164819
Phe	1.919	0.224131	0.109413
Val	5.353	0.185524	0.870894
Val	9.898	0.190025	0.609546
Ser	10.403	0.129451	0.458022
Gly	5.05	0.117113	0.436609
Ser	1.717	0.130273	0.22732
Leu	3.03	0.196074	0.801781
Gly	7.07	0.120032	0.427469
Ser	10.403	0.133916	0.439426
Ser	3.838	0.132376	0.625223
Val	4.04	0.194095	0.843997
Gly	4.646	0.118553	0.488108
Val	4.949	0.186399	0.878345
Val	4.848	0.186737	0.881219
Gly	3.939	0.12217	0.561008
Leu	3.636	0.19737	0.760164
Ser	7.07	0.134451	0.511824
Val	16.665	0.187644	0.237169
Val	12.221	0.184892	0.353723
Leu	5.757	0.196164	0.9132
Ser	7.474	0.129947	0.543836
Phe	12.423	0.21434	0.0903923
Val	6.161	0.192019	0.986737
Val	8.282	0.191969	0.788712
Phe	0.909	0.210866	0.0640118
Phe	4.242	0.209569	0.342074
Phe	4.04	0.214984	0.205017
Leu	4.343	0.207282	0.420083
Gly	10.807	0.116244	0.242327
Leu	9.898	0.199382	0.484029
Val	3.232	0.190523	0.810609
Ser	6.06	0.136399	0.504264
Leu	6.666	0.197067	0.836234
Val	2.929	0.185253	0.681377
Gly	1.616	0.116165	0.0896201
Val	5.656	0.185732	0.885359
Ser	2.828	0.137184	0.386398
Val	1.616	0.186954	0.445866
Ser	5.555	0.137705	0.487849
Val	2.424	0.190385	0.789624
Ser	10.706	0.131965	0.441981
Val	19.897	0.190048	0.156662
Val	7.272	0.18843	0.875451
Val	2.525	0.19665	0.776861
Leu	5.454	0.193534	0.97693
Ser	16.16	0.135061	0.227114
Val	2.02	0.184868	0.561866
Leu	2.626	0.198339	0.747388
Val	5.151	0.193365	0.966444

## Sheet: Fig6GH
Polypeptide	Blockade	AminoAcid
LVFFAG	0.140894	Ala
LVFFAG	0.21166	Phe
LVFFAG	0.226679	Phe
LVFFAG	0.22893	Phe
LVFFAG	0.225734	Phe
LVFFAG	0.22926	Phe
LVFFAG	0.227498	Phe
LVFFAG	0.22388	Phe
LVFFAG	0.203614	Leu
LVFFAG	0.189665	Val
LVFFAG	0.229044	Phe
LVFFAG	0.21455	Phe
LVFFAG	0.141116	Ala
LVFFAG	0.149072	Ala
LVFFAG	0.235556	Phe
LVFFAG	0.232437	Phe
LVFFAG	0.219685	Phe
LVFFAG	0.213561	Phe
LVFFAG	0.231542	Phe
LVFFAG	0.117222	Gly
LVFFAG	0.220696	Phe
LVFFAG	0.192787	Val
LVFFAG	0.229495	Phe
LVFFAG	0.233861	Phe
LVFFAG	0.223114	Phe
LVFFAG	0.222672	Phe
LVFFAG	0.144716	Ala
LVFFAG	0.21625	Phe
LVFFAG	0.227114	Phe
LVFFAG	0.22155	Phe
LVFFAG	0.231239	Phe
LVFFAG	0.233529	Phe
LVFFAG	0.228402	Phe
LVFFAG	0.221897	Phe
LVFFAG	0.123368	Gly
LVFFAG	0.229378	Phe
LVFFAG	0.215876	Phe
LVFFAG	0.21773	Phe
LVFFAG	0.224604	Phe
LVFFAG	0.124809	Gly
LVFFAG	0.232497	Phe
LVFFAG	0.221748	Phe
LVFFAG	0.227887	Phe
LVFFAG	0.226334	Phe
LVFFAG	0.226376	Phe
LVFFAG	0.221893	Phe
LVFFAG	0.222913	Phe
LVFFAG	0.224847	Phe
LVFFAG	0.202656	Val
LVFFAG	0.215371	Phe
LVFFAG	0.215793	Phe
LVFFAG	0.22941	Phe
LVFFAG	0.230354	Phe
LVFFAG	0.226127	Phe
LVFFAG	0.230114	Phe
LVFFAG	0.151037	Ala
LVFFAG	0.222455	Phe
LVFFAG	0.221307	Phe
LVFFAG	0.22596	Phe
LVFFAG	0.217661	Phe
LVFFAG	0.204495	Leu
LVFFAG	0.227437	Phe
LVFFAG	0.226843	Phe
LVFFAG	0.23222	Phe
LVFFAG	0.206792	Phe
LVFFAG	0.224768	Phe
LVFFAG	0.218765	Phe
LVFFAG	0.21835	Phe
LVFFAG	0.229622	Phe
LVFFAG	0.22526	Phe
LVFFAG	0.22372	Phe
LVFFAG	0.221111	Phe
LVFFAG	0.189162	Val
LVFFAG	0.203775	Leu
LVFFAG	0.203005	Leu
LVFFAG	0.22292	Phe
LVFFAG	0.225508	Phe
LVFFAG	0.227725	Phe
LVFFAG	0.218758	Phe
LVFFAG	0.214161	Phe
LVFFAG	0.230711	Phe
LVFFAG	0.235609	Phe
LVFFAG	0.214343	Phe
LVFFAG	0.229396	Phe
LVFFAG	0.221193	Phe
LVFFAG	0.149616	Ala
LVFFAG	0.226074	Phe
LVFFAG	0.224368	Phe
LVFFAG	0.218599	Phe
LVFFAG	0.219006	Phe
LVFFAG	0.21861	Phe
LVFFAG	0.227234	Phe
LVFFAG	0.228585	Phe
LVFFAG	0.206428	Leu
LVFFAG	0.226847	Phe
LVFFAG	0.236602	Phe
LVFFAG	0.219959	Phe
LVFFAG	0.21848	Phe
LVFFAG	0.212739	Phe
LVFFAG	0.191679	Val
LVFFAG	0.191648	Val
LVFFAG	0.222092	Phe
LVFFAG	0.215586	Phe
LVFFAG	0.230463	Phe
LVFFAG	0.189156	Val
LVFFAG	0.220074	Phe
LVFFAG	0.120025	Gly
LVFFAG	0.224913	Phe
LVFFAG	0.22528	Phe
LVFFAG	0.226438	Phe
LVFFAG	0.232207	Phe
LVFFAG	0.219402	Phe
LVFFAG	0.117183	Gly
LVFFAG	0.225406	Phe
LVFFAG	0.193058	Val
LVFFAG	0.220456	Phe
LVFFAG	0.229441	Phe
LVFFAG	0.185484	Val
LVFFAG	0.217351	Phe
LVFFAG	0.228035	Phe
LVFFAG	0.149678	Ala
LVFFAG	0.223088	Phe
LVFFAG	0.215833	Phe
LVFFAG	0.217509	Phe
LVFFAG	0.21756	Phe
LVFFAG	0.229716	Phe
LVFFAG	0.220516	Phe
LVFFAG	0.230462	Phe
LVFFAG	0.227817	Phe
LVFFAG	0.219	Phe
LVFFAG	0.229373	Phe
LVFFAG	0.229207	Phe
LVFFAG	0.226824	Phe
LVFFAG	0.227976	Phe
LVFFAG	0.214643	Phe
LVFFAG	0.150261	Ala
LVFFAG	0.196704	Val
LVFFAG	0.224013	Phe
LVFFAG	0.219511	Phe
LVFFAG	0.204258	Leu
LVFFAG	0.215535	Phe
LVFFAG	0.220527	Phe
LVFFAG	0.229002	Phe
LVFFAG	0.219785	Phe
LVFFAG	0.233124	Phe
LVFFAG	0.228969	Phe
LVFFAG	0.212696	Phe
LVFFAG	0.207992	Leu
LVFFAG	0.189869	Val
LVFFAG	0.228271	Phe
LVFFAG	0.213172	Phe
LVFFAG	0.192323	Val
LVFFAG	0.215213	Phe
LVFFAG	0.22782	Phe
LVFFAG	0.229258	Phe
LVFFAG	0.22747	Phe
LVFFAG	0.228127	Phe
LVFFAG	0.230972	Phe
LVFFAG	0.199678	Leu
LVFFAG	0.2322	Phe
LVFFAG	0.221675	Phe
LVFFAG	0.233757	Phe
LVFFAG	0.22666	Phe
LVFFAG	0.199573	Leu
LVFFAG	0.224168	Phe
LVFFAG	0.225963	Phe
LVFFAG	0.222715	Phe
LVFFAG	0.223607	Phe
LVFFAG	0.218557	Phe
LVFFAG	0.229601	Phe
LVFFAG	0.226291	Phe
LVFFAG	0.220301	Phe
LVFFAG	0.232372	Phe
LVFFAG	0.230607	Phe
LVFFAG	0.231057	Phe
LVFFAG	0.229558	Phe
LVFFAG	0.227029	Phe
LVFFAG	0.224566	Phe
LVFFAG	0.189414	Val
LVFFAG	0.225294	Phe
LVFFAG	0.230711	Phe
LVFFAG	0.229427	Phe
LVFFAG	0.23117	Phe
LVFFAG	0.118491	Gly
LVFFAG	0.156384	Ala
LVFFAG	0.228244	Phe
LVFFAG	0.223902	Phe
LVFFAG	0.22493	Phe
LVFFAG	0.225069	Phe
LVFFAG	0.22799	Phe
LVFFAG	0.190375	Val
LVFFAG	0.22014	Phe
LVFFAG	0.231575	Phe
LVFFAG	0.225537	Phe
LVFFAG	0.23314	Phe
LVFFAG	0.211758	Phe
LVFFAG	0.223005	Phe
LVFFAG	0.219885	Phe
LVFFAG	0.217555	Phe
LVFFAG	0.215469	Phe
LVFFAG	0.233772	Phe
LVFFAG	0.122622	Gly
LVFFAG	0.222381	Phe
LVFFAG	0.190982	Val
LVFFAG	0.222172	Phe
LVFFAG	0.202052	Leu
LVFFAG	0.208015	Phe
LVFFAG	0.143577	Ala
LVFFAG	0.230981	Phe
LVFFAG	0.230726	Phe
LVFFAG	0.21894	Phe
LVFFAG	0.225626	Phe
LVFFAG	0.215877	Phe
LVFFAG	0.219628	Phe
LVFFAG	0.219254	Phe
LVFFAG	0.22774	Phe
LVFFAG	0.229862	Phe
LVFFAG	0.23507	Phe
LVFFAG	0.146255	Ala
LVFFAG	0.231767	Phe
LVFFAG	0.228911	Phe
LVFFAG	0.224502	Phe
LVFFAG	0.224947	Phe
LVFFAG	0.226767	Phe
LVFFAG	0.186383	Val
LVFFAG	0.229106	Phe
LVFFAG	0.19232	Val
LVFFAG	0.224365	Phe
LVFFAG	0.157628	Ala
LVFFAG	0.229148	Phe
LVFFAG	0.23053	Phe
LVFFAG	0.205481	Leu
LVFFAG	0.117439	Gly
LVFFAG	0.225889	Phe
LVFFAG	0.22513	Phe
LVFFAG	0.227849	Phe
LVFFAG	0.211854	Phe
LVFFAG	0.208022	Phe
LVFFAG	0.221996	Phe
LVFFAG	0.215491	Phe
LVFFAG	0.215989	Phe
LVFFAG	0.223992	Phe
LVFFAG	0.21836	Phe
LVFFAG	0.224645	Phe
LVFFAG	0.229777	Phe
LVFFAG	0.154587	Ala
LVFFAG	0.229446	Phe
LVFFAG	0.193804	Val
LVFFAG	0.226737	Phe
LVFFAG	0.201421	Leu
LVFFAG	0.205893	Leu
LVFFAG	0.21877	Phe
LVFFAG	0.215935	Phe
LVFFAG	0.227269	Phe
LVFFAG	0.222027	Phe
LVFFAG	0.117419	Gly
LVFFAG	0.215412	Phe
LVFFAG	0.225848	Phe
LVFFAG	0.218477	Phe
LVFFAG	0.192504	Val
LVFFAG	0.218947	Phe
LVFFAG	0.225522	Phe
LVFFAG	0.229096	Phe
LVFFAG	0.221968	Phe
LVFFAG	0.23032	Phe
LVFFAG	0.22541	Phe
LVFFAG	0.207289	Leu
LVFFAG	0.222835	Phe
LVFFAG	0.189895	Val
LVFFAG	0.227237	Phe
LVFFAG	0.190064	Val
LVFFAG	0.229471	Phe
LVFFAG	0.233441	Phe
LVFFAG	0.223239	Phe
LVFFAG	0.189581	Val
LVFFAG	0.209207	Phe
LVFFAG	0.224173	Phe
LVFFAG	0.223644	Phe
LVFFAG	0.235076	Phe
LVFFAG	0.23124	Phe
LVFFAG	0.232305	Phe
LVFFAG	0.22469	Phe
LVFFAG	0.219558	Phe
LVFFAG	0.228716	Phe
LVFFAG	0.226335	Phe
LVFFAG	0.230234	Phe
LVFFAG	0.149768	Ala
LVFFAG	0.188971	Val
LVFFAG	0.225317	Phe
LVFFAG	0.235631	Phe
LVFFAG	0.191714	Val
LVFFAG	0.220699	Phe
LVFFAG	0.224862	Phe
LVFFAG	0.22834	Phe
LVFFAG	0.225319	Phe
LVFFAG	0.218255	Phe
LVFFAG	0.155889	Ala
LVFFAG	0.142282	Ala
LVFFAG	0.204904	Leu
LVFFAG	0.21678	Phe
LVFFAG	0.118905	Gly
LVFFAG	0.22611	Phe
LVFFAG	0.225094	Phe
LVFFAG	0.222774	Phe
LVFFAG	0.218621	Phe
LVFFAG	0.216662	Phe
LVFFAG	0.226619	Phe
LVFFAG	0.218274	Phe
LVFFAG	0.223009	Phe
LVFFAG	0.228004	Phe
LVFFAG	0.221709	Phe
LVFFAG	0.226191	Phe
LVFFAG	0.148264	Ala
LVFFAG	0.225952	Phe
LVFFAG	0.238832	Phe
LVFFAG	0.224452	Phe
LVFFAG	0.222497	Phe
LVFFAG	0.22721	Phe
LVFFAG	0.222328	Phe
LVFFAG	0.222572	Phe
LVFFAG	0.207836	Leu
LVFFAG	0.214997	Phe
LVFFAG	0.191976	Val
LVFFAG	0.226076	Phe
LVFFAG	0.213385	Phe
LVFFAG	0.230933	Phe
LVFFAG	0.156796	Ala
LVFFAG	0.226633	Phe
LVFFAG	0.230566	Phe
LVFFAG	0.227263	Phe
LVFFAG	0.22102	Phe
LVFFAG	0.22792	Phe
LVFFAG	0.219745	Phe
LVFFAG	0.217211	Phe
LVFFAG	0.229569	Phe
LVFFAG	0.227338	Phe
LVFFAG	0.194999	Val
LVFFAG	0.224397	Phe
LVFFAG	0.222022	Phe
LVFFAG	0.227008	Phe
LVFFAG	0.230802	Phe
LVFFAG	0.212377	Phe
LVFFAG	0.213522	Phe
LVFFAG	0.232573	Phe
LVFFAG	0.124459	Gly
LVFFAG	0.225568	Phe
LVFFAG	0.228947	Phe
LVFFAG	0.228263	Phe
LVFFAG	0.145069	Ala
LVFFAG	0.234725	Phe
LVFFAG	0.216664	Phe
LVFFAG	0.218804	Phe
LVFFAG	0.217913	Phe
LVFFAG	0.218752	Phe
LVFFAG	0.218617	Phe
LVFFAG	0.228127	Phe
LVFFAG	0.225353	Phe
LVFFAG	0.219559	Phe
LVFFAG	0.228964	Phe
LVFFAG	0.228739	Phe
LVFFAG	0.190593	Val
LVFFAG	0.219427	Phe
LVFFAG	0.211818	Phe
LVFFAG	0.218452	Phe
LVFFAG	0.225278	Phe
LVFFAG	0.22819	Phe
LVFFAG	0.229928	Phe
LVFFAG	0.148085	Ala
LVFFAG	0.221165	Phe
LVFFAG	0.218944	Phe
LVFFAG	0.227457	Phe
LVFFAG	0.227967	Phe
LVFFAG	0.227122	Phe
LVFFAG	0.20734	Leu
LVFFAG	0.219012	Phe
LVFFAG	0.146082	Ala
LVFFAG	0.22785	Phe
LVFFAG	0.227936	Phe
LVFFAG	0.220611	Phe
LVFFAG	0.225069	Phe
LVFFAG	0.192341	Val
LVFFAG	0.23041	Phe
LVFFAG	0.226648	Phe
LVFFAG	0.225696	Phe
LVFFAG	0.226566	Phe
LVFFAG	0.215523	Phe
LVFFAG	0.230248	Phe
LVFFAG	0.234143	Phe
LVFFAG	0.225845	Phe
LVFFAG	0.220115	Phe
LVFFAG	0.21971	Phe
LVFFAG	0.221437	Phe
LVFFAG	0.212425	Phe
LVFFAG	0.217491	Phe
LVFFAG	0.194263	Val
LVFFAG	0.223612	Phe
LVFFAG	0.221186	Phe
LVFFAG	0.219276	Phe
LVFFAG	0.231871	Phe
LVFFAG	0.201221	Leu
LVFFAG	0.228146	Phe
LVFFAG	0.219796	Phe
LVFFAG	0.229425	Phe
LVFFAG	0.206512	Leu
LVFFAG	0.219788	Phe
LVFFAG	0.227454	Phe
LVFFAG	0.220906	Phe
LVFFAG	0.149768	Ala
LVFFAG	0.243842	Phe
LVFFAG	0.226414	Phe
LVFFAG	0.229452	Phe
LVFFAG	0.216379	Phe
LVFFAG	0.19801	Val
LVFFAG	0.155335	Ala
LVFFAG	0.221664	Phe
LVFFAG	0.235013	Phe
LVFFAG	0.117616	Gly
LVFFAG	0.219422	Phe
LVFFAG	0.224357	Phe
LVFFAG	0.22365	Phe
LVFFAG	0.214444	Phe
LVFFAG	0.22474	Phe
LVFFAG	0.190097	Val
LVFFAG	0.119042	Gly
LVFFAG	0.218236	Phe
LVFFAG	0.142886	Ala
LVFFAG	0.230272	Phe
LVFFAG	0.20345	Leu
LVFFAG	0.232943	Phe
LVFFAG	0.226385	Phe
LVFFAG	0.222559	Phe
LVFFAG	0.229447	Phe
LVFFAG	0.230439	Phe
LVFFAG	0.228595	Phe
LVFFAG	0.221085	Phe
LVFFAG	0.225782	Phe
LVFFAG	0.228688	Phe
LVFFAG	0.217332	Phe
LVFFAG	0.227594	Phe
LVFFAG	0.229562	Phe
LVFFAG	0.224734	Phe
LVFFAG	0.226189	Phe
LVFFAG	0.221662	Phe
LVFFAG	0.232485	Phe
LVFFAG	0.230647	Phe
LVFFAG	0.22546	Phe
LVFFAG	0.213069	Phe
LVFFAG	0.232072	Phe
LVFFAG	0.227021	Phe
LVFFAG	0.225346	Phe
LVFFAG	0.215417	Phe
LVFFAG	0.220632	Phe
LVFFAG	0.146892	Ala
LVFFAG	0.223365	Phe
LVFFAG	0.212045	Phe
LVFFAG	0.224701	Phe
LVFFAG	0.218728	Phe
LVFFAG	0.224247	Phe
LVFFAG	0.214948	Phe
LVFFAG	0.144284	Ala
LVFFAG	0.183984	Val
LVFFAG	0.156159	Ala
LVFFAG	0.222397	Phe
LVFFAG	0.230522	Phe
LVFFAG	0.22652	Phe
LVFFAG	0.22139	Phe
LVFFAG	0.226648	Phe
LVFFAG	0.220646	Phe
LVFFAG	0.211068	Phe
LVFFAG	0.232051	Phe
LVFFAG	0.213098	Phe
LVFFAG	0.218521	Phe
LVFFAG	0.206806	Leu
LVFFAG	0.118846	Gly
LVFFAG	0.193923	Val
LVFFAG	0.230583	Phe
LVFFAG	0.22546	Phe
LVFFAG	0.229882	Phe
LVFFAG	0.219532	Phe
LVFFAG	0.218446	Phe
LVFFAG	0.207131	Phe
LVFFAG	0.235492	Phe
LVFFAG	0.231022	Phe
LVFFAG	0.232518	Phe
LVFFAG	0.217502	Phe
LVFFAG	0.229045	Phe
LVFFAG	0.119226	Gly
LVFFAG	0.225377	Phe
LVFFAG	0.217372	Phe
LVFFAG	0.225449	Phe
LVFFAG	0.203992	Leu
LVFFAG	0.205604	Leu
LVFFAG	0.225706	Phe
LVFFAG	0.221693	Phe
LVFFAG	0.145608	Ala
LVFFAG	0.226373	Phe
LVFFAG	0.191124	Val
LVFFAG	0.206728	Leu
LVFFAG	0.22101	Phe
LVFFAG	0.219852	Phe
LVFFAG	0.22696	Phe
LVFFAG	0.219273	Phe
LVFFAG	0.220321	Phe
LVFFAG	0.222081	Phe
LVFFAG	0.219408	Phe
LVFFAG	0.219365	Phe
LVFFAG	0.217025	Phe
LVFFAG	0.150401	Ala
LVFFAG	0.195232	Val
LVFFAG	0.228007	Phe
LVFFAG	0.230279	Phe
LVFFAG	0.226846	Phe
LVFFAG	0.229986	Phe
LVFFAG	0.217776	Phe
LVFFAG	0.212234	Phe
LVFFAG	0.224129	Phe
LVFFAG	0.225367	Phe
LVFFAG	0.227677	Phe
LVFFAG	0.230538	Phe
LVFFAG	0.141008	Ala
LVFFAG	0.225199	Phe
LVFFAG	0.222546	Phe
LVFFAG	0.189886	Val
LVFFAG	0.212552	Phe
LVFFAG	0.143478	Ala
LVFFAG	0.219236	Phe
LVFFAG	0.223552	Phe
LVFFAG	0.196318	Val
LVFFAG	0.221231	Phe
LVFFAG	0.21743	Phe
LVFFAG	0.226892	Phe
LVFFAG	0.155787	Ala
LVFFAG	0.152711	Ala
LVFFAG	0.208889	Phe
LVFFAG	0.226	Phe
LVFFAG	0.224034	Phe
LVFFAG	0.21936	Phe
LVFFAG	0.228685	Phe
LVFFAG	0.20785	Leu
LVFFAG	0.218328	Phe
LVFFAG	0.223983	Phe
LVFFAG	0.218311	Phe
LVFFAG	0.191442	Val
LVFFAG	0.227584	Phe
LVFFAG	0.233546	Phe
LVFFAG	0.230035	Phe
LVFFAG	0.219139	Phe
LVFFAG	0.228143	Phe
LVFFAG	0.145716	Ala
LVFFAG	0.227051	Phe
LVFFAG	0.225169	Phe
LVFFAG	0.223316	Phe
LVFFAG	0.146	Ala
LVFFAG	0.229423	Phe
LVFFAG	0.216464	Phe
LVFFAG	0.187293	Val
LVFFAG	0.196454	Leu
LVFFAG	0.192125	Val
LVFFAG	0.224163	Phe
LVFFAG	0.216464	Phe
LVFFAG	0.228974	Phe
LVFFAG	0.214973	Phe
LVFFAG	0.22463	Phe
LVFFAG	0.229306	Phe
LVFFAG	0.224773	Phe
LVFFAG	0.229217	Phe
LVFFAG	0.218437	Phe
LVFFAG	0.22043	Phe
LVFFAG	0.228113	Phe
LVFFAG	0.219195	Phe
LVFFAG	0.223627	Phe
LVFFAG	0.219516	Phe
LVFFAG	0.226437	Phe
LVFFAG	0.211761	Phe
LVFFAG	0.227646	Phe
LVFFAG	0.220223	Phe
LVFFAG	0.121037	Gly
LVFFAG	0.123461	Gly
LVFFAG	0.229818	Phe
LVFFAG	0.168322	Lys
LVFFAG	0.212165	Phe
LVFFAG	0.215899	Phe
LVFFAG	0.12276	Gly
LVFFAG	0.224401	Phe
LVFFAG	0.236369	Phe
LVFFAG	0.217495	Phe
LVFFAG	0.218282	Phe
LVFFAG	0.228507	Phe
LVFFAG	0.233189	Phe
LVFFAG	0.15922	Ala
LVFFAG	0.229364	Phe
LVFFAG	0.229125	Phe
LVFFAG	0.231464	Phe
LVFFAG	0.219754	Phe
LVFFAG	0.216514	Phe
LVFFAG	0.223348	Phe
LVFFAG	0.221918	Phe
LVFFAG	0.228538	Phe
LVFFAG	0.227428	Phe
LVFFAG	0.230456	Phe
LVFFAG	0.229527	Phe
LVFFAG	0.21805	Phe
LVFFAG	0.235779	Phe
LVFFAG	0.234686	Phe
LVFFAG	0.22707	Phe
LVFFAG	0.221739	Phe
LVFFAG	0.228947	Phe
LVFFAG	0.22404	Phe
LVFFAG	0.219739	Phe
LVFFAG	0.217996	Phe
LVFFAG	0.222978	Phe
LVFFAG	0.234193	Phe
LVFFAG	0.226139	Phe
LVFFAG	0.223428	Phe
LVFFAG	0.212948	Phe
LVFFAG	0.223093	Phe
LVFFAG	0.224635	Phe
LVFFAG	0.228361	Phe
LVFFAG	0.161768	Ala
LVFFAG	0.205414	Leu
LVFFAG	0.222886	Phe
LVFFAG	0.23331	Phe
LVFFAG	0.222011	Phe
LVFFAG	0.225374	Phe
LVFFAG	0.147625	Ala
LVFFAG	0.229442	Phe
LVFFAG	0.214192	Phe
LVFFAG	0.225952	Phe
LVFFAG	0.151039	Ala
LVFFAG	0.21586	Phe
LVFFAG	0.219234	Phe
LVFFAG	0.222274	Phe
LVFFAG	0.22495	Phe
LVFFAG	0.232338	Phe
LVFFAG	0.216294	Phe
LVFFAG	0.215282	Phe
LVFFAG	0.228798	Phe
LVFFAG	0.213615	Phe
LVFFAG	0.224301	Phe
LVFFAG	0.222474	Phe
LVFFAG	0.190178	Val
LVFFAG	0.226609	Phe
LVFFAG	0.217007	Phe
LVFFAG	0.224918	Phe
LVFFAG	0.231235	Phe
LVFFAG	0.221228	Phe
LVFFAG	0.23356	Phe
LVFFAG	0.14338	Ala
LVFFAG	0.215678	Phe
LVFFAG	0.217177	Phe
LVFFAG	0.219883	Phe
LVFFAG	0.228003	Phe
LVFFAG	0.214072	Phe
LVFFAG	0.219451	Phe
LVFFAG	0.187594	Val
LVFFAG	0.225388	Phe
LVFFAG	0.216451	Phe
LVFFAG	0.230283	Phe
LVFFAG	0.225703	Phe
LVFFAG	0.224791	Phe
LVFFAG	0.224194	Phe
LVFFAG	0.216868	Phe
LVFFAG	0.117975	Gly
LVFFAG	0.217971	Phe
LVFFAG	0.221894	Phe
LVFFAG	0.237404	Phe
LVFFAG	0.220131	Phe
LVFFAG	0.144992	Ala
LVFFAG	0.227235	Phe
LVFFAG	0.224469	Phe
LVFFAG	0.226814	Phe
LVFFAG	0.226695	Phe
LVFFAG	0.229844	Phe
LVFFAG	0.189537	Val
LVFFAG	0.218507	Phe
LVFFAG	0.23484	Phe
LVFFAG	0.201113	Leu
LVFFAG	0.220794	Phe
LVFFAG	0.215503	Phe
LVFFAG	0.220949	Phe
LVFFAG	0.220055	Phe
LVFFAG	0.221972	Phe
LVFFAG	0.221294	Phe
LVFFAG	0.232745	Phe
LVFFAG	0.215534	Phe
LVFFAG	0.218515	Phe
LVFFAG	0.205714	Leu
LVFFAG	0.226532	Phe
LVFFAG	0.228411	Phe
LVFFAG	0.229249	Phe
LVFFAG	0.21881	Phe
LVFFAG	0.221132	Phe
LVFFAG	0.223004	Phe
LVFFAG	0.155191	Ala
LVFFAG	0.154037	Ala
LVFFAG	0.228612	Phe
LVFFAG	0.216218	Phe
LVFFAG	0.216441	Phe
LVFFAG	0.22211	Phe
LVFFAG	0.217736	Phe
LVFFAG	0.230666	Phe
LVFFAG	0.199039	Leu
LVFFAG	0.226352	Phe
LVFFAG	0.223646	Phe
LVFFAG	0.226909	Phe
LVFFAG	0.2175	Phe
LVFFAG	0.21928	Phe
LVFFAG	0.233187	Phe
LVFFAG	0.217553	Phe
LVFFAG	0.225229	Phe
LVFFAG	0.228009	Phe
LVFFAG	0.202752	Leu
LVFFAG	0.218666	Phe
LVFFAG	0.22805	Phe
LVFFAG	0.22542	Phe
LVFFAG	0.226988	Phe
LVFFAG	0.231932	Phe
LVFFAG	0.231924	Phe
LVFFAG	0.219138	Phe
LVFFAG	0.22238	Phe
LVFFAG	0.230733	Phe
LVFFAG	0.189304	Val
LVFFAG	0.20249	Leu
LVFFAG	0.116888	Gly
LVFFAG	0.230659	Phe
LVFFAG	0.227687	Phe
LVFFAG	0.225941	Phe
LVFFAG	0.221234	Phe
LVFFAG	0.228187	Phe
LVFFAG	0.232118	Phe
LVFFAG	0.229764	Phe
LVFFAG	0.218271	Phe
LVFFAG	0.233942	Phe
LVFFAG	0.220055	Phe
LVFFAG	0.215568	Phe
LVFFAG	0.22923	Phe
LVFFAG	0.229212	Phe
LVFFAG	0.150172	Ala
LVFFAG	0.229277	Phe
LVFFAG	0.217569	Phe
LVFFAG	0.233492	Phe
LVFFAG	0.222887	Phe
LVFFAG	0.228403	Phe
LVFFAG	0.215548	Phe
LVFFAG	0.117588	Gly
LVFFAG	0.227428	Phe
LVFFAG	0.221182	Phe
LVFFAG	0.224383	Phe
LVFFAG	0.215724	Phe
LVFFAG	0.216615	Phe
LVFFAG	0.227851	Phe
LVFFAG	0.22216	Phe
LVFFAG	0.221348	Phe
LVFFAG	0.224745	Phe
LVFFAG	0.220764	Phe
LVFFAG	0.231448	Phe
LVFFAG	0.227454	Phe
LVFFAG	0.120257	Gly
LVFFAG	0.228699	Phe
LVFFAG	0.234677	Phe
LVFFAG	0.223848	Phe
LVFFAG	0.221332	Phe
LVFFAG	0.226231	Phe
LVFFAG	0.229476	Phe
LVFFAG	0.229773	Phe
LVFFAG	0.203823	Leu
LVFFAG	0.119492	Gly
LVFFAG	0.232334	Phe
LVFFAG	0.226079	Phe
LVFFAG	0.22788	Phe
LVFFAG	0.225607	Phe
LVFFAG	0.230414	Phe
LVFFAG	0.222945	Phe
LVFFAG	0.231742	Phe
LVFFAG	0.235909	Phe
LVFFAG	0.228266	Phe
LVFFAG	0.214984	Phe
LVFFAG	0.116537	Gly
LVFFAG	0.21891	Phe
LVFFAG	0.232977	Phe
LVFFAG	0.224531	Phe
LVFFAG	0.206396	Leu
LVFFAG	0.229287	Phe
LVFFAG	0.149958	Ala
LVFFAG	0.221495	Phe
LVFFAG	0.224648	Phe
LVFFAG	0.218882	Phe
LVFFAG	0.219433	Phe
LVFFAG	0.215647	Phe
LVFFAG	0.221048	Phe
LVFFAG	0.221462	Phe
LVFFAG	0.22296	Phe
LVFFAG	0.149926	Ala
LVFFAG	0.216773	Phe
LVFFAG	0.222584	Phe
LVFFAG	0.220885	Phe
LVFFAG	0.221808	Phe
LVFFAG	0.230684	Phe
LVFFAG	0.219047	Phe
LVFFAG	0.229305	Phe
LVFFAG	0.227388	Phe
LVFFAG	0.23432	Phe
LVFFAG	0.218536	Phe
LVFFAG	0.222956	Phe
LVFFAG	0.220582	Phe
LVFFAG	0.220603	Phe
LVFFAG	0.222147	Phe
LVFFAG	0.228039	Phe
LVFFAG	0.196353	Leu
LVFFAG	0.225805	Phe
LVFFAG	0.206528	Leu
LVFFAG	0.228744	Phe
LVFFAG	0.217689	Phe
LVFFAG	0.218218	Phe
LVFFAG	0.200442	Leu
LVFFAG	0.221156	Phe
LVFFAG	0.21942	Phe
LVFFAG	0.225542	Phe
LVFFAG	0.200471	Leu
LVFFAG	0.205716	Leu
LVFFAG	0.226187	Phe
LVFFAG	0.230169	Phe
LVFFAG	0.221323	Phe
LVFFAG	0.144414	Ala
LVFFAG	0.144125	Ala
LVFFAG	0.216206	Phe
LVFFAG	0.233006	Phe
LVFFAG	0.21969	Phe
LVFFAG	0.225123	Phe
LVFFAG	0.114394	Gly
LVFFAG	0.221225	Phe
LVFFAG	0.22599	Phe
LVFFAG	0.22566	Phe
LVFFAG	0.160913	Ala
LVFFAG	0.148582	Ala
LVFFAG	0.193964	Val
LVFFAG	0.228304	Phe
LVFFAG	0.225748	Phe
LVFFAG	0.218038	Phe
LVFFAG	0.214281	Phe
LVFFAG	0.233117	Phe
LVFFAG	0.228175	Phe
LVFFAG	0.21895	Phe
LVFFAG	0.212707	Phe
LVFFAG	0.214962	Phe
LVFFAG	0.220093	Phe
LVFFAG	0.232836	Phe
LVFFAG	0.227136	Phe
LVFFAG	0.229939	Phe
LVFFAG	0.227247	Phe
LVFFAG	0.231614	Phe
LVFFAG	0.230384	Phe
LVFFAG	0.226819	Phe
LVFFAG	0.22333	Phe
LVFFAG	0.227937	Phe
LVFFAG	0.224936	Phe
LVFFAG	0.234239	Phe
LVFFAG	0.215118	Phe
LVFFAG	0.217199	Phe
LVFFAG	0.223168	Phe
LVFFAG	0.218202	Phe
LVFFAG	0.21504	Phe
LVFFAG	0.222883	Phe
LVFFAG	0.221008	Phe
LVFFAG	0.228171	Phe
LVFFAG	0.217008	Phe
LVFFAG	0.220776	Phe
LVFFAG	0.191782	Val
LVFFAG	0.22868	Phe
LVFFAG	0.122255	Gly
LVFFAG	0.230724	Phe
LVFFAG	0.118412	Gly
LVFFAG	0.223706	Phe
LVFFAG	0.228198	Phe
LVFFAG	0.2285	Phe
LVFFAG	0.214788	Phe
LVFFAG	0.214999	Phe
LVFFAG	0.219041	Phe
LVFFAG	0.15383	Ala
LVFFAG	0.229397	Phe
LVFFAG	0.21644	Phe
LVFFAG	0.216585	Phe
LVFFAG	0.22244	Phe
LVFFAG	0.216805	Phe
LVFFAG	0.22906	Phe
LVFFAG	0.217577	Phe
LVFFAG	0.189019	Val
LVFFAG	0.232381	Phe
LVFFAG	0.219104	Phe
LVFFAG	0.225146	Phe
LVFFAG	0.217994	Phe
LVFFAG	0.229959	Phe
LVFFAG	0.214964	Phe
LVFFAG	0.225964	Phe
LVFFAG	0.116627	Gly
LVFFAG	0.230103	Phe
LVFFAG	0.219755	Phe
LVFFAG	0.148976	Ala
LVFFAG	0.219211	Phe
LVFFAG	0.221982	Phe
LVFFAG	0.218418	Phe
LVFFAG	0.218504	Phe
LVFFAG	0.188359	Val
LVFFAG	0.219571	Phe
LVFFAG	0.220122	Phe
LVFFAG	0.228613	Phe
LVFFAG	0.228483	Phe
LVFFAG	0.142906	Ala
LVFFAG	0.22737	Phe
LVFFAG	0.204674	Leu
LVFFAG	0.227045	Phe
LVFFAG	0.203458	Leu
LVFFAG	0.210279	Phe
LVFFAG	0.228831	Phe
LVFFAG	0.226909	Phe
LVFFAG	0.220775	Phe
LVFFAG	0.220398	Phe
LVFFAG	0.224558	Phe
LVFFAG	0.224576	Phe
LVFFAG	0.228663	Phe
LVFFAG	0.222141	Phe
LVFFAG	0.221239	Phe
LVFFAG	0.150271	Ala
LVFFAG	0.150359	Ala
LVFFAG	0.215534	Phe
LVFFAG	0.218302	Phe
LVFFAG	0.228245	Phe
LVFFAG	0.213726	Phe
LVFFAG	0.236449	Phe
LVFFAG	0.232557	Phe
LVFFAG	0.198024	Leu
LVFFAG	0.216575	Phe
LVFFAG	0.224042	Phe
LVFFAG	0.146108	Ala
LVFFAG	0.228067	Phe
LVFFAG	0.227992	Phe
LVFFAG	0.21724	Phe
LVFFAG	0.2211	Phe
LVFFAG	0.226326	Phe
LVFFAG	0.1216	Gly
LVFFAG	0.227175	Phe
LVFFAG	0.227861	Phe
LVFFAG	0.232935	Phe
LVFFAG	0.220485	Phe
LVFFAG	0.230294	Phe
LVFFAG	0.21679	Phe
LVFFAG	0.22444	Phe
LVFFAG	0.217754	Phe
LVFFAG	0.216956	Phe
LVFFAG	0.227106	Phe
LVFFAG	0.225267	Phe
LVFFAG	0.228912	Phe
LVFFAG	0.201482	Leu
LVFFAG	0.228864	Phe
LVFFAG	0.226578	Phe
LVFFAG	0.213975	Phe
LVFFAG	0.205318	Leu
LVFFAG	0.221691	Phe
LVFFAG	0.225255	Phe
LVFFAG	0.188655	Val
LVFFAG	0.114687	Gly
LVFFAG	0.225895	Phe
LVFFAG	0.202955	Leu
LVFFAG	0.215329	Phe
LVFFAG	0.227807	Phe
LVFFAG	0.224267	Phe
LVFFAG	0.229296	Phe
LVFFAG	0.215728	Phe
LVFFAG	0.228065	Phe
LVFFAG	0.217799	Phe
LVFFAG	0.225101	Phe
LVFFAG	0.225222	Phe
LVFFAG	0.235291	Phe
LVFFAG	0.118221	Gly
LVFFAG	0.219243	Phe
LVFFAG	0.230219	Phe
LVFFAG	0.228622	Phe
LVFFAG	0.22008	Phe
LVFFAG	0.226228	Phe
LVFFAG	0.203653	Leu
LVFFAG	0.222295	Phe
LVFFAG	0.218403	Phe
LVFFAG	0.219499	Phe
LVFFAG	0.188738	Val
LVFFAG	0.214895	Phe
LVFFAG	0.219665	Phe
LVFFAG	0.220011	Phe
LVFFAG	0.225059	Phe
LVFFAG	0.230608	Phe
LVFFAG	0.216202	Phe
LVFFAG	0.224723	Phe
LVFFAG	0.215803	Phe
LVFFAG	0.186435	Val
LVFFAG	0.200841	Leu
LVFFAG	0.221599	Phe
LVFFAG	0.230044	Phe
LVFFAG	0.226075	Phe
LVFFAG	0.22575	Phe
LVFFAG	0.232283	Phe
LVFFAG	0.220754	Phe
LVFFAG	0.222591	Phe
LVFFAG	0.231188	Phe
LVFFAG	0.157398	Ala
LVFFAG	0.21927	Phe
LVFFAG	0.224603	Phe
LVFFAG	0.232689	Phe
LVFFAG	0.214914	Phe
LVFFAG	0.225188	Phe
LVFFAG	0.217676	Phe
LVFFAG	0.218779	Phe
LVFFAG	0.218071	Phe
LVFFAG	0.224039	Phe
LVFFAG	0.230629	Phe
LVFFAG	0.226934	Phe
LVFFAG	0.150052	Ala
LVFFAG	0.204313	Leu
LVFFAG	0.118228	Gly
LVFFAG	0.225011	Phe
LVFFAG	0.219128	Phe
LVFFAG	0.226956	Phe
LVFFAG	0.221784	Phe
LVFFAG	0.192841	Val
LVFFAG	0.184816	Val
LVFFAG	0.165503	Lys
LVFFAG	0.225694	Phe
LVFFAG	0.168423	Lys
LVFFAG	0.218718	Phe
LVFFAG	0.231997	Phe
LVFFAG	0.224008	Phe
LVFFAG	0.230526	Phe
LVFFAG	0.216031	Phe
LVFFAG	0.215744	Phe
LVFFAG	0.219662	Phe
LVFFAG	0.218623	Phe
LVFFAG	0.233098	Phe
LVFFAG	0.220152	Phe
LVFFAG	0.212611	Phe
LVFFAG	0.230504	Phe
LVFFAG	0.212841	Phe
LVFFAG	0.224819	Phe
LVFFAG	0.218248	Phe
LVFFAG	0.219096	Phe
LVFFAG	0.220052	Phe
LVFFAG	0.144292	Ala
LVFFAG	0.225755	Phe
LVFFAG	0.2286	Phe
LVFFAG	0.219221	Phe
LVFFAG	0.228848	Phe
LVFFAG	0.226917	Phe
LVFFAG	0.227495	Phe
LVFFAG	0.219137	Phe
LVFFAG	0.122915	Gly
LVFFAG	0.218978	Phe
LVFFAG	0.188729	Val
LVFFAG	0.221815	Phe
LVFFAG	0.224723	Phe
LVFFAG	0.222512	Phe
LVFFAG	0.234466	Phe
LVFFAG	0.222261	Phe
LVFFAG	0.22946	Phe
LVFFAG	0.197646	Leu
LVFFAG	0.233828	Phe
LVFFAG	0.223047	Phe
LVFFAG	0.221942	Phe
LVFFAG	0.234789	Phe
LVFFAG	0.229193	Phe
LVFFAG	0.119696	Gly
LVFFAG	0.204303	Leu
LVFFAG	0.218214	Phe
LVFFAG	0.229142	Phe
LVFFAG	0.219297	Phe
LVFFAG	0.234835	Phe
LVFFAG	0.202097	Leu
LVFFAG	0.233901	Phe
LVFFAG	0.225714	Phe
LVFFAG	0.117595	Gly
LVFFAG	0.216389	Phe
LVFFAG	0.214347	Phe
LVFFAG	0.20316	Leu
LVFFAG	0.216446	Phe
LVFFAG	0.22804	Phe
LVFFAG	0.225929	Phe
LVFFAG	0.230458	Phe
LVFFAG	0.226681	Phe
LVFFAG	0.218358	Phe
LVFFAG	0.220631	Phe
LVFFAG	0.225777	Phe
LVFFAG	0.229892	Phe
LVFFAG	0.191872	Val
LVFFAG	0.22606	Phe
LVFFAG	0.215551	Phe
LVFFAG	0.218526	Phe
LVFFAG	0.226689	Phe
LVFFAG	0.229041	Phe
LVFFAG	0.11966	Gly
LVFFAG	0.217012	Phe
LVFFAG	0.230081	Phe
LVFFAG	0.223414	Phe
LVFFAG	0.224692	Phe
LVFFAG	0.216556	Phe
LVFFAG	0.21895	Phe
LVFFAG	0.200135	Leu
LVFFAG	0.188763	Val
LVFFAG	0.226534	Phe
LVFFAG	0.221193	Phe
LVFFAG	0.22377	Phe
LVFFAG	0.222076	Phe
LVFFAG	0.227952	Phe
LVFFAG	0.187078	Val
LVFFAG	0.23402	Phe
LVFFAG	0.237907	Phe
LVFFAG	0.225512	Phe
LVFFAG	0.22035	Phe
LVFFAG	0.229616	Phe
LVFFAG	0.229774	Phe
LVFFAG	0.230237	Phe
LVFFAG	0.23069	Phe
LVFFAG	0.220305	Phe
LVFFAG	0.22197	Phe
LVFFAG	0.228525	Phe
LVFFAG	0.21574	Phe
LVFFAG	0.205916	Leu
LVFFAG	0.189757	Val
LVFFAG	0.214495	Phe
LVFFAG	0.219396	Phe
LVFFAG	0.22054	Phe
LVFFAG	0.218387	Phe
LVFFAG	0.217435	Phe
LVFFAG	0.221999	Phe
LVFFAG	0.220714	Phe
LVFFAG	0.229204	Phe
LVFFAG	0.184369	Val
LVFFAG	0.232651	Phe
LVFFAG	0.188118	Val
LVFFAG	0.224877	Phe
LVFFAG	0.227665	Phe
LVFFAG	0.213512	Phe
LVFFAG	0.223117	Phe
LVFFAG	0.219957	Phe
LVFFAG	0.231176	Phe
LVFFAG	0.232399	Phe
LVFFAG	0.228783	Phe
LVFFAG	0.219575	Phe
LVFFAG	0.227164	Phe
LVFFAG	0.220812	Phe
LVFFAG	0.226842	Phe
LVFFAG	0.230417	Phe
LVFFAG	0.220329	Phe
LVFFAG	0.205845	Leu
LVFFAG	0.204844	Leu
LVFFAG	0.228837	Phe
LVFFAG	0.218815	Phe
LVFFAG	0.199393	Leu
LVFFAG	0.219155	Phe
LVFFAG	0.229834	Phe
LVFFAG	0.220038	Phe
LVFFAG	0.148427	Ala
LVFFAG	0.192935	Val
LVFFAG	0.227736	Phe
LVFFAG	0.218401	Phe
LVFFAG	0.154287	Ala
LVFFAG	0.223485	Phe
LVFFAG	0.220634	Phe
LVFFAG	0.221004	Phe
LVFFAG	0.220619	Phe
LVFFAG	0.216665	Phe
LVFFAG	0.230229	Phe
LVFFAG	0.217768	Phe
LVFFAG	0.216795	Phe
LVFFAG	0.231003	Phe
LVFFAG	0.230138	Phe
LVFFAG	0.225399	Phe
LVFFAG	0.232763	Phe
LVFFAG	0.224298	Phe
LVFFAG	0.11411	Gly
LVFFAG	0.211322	Phe
LVFFAG	0.227925	Phe
LVFFAG	0.170609	Lys
LVFFAG	0.236089	Phe
LVFFAG	0.228468	Phe
LVFFAG	0.187129	Val
LVFFAG	0.21719	Phe
LVFFAG	0.224442	Phe
LVFFAG	0.21813	Phe
LVFFAG	0.213184	Phe
LVFFAG	0.220772	Phe
LVFFAG	0.11621	Gly
LVFFAG	0.227236	Phe
LVFFAG	0.222524	Phe
LVFFAG	0.231712	Phe
LVFFAG	0.230633	Phe
LVFFAG	0.119161	Gly
LVFFAG	0.123864	Gly
LVFFAG	0.146017	Ala
LVFFAG	0.228606	Phe
LVFFAG	0.2306	Phe
LVFFAG	0.250191	Phe
LVFFAG	0.218987	Phe
LVFFAG	0.222711	Phe
LVFFAG	0.21582	Phe
LVFFAG	0.235814	Phe
LVFFAG	0.223015	Phe
LVFFAG	0.219369	Phe
LVFFAG	0.229698	Phe
LVFFAG	0.192511	Val
LVFFAG	0.241107	Phe
LVFFAG	0.217902	Phe
LVFFAG	0.218615	Phe
LVFFAG	0.224883	Phe
LVFFAG	0.220696	Phe
LVFFAG	0.221131	Phe
LVFFAG	0.228017	Phe
LVFFAG	0.157915	Ala
LVFFAG	0.216399	Phe
LVFFAG	0.22924	Phe
LVFFAG	0.224195	Phe
LVFFAG	0.229653	Phe
LVFFAG	0.225672	Phe
LVFFAG	0.216239	Phe
LVFFAG	0.223235	Phe
LVFFAG	0.220142	Phe
LVFFAG	0.227701	Phe
LVFFAG	0.219394	Phe
LVFFAG	0.120345	Gly
LVFFAG	0.220075	Phe
LVFFAG	0.216075	Phe
LVFFAG	0.215319	Phe
LVFFAG	0.222178	Phe
LVFFAG	0.223258	Phe
LVFFAG	0.238851	Phe
LVFFAG	0.224781	Phe
LVFFAG	0.192214	Val
LVFFAG	0.220002	Phe
LVFFAG	0.220835	Phe
LVFFAG	0.231391	Phe
LVFFAG	0.229804	Phe
LVFFAG	0.216162	Phe
LVFFAG	0.216937	Phe
LVFFAG	0.23164	Phe
LVFFAG	0.227889	Phe
LVFFAG	0.220686	Phe
LVFFAG	0.218378	Phe
LVFFAG	0.235157	Phe
LVFFAG	0.227929	Phe
LVFFAG	0.227446	Phe
LVFFAG	0.227739	Phe
LVFFAG	0.222771	Phe
LVFFAG	0.215564	Phe
LVFFAG	0.218244	Phe
LVFFAG	0.226961	Phe
LVFFAG	0.216778	Phe
LVFFAG	0.223351	Phe
LVFFAG	0.233429	Phe
LVFFAG	0.21911	Phe
LVFFAG	0.21148	Phe
LVFFAG	0.216757	Phe
LVFFAG	0.193308	Val
LVFFAG	0.232791	Phe
LVFFAG	0.224806	Phe
LVFFAG	0.22745	Phe
LVFFAG	0.220901	Phe
LVFFAG	0.219594	Phe
LVFFAG	0.205605	Leu
LVFFAG	0.23641	Phe
LVFFAG	0.15268	Ala
LVFFAG	0.231735	Phe
LVFFAG	0.219451	Phe
LVFFAG	0.225612	Phe
LVFFAG	0.230351	Phe
LVFFAG	0.226057	Phe
LVFFAG	0.235366	Phe
LVFFAG	0.232288	Phe
LVFFAG	0.150561	Ala
LVFFAG	0.228717	Phe
LVFFAG	0.219679	Phe
LVFFAG	0.217536	Phe
LVFFAG	0.218523	Phe
LVFFAG	0.236212	Phe
LVFFAG	0.218974	Phe
LVFFAG	0.222742	Phe
LVFFAG	0.223444	Phe
LVFFAG	0.209894	Phe
LVFFAG	0.217611	Phe
LVFFAG	0.224536	Phe
LVFFAG	0.145127	Ala
LVFFAG	0.226701	Phe
LVFFAG	0.222752	Phe
LVFFAG	0.222806	Phe
LVFFAG	0.22116	Phe
LVFFAG	0.22782	Phe
LVFFAG	0.219466	Phe
LVFFAG	0.217398	Phe
LVFFAG	0.224821	Phe
LVFFAG	0.226572	Phe
LVFFAG	0.227783	Phe
LVFFAG	0.219147	Phe
LVFFAG	0.219518	Phe
LVFFAG	0.22017	Phe
LVFFAG	0.227467	Phe
LVFFAG	0.223951	Phe
LVFFAG	0.233796	Phe
LVFFAG	0.226517	Phe
LVFFAG	0.19384	Val
LVFFAG	0.148882	Ala
LVFFAG	0.229707	Phe
LVFFAG	0.229272	Phe
LVFFAG	0.229341	Phe
LVFFAG	0.234886	Phe
LVFFAG	0.202409	Leu
LVFFAG	0.221233	Phe
LVFFAG	0.231705	Phe
LVFFAG	0.120104	Gly
LVFFAG	0.214013	Phe
LVFFAG	0.227396	Phe
LVFFAG	0.227405	Phe
LVFFAG	0.19294	Val
LVFFAG	0.117636	Gly
LVFFAG	0.219032	Phe
LVFFAG	0.236009	Phe
LVFFAG	0.21962	Phe
LVFFAG	0.230043	Phe
LVFFAG	0.229683	Phe
LVFFAG	0.222452	Phe
LVFFAG	0.222135	Phe
LVFFAG	0.227251	Phe
LVFFAG	0.231712	Phe
LVFFAG	0.227352	Phe
LVFFAG	0.204245	Leu
LVFFAG	0.193734	Val
LVFFAG	0.191985	Val
LVFFAG	0.226582	Phe
LVFFAG	0.207642	Phe
LVFFAG	0.226868	Phe
LVFFAG	0.212738	Phe
LVFFAG	0.226153	Phe
LVFFAG	0.225167	Phe
LVFFAG	0.192336	Val
LVFFAG	0.219068	Phe
LVFFAG	0.190218	Val
LVFFAG	0.220926	Phe
LVFFAG	0.217775	Phe
LVFFAG	0.226026	Phe
LVFFAG	0.22588	Phe
LVFFAG	0.216191	Phe
LVFFAG	0.229776	Phe
LVFFAG	0.222378	Phe
LVFFAG	0.22262	Phe
LVFFAG	0.229762	Phe
LVFFAG	0.230626	Phe
LVFFAG	0.223536	Phe
LVFFAG	0.118944	Gly
LVFFAG	0.21917	Phe
LVFFAG	0.218611	Phe
LVFFAG	0.221695	Phe
LVFFAG	0.234199	Phe
LVFFAG	0.220315	Phe
LVFFAG	0.222435	Phe
LVFFAG	0.235136	Phe
LVFFAG	0.232952	Phe
LVFFAG	0.194547	Val
LVFFAG	0.218651	Phe
LVFFAG	0.218915	Phe
LVFFAG	0.219007	Phe
LVFFAG	0.225823	Phe
LVFFAG	0.230428	Phe
LVFFAG	0.226535	Phe
LVFFAG	0.228869	Phe
LVFFAG	0.219036	Phe
LVFFAG	0.192276	Val
LVFFAG	0.218215	Phe
LVFFAG	0.220722	Phe
LVFFAG	0.150962	Ala
LVFFAG	0.224738	Phe
LVFFAG	0.228117	Phe
LVFFAG	0.230755	Phe
LVFFAG	0.187108	Val
LVFFAG	0.232541	Phe
LVFFAG	0.222264	Phe
LVFFAG	0.224055	Phe
LVFFAG	0.216012	Phe
LVFFAG	0.207473	Phe
LVFFAG	0.234931	Phe
LVFFAG	0.205258	Leu
LVFFAG	0.14442	Ala
LVFFAG	0.228407	Phe
LVFFAG	0.222578	Phe
LVFFAG	0.223549	Phe
LVFFAG	0.225421	Phe
LVFFAG	0.225191	Phe
LVFFAG	0.222326	Phe
LVFFAG	0.229402	Phe
LVFFAG	0.22092	Phe
LVFFAG	0.22192	Phe
LVFFAG	0.216548	Phe
LVFFAG	0.224824	Phe
LVFFAG	0.15538	Ala
LVFFAG	0.219862	Phe
LVFFAG	0.228961	Phe
LVFFAG	0.231668	Phe
LVFFAG	0.22614	Phe
LVFFAG	0.223956	Phe
LVFFAG	0.216707	Phe
LVFFAG	0.228446	Phe
LVFFAG	0.218831	Phe
LVFFAG	0.217224	Phe
LVFFAG	0.216741	Phe
LVFFAG	0.11841	Gly
LVFFAG	0.232558	Phe
LVFFAG	0.228826	Phe
LVFFAG	0.239308	Phe
LVFFAG	0.229445	Phe
LVFFAG	0.223878	Phe
LVFFAG	0.217584	Phe
LVFFAG	0.223414	Phe
LVFFAG	0.226329	Phe
LVFFAG	0.214591	Phe
LVFFAG	0.224156	Phe
LVFFAG	0.219012	Phe
LVFFAG	0.228526	Phe
LVFFAG	0.21898	Phe
LVFFAG	0.217918	Phe
LVFFAG	0.225919	Phe
LVFFAG	0.224532	Phe
LVFFAG	0.218328	Phe
LVFFAG	0.225999	Phe
LVFFAG	0.22694	Phe
LVFFAG	0.200534	Val
LVFFAG	0.21561	Phe
LVFFAG	0.217783	Phe
LVFFAG	0.203671	Leu
LVFFAG	0.220313	Phe
LVFFAG	0.229386	Phe
LVFFAG	0.216809	Phe
LVFFAG	0.227848	Phe
LVFFAG	0.229564	Phe
LVFFAG	0.142576	Ala
LVFFAG	0.202781	Leu
LVFFAG	0.156833	Ala
LVFFAG	0.218866	Phe
LVFFAG	0.221011	Phe
LVFFAG	0.229892	Phe
LVFFAG	0.194768	Val
LVFFAG	0.224117	Phe
LVFFAG	0.219031	Phe
LVFFAG	0.214739	Phe
LVFFAG	0.214981	Phe
LVFFAG	0.221271	Phe
LVFFAG	0.214678	Phe
LVFFAG	0.196674	Val
LVFFAG	0.225342	Phe
LVFFAG	0.22931	Phe
LVFFAG	0.19202	Val
LVFFAG	0.230111	Phe
LVFFAG	0.227424	Phe
LVFFAG	0.22192	Phe
LVFFAG	0.148865	Ala
LVFFAG	0.229505	Phe
LVFFAG	0.19295	Val
LVFFAG	0.218338	Phe
LVFFAG	0.219072	Phe
LVFFAG	0.223946	Phe
LVFFAG	0.2264	Phe
LVFFAG	0.226303	Phe
LVFFAG	0.219621	Phe
LVFFAG	0.22756	Phe
LVFFAG	0.22491	Phe
LVFFAG	0.229659	Phe
LVFFAG	0.229446	Phe
LVFFAG	0.204557	Leu
LVFFAG	0.219316	Phe
LVFFAG	0.216955	Phe
LVFFAG	0.227152	Phe
LVFFAG	0.198109	Leu
LVFFAG	0.232007	Phe
LVFFAG	0.189142	Val
LVFFAG	0.224981	Phe
LVFFAG	0.201663	Leu
LVFFAG	0.223256	Phe
LVFFAG	0.22723	Phe
LVFFAG	0.227193	Phe
LVFFAG	0.236727	Phe
LVFFAG	0.221719	Phe
LVFFAG	0.187648	Val
LVFFAG	0.197937	Leu
LVFFAG	0.216797	Phe
LVFFAG	0.22146	Phe
LVFFAG	0.223763	Phe
LVFFAG	0.22155	Phe
LVFFAG	0.230399	Phe
LVFFAG	0.21692	Phe
LVFFAG	0.218782	Phe
LVFFAG	0.227956	Phe
LVFFAG	0.214013	Phe
LVFFAG	0.218731	Phe
LVFFAG	0.228774	Phe
LVFFAG	0.226811	Phe
LVFFAG	0.228384	Phe
LVFFAG	0.222316	Phe
LVFFAG	0.228088	Phe
LVFFAG	0.209943	Phe
LVFFAG	0.220635	Phe
LVFFAG	0.119644	Gly
LVFFAG	0.149442	Ala
LVFFAG	0.193014	Val
LVFFAG	0.227739	Phe
LVFFAG	0.21619	Phe
LVFFAG	0.21349	Phe
LVFFAG	0.216218	Phe
LVFFAG	0.221374	Phe
LVFFAG	0.222025	Phe
LVFFAG	0.223018	Phe
LVFFAG	0.215933	Phe
LVFFAG	0.223364	Phe
LVFFAG	0.231154	Phe
LVFFAG	0.144505	Ala
LVFFAG	0.21884	Phe
LVFFAG	0.229247	Phe
LVFFAG	0.229353	Phe
LVFFAG	0.23045	Phe
LVFFAG	0.21453	Phe
LVFFAG	0.218842	Phe
LVFFAG	0.231158	Phe
LVFFAG	0.224721	Phe
LVFFAG	0.220434	Phe
LVFFAG	0.218877	Phe
LVFFAG	0.215348	Phe
LVFFAG	0.217881	Phe
LVFFAG	0.220446	Phe
LVFFAG	0.12577	Gly
LVFFAG	0.223946	Phe
LVFFAG	0.228315	Phe
LVFFAG	0.222912	Phe
LVFFAG	0.216733	Phe
LVFFAG	0.220446	Phe
LVFFAG	0.221306	Phe
LVFFAG	0.114477	Gly
LVFFAG	0.230325	Phe
LVFFAG	0.231598	Phe
LVFFAG	0.23401	Phe
LVFFAG	0.158426	Ala
LVFFAG	0.217476	Phe
LVFFAG	0.227515	Phe
LVFFAG	0.219303	Phe
LVFFAG	0.190663	Val
LVFFAG	0.229013	Phe
LVFFAG	0.217254	Phe
LVFFAG	0.227673	Phe
LVFFAG	0.22024	Phe
LVFFAG	0.227782	Phe
LVFFAG	0.227681	Phe
LVFFAG	0.228648	Phe
LVFFAG	0.219739	Phe
LVFFAG	0.220015	Phe
LVFFAG	0.188325	Val
LVFFAG	0.230012	Phe
LVFFAG	0.231054	Phe
LVFFAG	0.222712	Phe
LVFFAG	0.225024	Phe
LVFFAG	0.225016	Phe
LVFFAG	0.224683	Phe
LVFFAG	0.175177	Lys
LVFFAG	0.219424	Phe
LVFFAG	0.217511	Phe
LVFFAG	0.219547	Phe
LVFFAG	0.191097	Val
LVFFAG	0.218588	Phe
LVFFAG	0.222692	Phe
LVFFAG	0.221468	Phe
LVFFAG	0.230597	Phe
LVFFAG	0.228131	Phe
LVFFAG	0.218475	Phe
LVFFAG	0.229083	Phe
LVFFAG	0.221024	Phe
LVFFAG	0.21909	Phe
LVFFAG	0.222782	Phe
LVFFAG	0.225728	Phe
LVFFAG	0.122442	Gly
LVFFAG	0.224142	Phe
LVFFAG	0.216421	Phe
LVFFAG	0.224077	Phe
LVFFAG	0.222504	Phe
LVFFAG	0.222603	Phe
LVFFAG	0.231753	Phe
LVFFAG	0.225412	Phe
LVFFAG	0.228806	Phe
LVFFAG	0.219587	Phe
LVFFAG	0.218543	Phe
LVFFAG	0.230856	Phe
LVFFAG	0.215861	Phe
LVFFAG	0.217978	Phe
LVFFAG	0.230308	Phe
LVFFAG	0.120357	Gly
LVFFAG	0.197441	Leu
LVFFAG	0.215866	Phe
LVFFAG	0.235675	Phe
LVFFAG	0.22518	Phe
LVFFAG	0.220621	Phe
LVFFAG	0.230976	Phe
LVFFAG	0.221349	Phe
LVFFAG	0.216263	Phe
LVFFAG	0.225189	Phe
LVFFAG	0.227652	Phe
LVFFAG	0.220355	Phe
LVFFAG	0.151362	Ala
LVFFAG	0.21981	Phe
LVFFAG	0.219711	Phe
LVFFAG	0.226199	Phe
LVFFAG	0.222888	Phe
LVFFAG	0.190821	Val
LVFFAG	0.230484	Phe
LVFFAG	0.22257	Phe
LVFFAG	0.21585	Phe
LVFFAG	0.205029	Leu
LVFFAG	0.118716	Gly
LVFFAG	0.225485	Phe
LVFFAG	0.218838	Phe
LVFFAG	0.226679	Phe
LVFFAG	0.225596	Phe
LVFFAG	0.121472	Gly
LVFFAG	0.221648	Phe
LVFFAG	0.216122	Phe
LVFFAG	0.193402	Val
LVFFAG	0.230838	Phe
LVFFAG	0.222414	Phe
LVFFAG	0.224078	Phe
LVFFAG	0.229468	Phe
LVFFAG	0.222175	Phe
LVFFAG	0.220985	Phe
LVFFAG	0.235159	Phe
LVFFAG	0.149617	Ala
LVFFAG	0.22591	Phe
LVFFAG	0.217652	Phe
LVFFAG	0.196536	Val
LVFFAG	0.210255	Phe
LVFFAG	0.230968	Phe
LVFFAG	0.219084	Phe
LVFFAG	0.228792	Phe
LVFFAG	0.22667	Phe
LVFFAG	0.226551	Phe
LVFFAG	0.227813	Phe
LVFFAG	0.220374	Phe
LVFFAG	0.121142	Gly
LVFFAG	0.218485	Phe
LVFFAG	0.230856	Phe
LVFFAG	0.151561	Ala
LVFFAG	0.206184	Leu
LVFFAG	0.229588	Phe
LVFFAG	0.230476	Phe
LVFFAG	0.222816	Phe
LVFFAG	0.228803	Phe
LVFFAG	0.218392	Phe
LVFFAG	0.219901	Phe
LVFFAG	0.222525	Phe
LVFFAG	0.21491	Phe
LVFFAG	0.22814	Phe
LVFFAG	0.197977	Leu
LVFFAG	0.219928	Phe
LVFFAG	0.226746	Phe
LVFFAG	0.221715	Phe
LVFFAG	0.23151	Phe
LVFFAG	0.146339	Ala
LVFFAG	0.218371	Phe
LVFFAG	0.191198	Val
LVFFAG	0.229454	Phe
LVFFAG	0.221403	Phe
LVFFAG	0.228523	Phe
LVFFAG	0.198087	Leu
LVFFAG	0.22052	Phe
LVFFAG	0.215059	Phe
LVFFAG	0.218038	Phe
LVFFAG	0.207336	Leu
LVFFAG	0.222516	Phe
LVFFAG	0.224712	Phe
LVFFAG	0.220153	Phe
LVFFAG	0.234652	Phe
LVFFAG	0.21933	Phe
LVFFAG	0.224925	Phe
LVFFAG	0.223483	Phe
LVFFAG	0.222195	Phe
LVFFAG	0.227371	Phe
LVFFAG	0.219248	Phe
LVFFAG	0.2321	Phe
LVFFAG	0.205341	Leu
LVFFAG	0.216878	Phe
LVFFAG	0.221056	Phe
LVFFAG	0.233747	Phe
LVFFAG	0.226922	Phe
LVFFAG	0.217286	Phe
LVFFAG	0.223946	Phe
LVFFAG	0.217086	Phe
LVFFAG	0.22101	Phe
LVFFAG	0.231414	Phe
LVFFAG	0.210215	Phe
LVFFAG	0.22783	Phe
LVFFAG	0.22145	Phe
LVFFAG	0.121181	Gly
LVFFAG	0.222959	Phe
LVFFAG	0.211371	Phe
LVFFAG	0.230497	Phe
LVFFAG	0.21676	Phe
LVFFAG	0.229236	Phe
LVFFAG	0.223377	Phe
LVFFAG	0.190497	Val
LVFFAG	0.205357	Leu
LVFFAG	0.222037	Phe
LVFFAG	0.226445	Phe
LVFFAG	0.216435	Phe
LVFFAG	0.228696	Phe
LVFFAG	0.223271	Phe
LVFFAG	0.216463	Phe
LVFFAG	0.221478	Phe
LVFFAG	0.221327	Phe
LVFFAG	0.242448	Phe
LVFFAG	0.205048	Leu
LVFFAG	0.146741	Ala
LVFFAG	0.121973	Gly
LVFFAG	0.152119	Ala
LVFFAG	0.216877	Phe
LVFFAG	0.227684	Phe
LVFFAG	0.218129	Phe
LVFFAG	0.222495	Phe
LVFFAG	0.226737	Phe
LVFFAG	0.116118	Gly
LVFFAG	0.214539	Phe
LVFFAG	0.222825	Phe
LVFFAG	0.21516	Phe
LVFFAG	0.22565	Phe
LVFFAG	0.22394	Phe
LVFFAG	0.218627	Phe
LVFFAG	0.216095	Phe
LVFFAG	0.153412	Ala
LVFFAG	0.159502	Ala
LVFFAG	0.217555	Phe
LVFFAG	0.221848	Phe
LVFFAG	0.21461	Phe
LVFFAG	0.200383	Leu
LVFFAG	0.205632	Leu
LVFFAG	0.222324	Phe
LVFFAG	0.144072	Ala
LVFFAG	0.227178	Phe
LVFFAG	0.220541	Phe
LVFFAG	0.22064	Phe
LVFFAG	0.220264	Phe
LVFFAG	0.222451	Phe
LVFFAG	0.222221	Phe
LVFFAG	0.220436	Phe
LVFFAG	0.215029	Phe
LVFFAG	0.230452	Phe
LVFFAG	0.192704	Val
LVFFAG	0.228954	Phe
LVFFAG	0.203459	Leu
LVFFAG	0.224794	Phe
LVFFAG	0.227651	Phe
LVFFAG	0.189445	Val
LVFFAG	0.145385	Ala
LVFFAG	0.221652	Phe
LVFFAG	0.223701	Phe
LVFFAG	0.228799	Phe
LVFFAG	0.222639	Phe
LVFFAG	0.239051	Phe
LVFFAG	0.228239	Phe
LVFFAG	0.226456	Phe
LVFFAG	0.230328	Phe
LVFFAG	0.218495	Phe
LVFFAG	0.227989	Phe
LVFFAG	0.214644	Phe
LVFFAG	0.205716	Leu
LVFFAG	0.223061	Phe
LVFFAG	0.150622	Ala
LVFFAG	0.215498	Phe
LVFFAG	0.205942	Leu
LVFFAG	0.219845	Phe
LVFFAG	0.150378	Ala
LVFFAG	0.234885	Phe
LVFFAG	0.221926	Phe
LVFFAG	0.223762	Phe
LVFFAG	0.220407	Phe
LVFFAG	0.192558	Val
LVFFAG	0.228374	Phe
LVFFAG	0.219506	Phe
LVFFAG	0.231326	Phe
LVFFAG	0.215498	Phe
LVFFAG	0.214635	Phe
LVFFAG	0.220771	Phe
LVFFAG	0.220668	Phe
LVFFAG	0.216794	Phe
LVFFAG	0.152427	Ala
LVFFAG	0.220732	Phe
LVFFAG	0.212723	Phe
LVFFAG	0.219865	Phe
LVFFAG	0.233501	Phe
LVFFAG	0.223847	Phe
LVFFAG	0.217449	Phe
LVFFAG	0.22579	Phe
LVFFAG	0.230924	Phe
LVFFAG	0.193277	Val
LVFFAG	0.218959	Phe
LVFFAG	0.226898	Phe
LVFFAG	0.193171	Val
LVFFAG	0.215583	Phe
LVFFAG	0.227416	Phe
LVFFAG	0.215256	Phe
LVFFAG	0.216874	Phe
LVFFAG	0.195778	Leu
LVFFAG	0.233631	Phe
LVFFAG	0.21285	Phe
LVFFAG	0.232699	Phe
LVFFAG	0.21827	Phe
LVFFAG	0.234682	Phe
LVFFAG	0.19236	Val
LVFFAG	0.200059	Leu
LVFFAG	0.225702	Phe
LVFFAG	0.211414	Phe
LVFFAG	0.220202	Phe
LVFFAG	0.121006	Gly
LVFFAG	0.223947	Phe
LVFFAG	0.148947	Ala
LVFFAG	0.222864	Phe
LVFFAG	0.216063	Phe
LVFFAG	0.221179	Phe
LVFFAG	0.218209	Phe
LVFFAG	0.226549	Phe
LVFFAG	0.219473	Phe
LVFFAG	0.229739	Phe
LVFFAG	0.229121	Phe
LVFFAG	0.220482	Phe
LVFFAG	0.220408	Phe
LVFFAG	0.218606	Phe
LVFFAG	0.1183	Gly
LVFFAG	0.232934	Phe
LVFFAG	0.147311	Ala
LVFFAG	0.221142	Phe
LVFFAG	0.214463	Phe
LVFFAG	0.217475	Phe
LVFFAG	0.218064	Phe
LVFFAG	0.218444	Phe
LVFFAG	0.21772	Phe
LVFFAG	0.200392	Leu
LVFFAG	0.219786	Phe
LVFFAG	0.229846	Phe
LVFFAG	0.219721	Phe
LVFFAG	0.197724	Leu
LVFFAG	0.214936	Phe
LVFFAG	0.189412	Val
LVFFAG	0.216186	Phe
LVFFAG	0.226985	Phe
LVFFAG	0.170712	Lys
LVFFAG	0.232727	Phe
LVFFAG	0.227404	Phe
LVFFAG	0.228047	Phe
LVFFAG	0.218526	Phe
LVFFAG	0.226306	Phe
LVFFAG	0.223072	Phe
LVFFAG	0.230142	Phe
LVFFAG	0.221703	Phe
LVFFAG	0.229628	Phe
LVFFAG	0.218871	Phe
LVFFAG	0.225609	Phe
LVFFAG	0.199746	Leu
LVFFAG	0.216616	Phe
LVFFAG	0.217236	Phe
LVFFAG	0.200932	Leu
LVFFAG	0.19267	Val
LVFFAG	0.232773	Phe
LVFFAG	0.221484	Phe
LVFFAG	0.221144	Phe
LVFFAG	0.22896	Phe
LVFFAG	0.223478	Phe
LVFFAG	0.22253	Phe
LVFFAG	0.200386	Leu
LVFFAG	0.229492	Phe
LVFFAG	0.150419	Ala
LVFFAG	0.228744	Phe
LVFFAG	0.224483	Phe
LVFFAG	0.232026	Phe
LVFFAG	0.193872	Val
LVFFAG	0.146183	Ala
LVFFAG	0.147569	Ala
LVFFAG	0.225552	Phe
LVFFAG	0.202417	Leu
LVFFAG	0.219978	Phe
LVFFAG	0.21792	Phe
LVFFAG	0.156884	Ala
LVFFAG	0.230943	Phe
LVFFAG	0.226918	Phe
LVFFAG	0.222084	Phe
LVFFAG	0.220003	Phe
LVFFAG	0.225524	Phe
LVFFAG	0.117626	Gly
LVFFAG	0.222173	Phe
LVFFAG	0.231029	Phe
LVFFAG	0.223091	Phe
LVFFAG	0.227651	Phe
LVFFAG	0.210956	Phe
LVFFAG	0.219887	Phe
LVFFAG	0.221854	Phe
LVFFAG	0.229524	Phe
LVFFAG	0.215374	Phe
LVFFAG	0.218021	Phe
LVFFAG	0.191616	Val
LVFFAG	0.220961	Phe
LVFFAG	0.21705	Phe
LVFFAG	0.218789	Phe
LVFFAG	0.220541	Phe
LVFFAG	0.218499	Phe
LVFFAG	0.117797	Gly
LVFFAG	0.232011	Phe
LVFFAG	0.205042	Leu
LVFFAG	0.190746	Val
LVFFAG	0.220817	Phe
LVFFAG	0.22483	Phe
LVFFAG	0.217541	Phe
LVFFAG	0.215284	Phe
LVFFAG	0.219449	Phe
LVFFAG	0.219715	Phe
LVFFAG	0.233234	Phe
LVFFAG	0.223996	Phe
LVFFAG	0.216412	Phe
LVFFAG	0.218443	Phe
LVFFAG	0.226198	Phe
LVFFAG	0.22233	Phe
LVFFAG	0.217672	Phe
LVFFAG	0.226043	Phe
LVFFAG	0.228105	Phe
LVFFAG	0.22231	Phe
LVFFAG	0.22389	Phe
LVFFAG	0.223106	Phe
LVFFAG	0.233435	Phe
LVFFAG	0.219123	Phe
LVFFAG	0.199917	Val
LVFFAG	0.200951	Leu
LVFFAG	0.217742	Phe
LVFFAG	0.147341	Ala
LVFFAG	0.22546	Phe
LVFFAG	0.222756	Phe
LVFFAG	0.206107	Leu
LVFFAG	0.212057	Phe
LVFFAG	0.189881	Val
LVFFAG	0.232556	Phe
LVFFAG	0.230766	Phe
LVFFAG	0.217671	Phe
LVFFAG	0.221053	Phe
LVFFAG	0.219542	Phe
LVFFAG	0.155161	Ala
LVFFAG	0.222294	Phe
LVFFAG	0.229287	Phe
LVFFAG	0.192516	Val
LVFFAG	0.235245	Phe
LVFFAG	0.220172	Phe
LVFFAG	0.148843	Ala
LVFFAG	0.22172	Phe
LVFFAG	0.19193	Val
LVFFAG	0.216996	Phe
LVFFAG	0.146709	Ala
LVFFAG	0.221524	Phe
LVFFAG	0.220763	Phe
LVFFAG	0.221396	Phe
LVFFAG	0.226926	Phe
LVFFAG	0.227825	Phe
LVFFAG	0.221529	Phe
LVFFAG	0.222958	Phe
LVFFAG	0.225861	Phe
LVFFAG	0.217872	Phe
LVFFAG	0.199255	Leu
LVFFAG	0.211932	Phe
LVFFAG	0.222343	Phe
LVFFAG	0.203643	Leu
LVFFAG	0.22291	Phe
LVFFAG	0.190566	Val
LVFFAG	0.219468	Phe
LVFFAG	0.218786	Phe
LVFFAG	0.12439	Gly
LVFFAG	0.212715	Phe
LVFFAG	0.221474	Phe
LVFFAG	0.22532	Phe
LVFFAG	0.221949	Phe
LVFFAG	0.212389	Phe
LVFFAG	0.229698	Phe
LVFFAG	0.224631	Phe
LVFFAG	0.218946	Phe
LVFFAG	0.220856	Phe
LVFFAG	0.219625	Phe
LVFFAG	0.23149	Phe
LVFFAG	0.217173	Phe
LVFFAG	0.222168	Phe
LVFFAG	0.224886	Phe
LVFFAG	0.226002	Phe
LVFFAG	0.224731	Phe
LVFFAG	0.221775	Phe
LVFFAG	0.227035	Phe
LVFFAG	0.224014	Phe
LVFFAG	0.218082	Phe
LVFFAG	0.224675	Phe
LVFFAG	0.227222	Phe
LVFFAG	0.231116	Phe
LVFFAG	0.193584	Val
LVFFAG	0.219176	Phe
LVFFAG	0.222795	Phe
LVFFAG	0.203613	Leu
[truncated: 25,543 more rows]

## Sheet: Fig6I
Polypeptide	Dim.1	Dim.2
LVFFAG	20.4795	-13.2151
LVFFAG	39.5929	-15.9391
LVFFAK	31.7795	-17.5238
LVFFAK	33.8616	-15.2398
LVFFAK	36.2794	-19.9951
LVFFAK	35.3333	-18.1017
LVFFA	44.9175	-22.2881
LVFFA	44.7084	-20.1133
LVFFA	43.2959	-16.6551
LVFFA	48.7808	-16.8945
LVFFA	56.5978	-31.0899
LVFFA	56.908	-18.672
LVFFA	54.3672	-21.6582
LNFAE	-54.7514	-19.9204
EAFNL	-8.7962	32.7286
LNFAE	-50.0585	-22.6524
EAFNL	-18.8779	40.0982
FYSL	2.50639	44.0248
FYSL	-0.0964487	46.1162
FYSL	5.63239	37.864
FYSL	8.30169	36.0339
FYSL	6.65169	38.7637
LEF	-39.2215	-29.2618
LEF	-43.9211	-28.1201
LEF	-42.4671	-23.9663
FHL	-64.659	-12.3303
FHL	-68.6448	-12.7642
FHL	-75.2842	-17.4746
FHL	-78.5471	-17.4901
LEF	-51.1042	-28.7278
LSGV	-25.2823	86.0457
LFGV	20.3123	27.6303
LFGV	15.5685	34.7345
LFGV	15.837	36.0542
